# Supplementary material for: A species-wide inventory of receptor-like kinases in Arabidopsis thaliana
Source: BMC Biol. 2025 Aug 26;23:266. doi: 10.1186/s12915-025-02364-y (PMC12382012; doi:10.1186/s12915-025-02364-y)
Supplement: Supplementary file 1 — Additional file 1: Tables S1–S8. Table S1 – Table of ecotypes used and their location of isolation. Table S2 – List of orthogroups used including private genes as well as their closest related Col-0 gene. Table S3 – Accession list for RNAseq datasets used for protein inference. Table S4 – List of outgroup sequence names used for phylogenetic inference. Table S5 – Presence absence counts for orthogroups across each ecotype. Table S6 – Duplication mechanism counts and distribution for each RLK orthogroup. Table S7 – Number of sites under pervasive positive or negative selection across the different RLK orthogroups. Table S8 – Average number of synonymous or non-synonymous substitutions across orthogroups. [file 12915_2025_2364_MOESM1_ESM.xlsx]

## Sheet: Supplemental Table 1
Table of ecotypes used
Name	Country	Relict/Non-Relict/Unclear	Latitude	Longitude	Study	Link
Abd-0	UK	Non-Relict	57.15	-2.22	Lian et al 2024	https://www.nature.com/articles/s41588-024-01715-9
AH-7	China	Non-Relict	31.1997	115.807	Kang et al 2023	https://www.nature.com/articles/s41467-023-42029-4
Aitba-2	Morocco	Relict	31.48	-7.45	Kileeg et al 2024	https://academic.oup.com/gbe/article/16/8/evae169/7727391
Altai-5	China	Non-Relict	47.76	88.4	Lian et al 2024	https://www.nature.com/articles/s41588-024-01715-9
ANGE-B-10	France	Non-Relict	43.9121	1.6569	Wlodzimierz et al 2023	https://www.nature.com/articles/s41586-023-06062-z
ANGE-B-2	France	Non-Relict	43.9121	1.65685	Wlodzimierz et al 2023	https://www.nature.com/articles/s41586-023-06062-z
Anz-0	Iran	Non-Relict	37.5	49.37	Lian et al 2024	https://www.nature.com/articles/s41588-024-01715-9
Arb-0	Morocco	Relict	31.4199	-7.5262	Kang et al 2023	https://www.nature.com/articles/s41467-023-42029-4
Are-10	Portugal	Relict	32.74	-16.93	Lian et al 2024	https://www.nature.com/articles/s41588-024-01715-9
Are-2	Portugal	Relict	32.74	-16.93	Lian et al 2024	https://www.nature.com/articles/s41588-024-01715-9
Are-6	Portugal	Relict	32.74	-16.93	Lian et al 2024	https://www.nature.com/articles/s41588-024-01715-9
AUZE-A-5	France	Non-Relict	43.5278	1.49163	Wlodzimierz et al 2023	https://www.nature.com/articles/s41586-023-06062-z
Baa-1	Germany	Non-Relict	51.3333	6.1	Kileeg et al 2024	https://academic.oup.com/gbe/article/16/8/evae169/7727391
BANI-C-1	France	Non-Relict	43.0436	0.234303	Wlodzimierz et al 2023	https://www.nature.com/articles/s41586-023-06062-z
BANI-C-12	France	Non-Relict	43.0436	0.234303	Wlodzimierz et al 2023	https://www.nature.com/articles/s41586-023-06062-z
BARA-C-3	France	Non-Relict	44.2708	2.42755	Wlodzimierz et al 2023	https://www.nature.com/articles/s41586-023-06062-z
BARA-C-5	France	Non-Relict	44.2708	2.42755	Wlodzimierz et al 2023	https://www.nature.com/articles/s41586-023-06062-z
BARC-A-12	France	Non-Relict	43.362	0.387723	Wlodzimierz et al 2023	https://www.nature.com/articles/s41586-023-06062-z
BARC-A-17	France	Non-Relict	43.362	0.387723	Wlodzimierz et al 2023	https://www.nature.com/articles/s41586-023-06062-z
Bay-0	Germany	Non-Relict	49.95	11.57	Lian et al 2024	https://www.nature.com/articles/s41588-024-01715-9
BELC-C-10	France	Non-Relict	44.3892	2.33664	Wlodzimierz et al 2023	https://www.nature.com/articles/s41586-023-06062-z
BELC-C-12	France	Non-Relict	44.3892	2.33664	Wlodzimierz et al 2023	https://www.nature.com/articles/s41586-023-06062-z
Belmonte-4-94	Italy	Non-Relict	42.1167	12.4833	Kang et al 2023	https://www.nature.com/articles/s41467-023-42029-4
Bla-1	Spain	Non-Relict	41.68	2.79	Lian et al 2024	https://www.nature.com/articles/s41588-024-01715-9
Blh-1	Czech Republic	Unclear	48.3	19.85	Lian et al 2024	https://www.nature.com/articles/s41588-024-01715-9
Bor-1	Czech Republic	Non-Relict	49.4013	16.2326	Kang et al 2023	https://www.nature.com/articles/s41467-023-42029-4
BROU-A-10	France	Non-Relict	43.9993	2.62168	Wlodzimierz et al 2023	https://www.nature.com/articles/s41586-023-06062-z
Bur-0	Ireland	Non-Relict	53.87	-9.39	Lian et al 2024	https://www.nature.com/articles/s41588-024-01715-9
CAMA-C-2	France	Non-Relict	43.8249	2.88166	Wlodzimierz et al 2023	https://www.nature.com/articles/s41586-023-06062-z
CAMA-C-9	France	Non-Relict	43.8249	2.88166	Wlodzimierz et al 2023	https://www.nature.com/articles/s41586-023-06062-z
Can-0	Spain	Relict	29.2144	-13.4811	Lian et al 2024	https://www.nature.com/articles/s41588-024-01715-9
Cant-1	Spain	Relict	41.24	-3	Lian et al 2024	https://www.nature.com/articles/s41588-024-01715-9
Cdm-0	Spain	Non-Relict	39.73	-5.74	Kang et al 2023	https://www.nature.com/articles/s41467-023-42029-4
Co-4	Portugal	Unclear	40.23	-8.43	Lian et al 2024	https://www.nature.com/articles/s41588-024-01715-9
Col-0	USA	Non-Relict	52.74	15.24	Kang et al 2023	https://www.nature.com/articles/s41467-023-42029-4
Con-0	Eurasian relict	Relict	37.94	-5.6	Kileeg et al 2024	https://academic.oup.com/gbe/article/16/8/evae169/7727391
Ct-1	Italy	Non-Relict	37.51	15.09	Lian et al 2024	https://www.nature.com/articles/s41588-024-01715-9
Cvi-0	Cape Verde	Relict	15.06	-23.73	Lian et al 2024	https://www.nature.com/articles/s41588-024-01715-9
Db-1	Germany	Non-Relict	50.28	8.36	Lian et al 2024	https://www.nature.com/articles/s41588-024-01715-9
Dog-4	Turkey	Unclear	38.3	42.22	Lian et al 2024	https://www.nature.com/articles/s41588-024-01715-9
Dra-2	Czech Republic	Non-Relict	49.4167	16.2667	Kang et al 2023	https://www.nature.com/articles/s41467-023-42029-4
DraIV_6-22	Czech Republic	Non-Relict	49.4112	16.2815	Kileeg et al 2024	https://academic.oup.com/gbe/article/16/8/evae169/7727391
Edi-0	UK	Non-Relict	55.96	-3.19	Lian et al 2024	https://www.nature.com/articles/s41588-024-01715-9
Elh-2	Morocco	Relict	31.472	-7.40644	Lian et al 2024	https://www.nature.com/articles/s41588-024-01715-9
Elk-1	Morocco	Relict	32.5352	-6.015	Kang et al 2023	https://www.nature.com/articles/s41467-023-42029-4
Est-0	Estonia	Unclear	59.45	24.76	Lian et al 2024	https://www.nature.com/articles/s41588-024-01715-9
Est-1	Estonia	Unclear	58.30	25.3	Lian et al 2024	https://www.nature.com/articles/s41588-024-01715-9
Etna-2	Italy	Relict	37.7	14.98	Kang et al 2023	https://www.nature.com/articles/s41467-023-42029-4
FERR-A-12	France	Non-Relict	43.6577	2.44371	Wlodzimierz et al 2023	https://www.nature.com/articles/s41586-023-06062-z
FERR-A-8	France	Non-Relict	43.6577	2.4437	Wlodzimierz et al 2023	https://www.nature.com/articles/s41586-023-06062-z
GAIL-B-11	France	Non-Relict	43.909	1.90108	Wlodzimierz et al 2023	https://www.nature.com/articles/s41586-023-06062-z
Ge-0	Switzerland	Non-Relict	46.21	6.14	Lian et al 2024	https://www.nature.com/articles/s41588-024-01715-9
Geg-14	Armenia	Non-Relict	40.14	44.82	Lian et al 2024	https://www.nature.com/articles/s41588-024-01715-9
Got-22	Germany	Non-Relict	51.5338	9.9355	Kang et al 2023	https://www.nature.com/articles/s41467-023-42029-4
Had-6b	Lebanon	Relict	33.92	35.7	Lian et al 2024	https://www.nature.com/articles/s41588-024-01715-9
Hiroshima	Japan	Unclear	34.51	133.36	Lian et al 2024	https://www.nature.com/articles/s41588-024-01715-9
Hs-0	Germany	Non-Relict	52.24	9.44	Kang et al 2023	https://www.nature.com/articles/s41467-023-42029-4
Ice-1	Iceland	Unclear	64.92	-18.48	Lian et al 2024	https://www.nature.com/articles/s41588-024-01715-9
IP-Alo-0	Spain	Non-Relict	40.1097	-7.47615	Wlodzimierz et al 2023	https://www.nature.com/articles/s41586-023-06062-z
IP-Alo-19	Spain	Relict	40.1097	-7.47615	Wlodzimierz et al 2023	https://www.nature.com/articles/s41586-023-06062-z
IP-Cas-0	Spain	Non-Relict	38.5341	-3.39072	Wlodzimierz et al 2023	https://www.nature.com/articles/s41586-023-06062-z
IP-Cas-6	Spain	Relict	38.5341	-3.39072	Wlodzimierz et al 2023	https://www.nature.com/articles/s41586-023-06062-z
IP-Cat-0	Spain	Relict	40.5421	-3.68695	Wlodzimierz et al 2023	https://www.nature.com/articles/s41586-023-06062-z
IP-Evs-0	Spain	Non-Relict	40.4792	-3.9597	Wlodzimierz et al 2023	https://www.nature.com/articles/s41586-023-06062-z
IP-Evs-12	Spain	Non-Relict	40.4792	-3.9597	Wlodzimierz et al 2023	https://www.nature.com/articles/s41586-023-06062-z
IP-Hom-0	Spain	Relict	40.8168	-1.68601	Wlodzimierz et al 2023	https://www.nature.com/articles/s41586-023-06062-z
IP-Hom-4	Spain	Non-Relict	40.8168	-1.68601	Wlodzimierz et al 2023	https://www.nature.com/articles/s41586-023-06062-z
IP-Hum-2	Spain	Relict	42.2272	-3.68889	Wlodzimierz et al 2023	https://www.nature.com/articles/s41586-023-06062-z
IP-Hum-4	Spain	Non-Relict	42.2272	-3.68889	Wlodzimierz et al 2023	https://www.nature.com/articles/s41586-023-06062-z
IP-Lor-16	Spain	Relict	38.8601	-0.263499	Wlodzimierz et al 2023	https://www.nature.com/articles/s41586-023-06062-z
IP-Mdc-14	Spain	Non-Relict	38.8743	-3.52962	Wlodzimierz et al 2023	https://www.nature.com/articles/s41586-023-06062-z
IP-Med-0	Spain	Relict	42.4552	-6.76574	Wlodzimierz et al 2023	https://www.nature.com/articles/s41586-023-06062-z
IP-Med-3	Spain	Non-Relict	42.4552	-6.76574	Wlodzimierz et al 2023	https://www.nature.com/articles/s41586-023-06062-z
IP-Met-6	Spain	Non-Relict	40.2617	-4.1546	Wlodzimierz et al 2023	https://www.nature.com/articles/s41586-023-06062-z
IP-Mos-5	Spain	Non-Relict	40.0406	-7.1103	Wlodzimierz et al 2023	https://www.nature.com/articles/s41586-023-06062-z
IP-Mos-9	Spain	Relict	40.0406	-7.1103	Wlodzimierz et al 2023	https://www.nature.com/articles/s41586-023-06062-z
IP-San-9	Spain	Relict	38.3314	-3.50888	Wlodzimierz et al 2023	https://www.nature.com/articles/s41586-023-06062-z
IP-Sln-22	Spain	Relict	40.3569	-3.99484	Wlodzimierz et al 2023	https://www.nature.com/articles/s41586-023-06062-z
Ishikawa	Japan	Unclear	36.66	136.65	Lian et al 2024	https://www.nature.com/articles/s41588-024-01715-9
Ita-0	Morocco	Relict	34.09	-4.2	Lian et al 2024	https://www.nature.com/articles/s41588-024-01715-9
Jea	France	Unclear	43.69	7.33	Lian et al 2024	https://www.nature.com/articles/s41588-024-01715-9
Kar-1	Kyrgyzstan	Non-Relict	42.3	74.37	Lian et al 2024	https://www.nature.com/articles/s41588-024-01715-9
Kas-1	India	Non-Relict	34.2	76.83	Lian et al 2024	https://www.nature.com/articles/s41588-024-01715-9
Kelsterbach-2	Germany	Non-Relict	50.0667	8.5333	Kang et al 2023	https://www.nature.com/articles/s41467-023-42029-4
Ket-10	Morocco	Relict	34.9608	-4.6661	Kang et al 2023	https://www.nature.com/articles/s41467-023-42029-4
Kondara	Tajikistan	Non-Relict	38.48	68.49	Kang et al 2023	https://www.nature.com/articles/s41467-023-42029-4
Kyr-1	Kyrgyzstan	Unclear	40.05	72.6	Lian et al 2024	https://www.nature.com/articles/s41588-024-01715-9
Kz-9	Kazakhstan	Non-Relict	49.5	73.1	Kang et al 2023	https://www.nature.com/articles/s41467-023-42029-4
LACR-C-14	France	Non-Relict	43.0002	1.07562	Wlodzimierz et al 2023	https://www.nature.com/articles/s41586-023-06062-z
LI-OF-095	United States	Non-Relict	40.9447	-72.8615	Kang et al 2023	https://www.nature.com/articles/s41467-023-42029-4
LL-0	Spain	Non-Relict	41.59	2.49	Kang et al 2023	https://www.nature.com/articles/s41467-023-42029-4
Mammo-1	Italy	Non-Relict	38.36	16.23	Kang et al 2023	https://www.nature.com/articles/s41467-023-42029-4
Meh-0	Morocco	Relict	33.9561	-4.0515	Kang et al 2023	https://www.nature.com/articles/s41467-023-42029-4
MERE-A-13	France	Non-Relict	42.6566	1.83622	Wlodzimierz et al 2023	https://www.nature.com/articles/s41586-023-06062-z
Mh-0	Poland	Non-Relict	52.24	21.01	Lian et al 2024	https://www.nature.com/articles/s41588-024-01715-9
Moj-0	Eurasian relict	Relict	36.76	-5.28	Kileeg et al 2024	https://academic.oup.com/gbe/article/16/8/evae169/7727391
MONTM-B-16	France	Non-Relict	42.8612	0.596869	Wlodzimierz et al 2023	https://www.nature.com/articles/s41586-023-06062-z
MONTM-B-7	France	Non-Relict	42.8612	0.596869	Wlodzimierz et al 2023	https://www.nature.com/articles/s41586-023-06062-z
Mr-0	Italy	Relict	44.5	9.5	Lian et al 2024	https://www.nature.com/articles/s41588-024-01715-9
Ms-0	Russia	Non-Relict	55.78	37.62	Kang et al 2023	https://www.nature.com/articles/s41467-023-42029-4
Mt-0	Africa	Relict	32.34	22.46	Kileeg et al 2024	https://academic.oup.com/gbe/article/16/8/evae169/7727391
N13	Russia	Unclear	62.13	34.02	Lian et al 2024	https://www.nature.com/articles/s41588-024-01715-9
Nemrut-1	Turkey	Non-Relict	38.64	42.24	Lian et al 2024	https://www.nature.com/articles/s41588-024-01715-9
No-0	Germany	Non-Relict	51.07	13.3	Lian et al 2024	https://www.nature.com/articles/s41588-024-01715-9
Nok-1	Netherlands	Unclear	52.24	4.45	Lian et al 2024	https://www.nature.com/articles/s41588-024-01715-9
Nov-02	Russia	Unclear	51.75	80.83	Lian et al 2024	https://www.nature.com/articles/s41588-024-01715-9
Nz-1	New Zealand	Non-Relict	-37.7871	175.283	Kang et al 2023	https://www.nature.com/articles/s41467-023-42029-4
Oy-0	Norway	Unclear	60.39	6.19	Lian et al 2024	https://www.nature.com/articles/s41588-024-01715-9
Ped-0	Spain	Relict	40.74	-3.9	Kileeg et al 2024	https://academic.oup.com/gbe/article/16/8/evae169/7727391
Per-1	Russian Federation	Non-Relict	58	56.3167	Kang et al 2023	https://www.nature.com/articles/s41467-023-42029-4
Pra-6	Spain	Non-Relict	41.05	-3.54	Kang et al 2023	https://www.nature.com/articles/s41467-023-42029-4
PREI-A-14	France	Non-Relict	43.7179	0.623298	Wlodzimierz et al 2023	https://www.nature.com/articles/s41586-023-06062-z
Pu2-23	Czech Republic	Non-Relict	49.42	16.36	Kang et al 2023	https://www.nature.com/articles/s41467-023-42029-4
Pyl-1	France	Unclear	44.59	-1.24	Lian et al 2024	https://www.nature.com/articles/s41588-024-01715-9
Qar-8a	Lebanon	Relict	34.1	35.84	Lian et al 2024	https://www.nature.com/articles/s41588-024-01715-9
Rab-R1	Portugal	Relict	32.754	-17.13	Lian et al 2024	https://www.nature.com/articles/s41588-024-01715-9
Ri-0	Canada	Unclear	49.18	-123.13	Lian et al 2024	https://www.nature.com/articles/s41588-024-01715-9
Rld-2	Russia	Unclear	56.27	34.33	Lian et al 2024	https://www.nature.com/articles/s41588-024-01715-9
RRS10	USA	Unclear	41.56	-86.43	Lian et al 2024	https://www.nature.com/articles/s41588-024-01715-9
Rubezhnoe-1	Ukraine	Non-Relict	50.47	30.52	Lian et al 2024	https://www.nature.com/articles/s41588-024-01715-9
Sah-0	Spain	Relict	40.44	-3.7	Lian et al 2024	https://www.nature.com/articles/s41588-024-01715-9
SALE-A-10	France	Non-Relict	43.025	0.965965	Wlodzimierz et al 2023	https://www.nature.com/articles/s41586-023-06062-z
SALE-A-17	France	Non-Relict	43.025	0.965965	Wlodzimierz et al 2023	https://www.nature.com/articles/s41586-023-06062-z
Sf-2	Spain	Non-Relict	41.78	3.03	Lian et al 2024	https://www.nature.com/articles/s41588-024-01715-9
Shahdara	Tajikistan	Non-Relict	38.59	68.79	Lian et al 2024	https://www.nature.com/articles/s41588-024-01715-9
Shigu-2	Russia	Non-Relict	53.33	49.48	Lian et al 2024	https://www.nature.com/articles/s41588-024-01715-9
Sij-1	Uzbekistan	Non-Relict	41.45	70.05	Kang et al 2023	https://www.nature.com/articles/s41467-023-42029-4
Sij-2	Uzbekistan	Non-Relict	41.45	70.05	Kang et al 2023	https://www.nature.com/articles/s41467-023-42029-4
Sorbo	Tajikistan	Non-Relict	38.35	68.48	Kang et al 2023	https://www.nature.com/articles/s41467-023-42029-4
St-0	Sweden	Non-Relict	59.34	18.06	Kang et al 2023	https://www.nature.com/articles/s41467-023-42029-4
Stw-0	Russia	Non-Relict	52.84	36.92	Lian et al 2024	https://www.nature.com/articles/s41588-024-01715-9
Sus-1	Kyrgyzstan	Non-Relict	42.19	73.41	Lian et al 2024	https://www.nature.com/articles/s41588-024-01715-9
Tanz-1	Tanzania	Relict	-2.8739	36.12	Lian et al 2024	https://www.nature.com/articles/s41588-024-01715-9
Taz-0	Morocco	Relict	34.0917	-4.10258	Lian et al 2024	https://www.nature.com/articles/s41588-024-01715-9
Tibet-0	China	Relict	29.6898	91.1861	Kang et al 2023	https://www.nature.com/articles/s41467-023-42029-4
Toufl-1	Morocco	Relict	31.47	-7.42	Lian et al 2024	https://www.nature.com/articles/s41588-024-01715-9
Tsu-0	Japan	Non-Relict	34.73	136.5	Lian et al 2024	https://www.nature.com/articles/s41588-024-01715-9
TueSB30-3	Germany	Non-Relict	48.53	9.06	Kang et al 2023	https://www.nature.com/articles/s41467-023-42029-4
Tul-0	USA	Non-Relict	43.27	-85.26	Lian et al 2024	https://www.nature.com/articles/s41588-024-01715-9
Valsi-1	Italy	Non-Relict	40.18	16.45	Lian et al 2024	https://www.nature.com/articles/s41588-024-01715-9
ws-4	Belarus	Unclear	53.92	27.57	Lian et al 2024	https://www.nature.com/articles/s41588-024-01715-9
Yeg-8	West Asia	Non-Relict	39.8692	45.3622	Kileeg et al 2024	https://academic.oup.com/gbe/article/16/8/evae169/7727391
Yilong-0	China	Non-Relict	31.564	106.706	Kang et al 2023	https://www.nature.com/articles/s41467-023-42029-4
Yo-0	USA	Non-Relict	37.75	-119.58	Lian et al 2024	https://www.nature.com/articles/s41588-024-01715-9
Zal-1	Kyrgyzstan	Non-Relict	42.8	76.35	Lian et al 2024	https://www.nature.com/articles/s41588-024-01715-9
Zin9	Morocco	Relict	35.4528	-5.42698	Lian et al 2024	https://www.nature.com/articles/s41588-024-01715-9

## Sheet: Supplemental Table 2
List of split orthogroups used for the RLKs
OG Name	Representative Gene Name	Most Similar Araport11 Gene	Subfamily (Shiu and Bleecker 2001)	Subclade (Shiu et al 2004)
N0.HOG0000000_1	Col-0|Col-0.Chr4.AT4G23230.1_R0	AT4G23150	CRK	DUF26-Ib
N0.HOG0000000_2	Col-0|Col-0.Chr4.AT4G23150.1_R0	AT4G23150	CRK	DUF26-Ib
N0.HOG0000000_3	IP-Mos-5|IP-Mos-5.OX291722.1.AT4G23150.1_R1	AT4G23150	CRK	DUF26-Ib
N0.HOG0000001_1	Col-0|Col-0.Chr4.AT4G23140.2_R0	AT4G23140	CRK	DUF26-Ib
N0.HOG0000001_2	Abd-0|Abd-0.Chr4.AT4G23230.1_R1	AT4G23140	CRK	DUF26-Ib
N0.HOG0000001_3	IP-Mos-5|IP-Mos-5.OX291722.1.AT4G23230.1_R2	AT4G23140	CRK	DUF26-Ib
N0.HOG0000002_1	Col-0|Col-0.Chr1.AT1G65250.1_R0	AT1G65250	RLCK	RLCK-XII/XIII
N0.HOG0000002_2	Abd-0|Abd-0.Chr1.AT1G65250.1_R0	AT1G65250	RLCK	RLCK-XII/XIII
N0.HOG0000002_3	Abd-0|Abd-0.Chr1.AT1G65250.1_R3	AT1G65250	RLCK	RLCK-XII/XIII
N0.HOG0000002_4	ANGE-B-2|ANGE-B-2.OX291786.1.AT1G65250.1_R3	AT1G65250	RLCK	RLCK-XII/XIII
N0.HOG0000003	Etna-2|Etna-2.Chr1.AT1G65250.1_R0	AT1G65250	RLCK	RLCK-XII/XIII
N0.HOG0000004	Are-10|Are-10.Chr1.AT1G65250.1_R2	AT1G65250	RLCK	RLCK-XII/XIII
N0.HOG0000005	Are-10|Are-10.Chr1.AT1G65250.1_R1	AT1G65250	RLCK	RLCK-XII/XIII
N0.HOG0000006	BARC-A-12|BARC-A-12.OX291677.1.AT1G65250.1_R0	AT1G65250	RLCK	RLCK-XII/XIII
N0.HOG0000007_1	Col-0|Col-0.Chr5.AT1G65190.1_R2	AT1G65190	RLCK	RLCK-XII/XIII
N0.HOG0000007_2	Col-0|Col-0.Chr1.AT1G65190.1_R0	AT1G65190	RLCK	RLCK-XII/XIII
N0.HOG0000007_3	AUZE-A-5|AUZE-A-5.OX291429.1.AT1G65190.1_R0	AT1G65190	RLCK	RLCK-XII/XIII
N0.HOG0000007_4	BANI-C-1|BANI-C-1.OX291485.1.AT1G65190.1_R3	AT1G65190	RLCK	RLCK-XII/XIII
N0.HOG0000008	Col-0|Col-0.Chr1.AT1G61490.1_R0	AT1G61490	SRK	SD-1b
N0.HOG0000009	Col-0|Col-0.Chr1.AT1G61480.1_R0	AT1G61480	SRK	SD-1b
N0.HOG0000010	Col-0|Col-0.Chr1.AT1G61420.2_R0	AT1G61420	SRK	SD-1b
N0.HOG0000011	IP-Evs-12|IP-Evs-12.OX291514.1.AT2G14510.2_R0	AT2G14510	MLRR	LRR-Ia
N0.HOG0000012_1	Col-0|Col-0.Chr2.AT2G14510.2_R0	AT2G14510	MLRR	LRR-Ia
N0.HOG0000012_2	ah7|ah7.Chr2.AT1G51805.1_R7	AT2G14510	MLRR	LRR-Ia
N0.HOG0000012_3	IP-Mos-9|IP-Mos-9.OX291715.1.1970	AT2G14510	MLRR	LRR-Ia
N0.HOG0000013_1	Col-0|Col-0.Chr2.AT2G14440.1_R0	AT2G14440	MLRR	LRR-Ia
N0.HOG0000013_2	IP-Cat-0|IP-Cat-0.OX291782.1.AT2G14440.1_R1	AT2G14440	MLRR	LRR-Ia
N0.HOG0000013_3	sij1|sij1.Chr2.AT2G14510.1_R1	AT2G14440	MLRR	LRR-Ia
N0.HOG0000014	Col-0|Col-0.Chr3.AT3G47090.1_R0	AT3G47090	LRR	LRR-XII
N0.HOG0000015	Col-0|Col-0.Chr3.AT3G47580.1_R0	AT3G47580	LRR	LRR-XII
N0.HOG0000018_1	Col-0|Col-0.Chr2.AT2G28970.1_R0	AT2G28970	MLRR	LRR-Ia
N0.HOG0000018_2	Col-0|Col-0.Chr2.AT2G28990.1_R0	AT2G28970	MLRR	LRR-Ia
N0.HOG0000019_1	Col-0|Col-0.Chr3.AT3G16030.6_R0	AT3G16030	SRK	SD-1b
N0.HOG0000019_2	ANGE-B-10|ANGE-B-10.OX291457.1.AT3G16030.6_R1	AT3G16030	SRK	SD-1b
N0.HOG0000020_1	Col-0|Col-0.Chr5.AT5G59670.1_R0	AT5G59670	MLRR	LRR-Ia
N0.HOG0000020_2	Altai-5|Altai-5.Chr5.AT5G59670.1_R0	AT5G59670	MLRR	LRR-Ia
N0.HOG0000020_3	BANI-C-1|BANI-C-1.OX291485.1.AT5G59670.1_R1	AT5G59670	MLRR	LRR-Ia
N0.HOG0000021_1	ah7|ah7.Chr2.AT2G29000.1_R0	AT2G29000	MLRR	LRR-Ia
N0.HOG0000021_2	arb0|arb0.Chr2.AT2G29000.1_R2	AT2G29000	MLRR	LRR-Ia
N0.HOG0000021_3	pu2_23|pu2_23.Chr2.AT2G29000.1_R1	AT2G29000	MLRR	LRR-Ia
N0.HOG0000022_1	Col-0|Col-0.Chr2.AT2G29000.1_R0	AT2G29000	MLRR	LRR-Ia
N0.HOG0000022_2	Altai-5|Altai-5.Chr2.AT2G28960.2_R1	AT2G29000	MLRR	LRR-Ia
N0.HOG0000022_3	Bla-1|Bla-1.Chr2.AT2G29000.1_R0	AT2G29000	MLRR	LRR-Ia
N0.HOG0000022_4	Bla-1|Bla-1.Chr2.AT2G28960.2_R3	AT2G29000	MLRR	LRR-Ia
N0.HOG0000023	ANGE-B-10|ANGE-B-10.OX291459.1.AT5G59680.1_R0	AT5G59680	MLRR	LRR-Ia
N0.HOG0000024	Co-4|Co-4.Chr5.AT5G59680.1_R0	AT5G59680	MLRR	LRR-Ia
N0.HOG0000025	Col-0|Col-0.Chr5.AT5G59680.1_R0	AT5G59680	MLRR	LRR-Ia
N0.HOG0000026	Abd-0|Abd-0.Chr5.AT3G46330.1_R5	AT3G46330	MLRR	LRR-Ia
N0.HOG0000027_1	Col-0|Col-0.Chr4.AT4G21380.1_R0	AT4G21380	SRK	SD-1a
N0.HOG0000027_2	ah7|ah7.Chr4.AT4G27290.1_R3	AT4G21380	SRK	SD-1a
N0.HOG0000027_3	Db-1|Db-1.Chr4.AT4G27290.1_R4	AT4G21380	SRK	SD-1a
N0.HOG0000027_4	Mr-0|Mr-0.Chr4.AT4G27290.1_R4	AT4G21380	SRK	SD-1a
N0.HOG0000028	AUZE-A-5|AUZE-A-5.OX291429.1.AT5G38260.1_R2	AT5G38260	LRK10L	LRK10L-2
N0.HOG0000029	Col-0|Col-0.Chr1.AT1G66910.1_R0	AT1G66910	LRK10L	LRK10L-2
N0.HOG0000030_1	Col-0|Col-0.Chr1.AT1G66980.2_R0	AT1G66980	LRK10L	LRK10L-2
N0.HOG0000030_2	Aitba2|Aitba2.ATAITBA2_1G.AT1G66980.1_R1	AT1G66980	LRK10L	LRK10L-2
N0.HOG0000030_3	Baa1|Baa1.ATBAA1_1G.AT1G66980.3_R1	AT1G66980	LRK10L	LRK10L-2
N0.HOG0000031	BARA-C-5|BARA-C-5.OX291462.1.AT3G45390.1_R0	AT3G45390	LecRLK	L-LEC
N0.HOG0000032_1	Aitba2|ATAITBA2_3G.4740	AT3G45390	LecRLK	L-LEC
N0.HOG0000032_2	ANGE-B-2|ANGE-B-2.OX291788.1.AT3G45390.1_R0	AT3G45390	LecRLK	L-LEC
N0.HOG0000032_3	ANGE-B-2|ANGE-B-2.OX291788.1.AT3G45390.1_R3	AT3G45390	LecRLK	L-LEC
N0.HOG0000032_4	ANGE-B-2|ANGE-B-2.OX291788.1.AT3G45390.1_R2	AT3G45390	LecRLK	L-LEC
N0.HOG0000033	AUZE-A-5|AUZE-A-5.OX291431.1.AT3G45390.1_R0	AT3G45390	LecRLK	L-LEC
N0.HOG0000034	Col-0|Col-0.Chr3.AT3G45390.1_R0	AT3G45390	LecRLK	L-LEC
N0.HOG0000035_1	Col-0|Col-0.Chr4.AT4G20450.1_R0	AT4G20450	MLRR	LRR-Ia
N0.HOG0000035_2	BARA-C-3|BARA-C-3.OX291593.1.AT4G20450.1_R1	AT4G20450	MLRR	LRR-Ia
N0.HOG0000035_3	Jea|Jea.Chr4.AT4G20450.1_R1	AT4G20450	MLRR	LRR-Ia
N0.HOG0000035_4	Jea|Jea.Chr4.AT4G20450.1_R3	AT4G20450	MLRR	LRR-Ia
N0.HOG0000036_1	Col-0|Col-0.Chr5.AT5G39000.1_R0	AT5G39000	CrRLK1L	CrRLK1L-1
N0.HOG0000036_2	ANGE-B-2|ANGE-B-2.OX291790.1.AT5G39000.1_R1	AT5G39000	CrRLK1L	CrRLK1L-1
N0.HOG0000036_3	ANGE-B-2|ANGE-B-2.OX291790.1.AT5G39000.1_R2	AT5G39000	CrRLK1L	CrRLK1L-1
N0.HOG0000036_4	Geg-14|Geg-14.Chr5.AT5G39000.1_R1	AT5G39000	CrRLK1L	CrRLK1L-1
N0.HOG0000037_1	Col-0|Col-0.Chr1.AT1G61380.1_R0	AT1G61380	SRK	SD-1b
N0.HOG0000037_2	ANGE-B-10|ANGE-B-10.OX291455.1.AT1G61380.1_R1	AT1G61380	SRK	SD-1b
N0.HOG0000038_1	Col-0|Col-0.Chr1.AT1G61390.1_R0	AT1G61390	SRK	SD-1b
N0.HOG0000038_2	ANGE-B-10|ANGE-B-10.OX291455.1.AT1G61390.1_R1	AT1G61390	SRK	SD-1b
N0.HOG0000039_1	Col-0|Col-0.Chr1.AT1G35710.1_R0	AT1G35710	LRR	LRR-XIIb
N0.HOG0000039_2	Abd-0|Abd-0.Chr1.AT1G35710.1_R0	AT1G35710	LRR	LRR-XIIb
N0.HOG0000039_3	Abd-0|Abd-0.Chr1.AT4G08850.1_R1	AT1G35710	LRR	LRR-XIIb
N0.HOG0000040_1	Col-0|Col-0.Chr1.AT1G51850.2_R0	AT1G51850	MLRR	LRR-Ia
N0.HOG0000040_2	Aitba2|Aitba2.ATAITBA2_1G.AT1G51850.2_R1	AT1G51850	MLRR	LRR-Ia
N0.HOG0000041_1	Col-0|Col-0.Chr1.AT1G69730.1_R0	AT1G69730	WAKL	WAK
N0.HOG0000041_2	Abd-0|ATAbd0-1G69660.1	AT1G69730	WAKL	WAK
N0.HOG0000042_1	Col-0|Col-0.Chr1.AT1G66920.2_R0	AT1G66920	LRK10L	LRK10L-2
N0.HOG0000042_2	Aitba2|Aitba2.ATAITBA2_1G.AT1G66920.1_R1	AT1G66920	LRK10L	LRK10L-2
N0.HOG0000043_1	Col-0|Col-0.Chr1.AT1G56130.2_R0	AT1G56130	MLRR	LRR-VIII-2
N0.HOG0000043_2	Aitba2|Aitba2.ATAITBA2_1G.AT1G56130.2_R0	AT1G56130	MLRR	LRR-VIII-2
N0.HOG0000044_1	Col-0|Col-0.Chr3.AT3G46340.1_R0	AT3G46340	MLRR	LRR-Ia
N0.HOG0000044_2	Abd-0|Abd-0.Chr3.AT3G46400.1_R3	AT3G46340	MLRR	LRR-Ia
N0.HOG0000045_1	Col-0|Col-0.Chr5.AT5G20480.1_R0	AT5G20480	LRR	LRR-XII
N0.HOG0000045_2	BARC-A-12|BARC-A-12.OX291681.1.AT5G20480.1_R1	AT5G20480	LRR	LRR-XII
N0.HOG0000046_1	Col-0|Col-0.Chr1.AT1G21240.1_R0	AT1G21240	WAKL	WAK
N0.HOG0000046_2	Aitba2|Aitba2.ATAITBA2_1G.AT1G21240.1_R1	AT1G21240	WAKL	WAK
N0.HOG0000047_1	Col-0|Col-0.Chr5.AT5G07280.1_R0	AT5G07280	LRR	LRR-Xb
N0.HOG0000047_2	RRS10|RRS10.Chr5.AT5G07280.1_R1	AT5G07280	LRR	LRR-Xb
N0.HOG0000048	Are-10|Are-10.Chr5.AT5G01060.3_R1	AT5G01060	RLCK	RLCK-XII
N0.HOG0000049	Col-0|Col-0.Chr5.AT5G01060.1_R0	AT5G01060	RLCK	RLCK-XII
N0.HOG0000050_1	Col-0|Col-0.Chr1.AT1G12460.1_R0	AT1G12460	LRR	LRR-VIIa
N0.HOG0000050_2	St-0|St-0.Chr1.AT1G12460.1_R1	AT1G12460	LRR	LRR-VIIa
N0.HOG0000052_1	Col-0|Col-0.Chr1.AT1G17540.1_R0	AT1G17540	RLCK	RLCK-IXb
N0.HOG0000052_2	Baa1|ATBAA1_1G.7162	AT1G17540	RLCK	RLCK-IXb
N0.HOG0000053_1	Col-0|Col-0.Chr1.AT1G29730.2_R0	AT1G29730	MLRR	LRR-VIII-2
N0.HOG0000053_2	IP-Alo-19|IP-Alo-19.OX291682.1.AT1G16670.1_R9	AT1G29730	MLRR	LRR-VIII-2
N0.HOG0000054_1	Col-0|Col-0.Chr1.AT1G34420.1_R0	AT1G34420	LRR	LRR-Xc
N0.HOG0000054_2	Kar-1|Kar-1.Chr1.AT1G34420.1_R0	AT1G34420	LRR	LRR-Xc
N0.HOG0000055_1	Col-0|Col-0.Chr1.AT1G61550.1_R0	AT1G61550	SRK	SD-1b
N0.HOG0000055_2	Abd-0|Abd-0.Chr1.AT1G61550.1_R0	AT1G61550	SRK	SD-1b
N0.HOG0000056_1	Col-0|Col-0.Chr1.AT1G67000.1_R0	AT1G67000	LRK10L	LRK10L-2
N0.HOG0000056_2	Are-2|Are-2.Chr1.AT1G67000.1_R1	AT1G67000	LRK10L	LRK10L-2
N0.HOG0000057_1	Col-0|Col-0.Chr2.AT2G05940.1_R0	AT2G05940	RLCK	RLCK-VIIa
N0.HOG0000057_2	DraIV622|DraIV622.ATDRAIV622_1G.AT2G05940.1_R0	AT2G05940	RLCK	RLCK-VIIa
N0.HOG0000058_1	Col-0|Col-0.Chr2.AT2G19210.1_R0	AT2G19210	MLRR	LRR-Ia
N0.HOG0000058_2	ANGE-B-2|ANGE-B-2.OX291789.1.45	AT2G19210	MLRR	LRR-Ia
N0.HOG0000059_1	Col-0|Col-0.Chr2.AT2G29220.1_R0	AT2G29220	LecRLK	L-LEC
N0.HOG0000059_2	ws-4|ws-4.Chr2.AT2G29220.1_R0	AT2G29220	LecRLK	L-LEC
N0.HOG0000060_1	Col-0|Col-0.Chr2.AT2G36570.1_R0	AT2G36570	LRR	LRR-III
N0.HOG0000060_2	Ishikawa|Ishikawa.Chr2.AT2G36570.1_R1	AT2G36570	LRR	LRR-III
N0.HOG0000063_1	Col-0|Col-0.Chr3.AT3G13380.1_R0	AT3G13380	LRR	LRR-Xb
N0.HOG0000063_2	St-0|ATSt0-3G23170.1	AT3G13380	LRR	LRR-Xb
N0.HOG0000066_1	Col-0|Col-0.Chr3.AT3G45330.1_R0	AT3G45330	LecRLK	L-LEC
N0.HOG0000066_2	IP-Mos-5|IP-Mos-5.OX291721.1.AT3G45330.1_R0	AT3G45330	LecRLK	L-LEC
N0.HOG0000067_1	Col-0|Col-0.Chr3.AT3G46330.1_R0	AT3G46330	MLRR	LRR-Ia
N0.HOG0000067_2	Had-6b|Had-6b.Chr3.AT1G51830.2_R9	AT3G46330	MLRR	LRR-Ia
N0.HOG0000070_1	Col-0|Col-0.Chr3.AT3G57700.1_R0	AT3G57700	RLCK	RLCK-XII/XIII
N0.HOG0000070_2	Kyr-1|Kyr-1.Chr3.AT3G57700.1_R1	AT3G57700	RLCK	RLCK-XII/XIII
N0.HOG0000071_1	Col-0|Col-0.Chr3.AT3G57710.1_R0	AT3G57710	RLCK	RLCK-XII/XIII
N0.HOG0000071_2	Kyr-1|Kyr-1.Chr3.AT3G57710.1_R0	AT3G57710	RLCK	RLCK-XII/XIII
N0.HOG0000072_1	Col-0|Col-0.Chr3.AT3G57830.1_R0	AT3G57830	LRR	LRR-III
N0.HOG0000072_2	Est-1|Est-1.Chr3.AT3G57830.1_R1	AT3G57830	LRR	LRR-III
N0.HOG0000075_1	Col-0|Col-0.Chr4.AT4G23240.2_R0	AT4G23240	CRK	DUF26-Ib
N0.HOG0000075_2	IP-Hum-4|IP-Hum-4.OX291733.1.AT4G23240.2_R1	AT4G23240	CRK	DUF26-Ib
N0.HOG0000078_1	Col-0|Col-0.Chr5.AT5G37450.2_R0	AT5G37450	MLRR	LRR-VIII-1
N0.HOG0000078_2	Pyl-1|Pyl-1.Chr5.AT5G37450.4_R1	AT5G37450	MLRR	LRR-VIII-1
N0.HOG0000079_1	Col-0|Col-0.Chr5.AT5G49770.1_R0	AT5G49770	MLRR	LRR-VIII-1
N0.HOG0000079_2	Mr-0|Mr-0.Chr5.AT5G49770.1_R0	AT5G49770	MLRR	LRR-VIII-1
N0.HOG0000080_1	Col-0|Col-0.Chr5.AT5G49780.2_R0	AT5G49780	MLRR	LRR-VIII-1
N0.HOG0000080_2	Mr-0|Mr-0.Chr5.AT5G49780.2_R1	AT5G49780	MLRR	LRR-VIII-1
N0.HOG0000081_1	Col-0|Col-0.Chr5.AT5G65530.1_R0	AT5G65530	RLCK	RLCK-VI
N0.HOG0000081_2	Kar-1|Kar-1.Chr5.AT2G18890.2_R1	AT5G65530	RLCK	RLCK-VI
N0.HOG0000092	Col-0|Col-0.Chr1.AT1G05700.2_R0	AT1G05700	MLRR	LRR-Ia
N0.HOG0000094	Col-0|Col-0.Chr1.AT1G06700.1_R0	AT1G06700	RLCK	RLCK-VIII
N0.HOG0000095	Col-0|Col-0.Chr1.AT1G06840.1_R0	AT1G06840	MLRR	LRR-VIII-1
N0.HOG0000097	Col-0|Col-0.Chr1.AT1G07550.1_R0	AT1G07550	MLRR	LRR-Ia
N0.HOG0000098	Col-0|Col-0.Chr1.AT1G07560.1_R0	AT1G07560	MLRR	LRR-Ia
N0.HOG0000099	Col-0|Col-0.Chr1.AT1G07570.3_R0	AT1G07570	RLCK	RLCK-VIIa
N0.HOG0000100	Col-0|Col-0.Chr1.AT1G07650.2_R0	AT1G07650	MLRR	LRR VIII-2
N0.HOG0000101	Col-0|Col-0.Chr1.AT1G07870.2_R0	AT1G07870	RLCK	RLCK-VIIa
N0.HOG0000103	Col-0|Col-0.Chr1.AT1G08590.1_R0	AT1G08590	LRR	LRR-XI
N0.HOG0000107	Col-0|Col-0.Chr1.AT1G09440.1_R0	AT1G09440	RLCK	RLCK-V
N0.HOG0000110	Col-0|Col-0.Chr1.AT1G09970.1_R0	AT1G09970	LRR	LRR-XI
N0.HOG0000112	Col-0|Col-0.Chr1.AT1G10620.1_R0	AT1G10620	PERK	PERK
N0.HOG0000113	Col-0|Col-0.Chr1.AT1G10850.1_R0	AT1G10850	LRR	LRR
N0.HOG0000115	Col-0|Col-0.Chr1.AT1G11050.1_R0	AT1G11050	RKF3L	RKF3
N0.HOG0000116	Col-0|Col-0.Chr1.AT1G11130.1_R0	AT1G11130	LRR	LRR
N0.HOG0000117	Col-0|Col-0.Chr1.AT1G11300.1_R0	AT1G11300	SRK	SD-1a
N0.HOG0000118	Col-0|Col-0.Chr1.AT1G11303.1_R0	AT1G11303	SRK	SRK
N0.HOG0000119	Col-0|Col-0.Chr1.AT1G11330.2_R0	AT1G11330	SRK	SD-1a
N0.HOG0000120	Col-0|Col-0.Chr1.AT1G11410.4_R0	AT1G11410	SRK	SD-1a
N0.HOG0000123	Col-0|Col-0.Chr1.AT1G14370.1_R0	AT1G14370	RLCK	RLCK-VIIa
N0.HOG0000124	Col-0|Col-0.Chr1.AT1G14390.1_R0	AT1G14390	LRR	LRR-VI
N0.HOG0000125	Col-0|Col-0.Chr1.AT1G15530.1_R0	AT1G15530	LecRLK	L-LEC
N0.HOG0000126	Col-0|Col-0.Chr1.AT1G16110.1_R0	AT1G16110	WAKL	WAK
N0.HOG0000127	Col-0|Col-0.Chr1.AT1G16150.1_R0	AT1G16150	WAKL	WAK
N0.HOG0000128	Col-0|Col-0.Chr1.AT1G16160.1_R0	AT1G16160	WAKL	WAK
N0.HOG0000131	Col-0|Col-0.Chr1.AT1G16670.1_R0	AT1G16670	MLRR	LRR-VIII-2
N0.HOG0000132	Col-0|Col-0.Chr1.AT1G16760.2_R0	AT1G16760	RLCK	RLCK-IXb
N0.HOG0000133	Col-0|Col-0.Chr1.AT1G17230.2_R0	AT1G17230	LRR	LRR-XI
N0.HOG0000134	Col-0|Col-0.Chr1.AT1G17750.1_R0	AT1G17750	LRR	LRR-XI
N0.HOG0000135	Col-0|Col-0.Chr1.AT1G17910.1_R0	AT1G17910	WAKL	WAK
N0.HOG0000139	Col-0|Col-0.Chr1.AT1G18390.2_R0	AT1G18390	LRK10L	WAK/LRK10L-1
N0.HOG0000142	Col-0|Col-0.Chr1.AT1G19090.1_R0	AT1G19090	CRK	DUF26-If
N0.HOG0000143	Col-0|Col-0.Chr1.AT1G19390.1_R0	AT1G19390	WAKL	WAK
N0.HOG0000144	Col-0|Col-0.Chr1.AT1G20650.1_R0	AT1G20650	RLCK	RLCK-VIIa
N0.HOG0000146	Col-0|Col-0.Chr1.AT1G21230.1_R0	AT1G21230	WAKL	WAK
N0.HOG0000147	Col-0|Col-0.Chr1.AT1G21250.1_R0	AT1G21250	WAKL	WAK
N0.HOG0000148	Col-0|Col-0.Chr1.AT1G21590.1_R0	AT1G21590	RLCK	RLCK-VI
N0.HOG0000149	Col-0|Col-0.Chr1.AT1G23540.1_R0	AT1G23540	PERK	PERK
N0.HOG0000150	Col-0|Col-0.Chr1.AT1G24030.1_R0	AT1G24030	RLCK	RLCK-VIIb
N0.HOG0000151	Col-0|Col-0.Chr1.AT1G24650.1_R0	AT1G24650	LRR	LRR-IX
N0.HOG0000152	Col-0|Col-0.Chr1.AT1G25320.1_R0	AT1G25320	LRR	LRR-III
N0.HOG0000153	Col-0|Col-0.Chr1.AT1G25390.1_R0	AT1G25390	LRK10L	WAK/LRK10L-1
N0.HOG0000154	Col-0|Col-0.Chr1.AT1G26150.1_R0	AT1G26150	PERK	PERK
N0.HOG0000155	Col-0|Col-0.Chr1.AT1G26970.1_R0	AT1G26970	RLCK	RLCK-VIIa
N0.HOG0000156	Col-0|Col-0.Chr1.AT1G27190.1_R0	AT1G27190	LRR	LRR-Xa
N0.HOG0000157	Col-0|Col-0.Chr1.AT1G28390.2_R0	AT1G28390	CR4L	CR4L
N0.HOG0000158	Col-0|Col-0.Chr1.AT1G28440.1_R0	AT1G28440	LRR	LRR-XI
N0.HOG0000160	Col-0|Col-0.Chr1.AT1G29750.2_R0	AT1G29750	MLRR	LRR-VIII-2
N0.HOG0000162	Col-0|Col-0.Chr1.AT1G30570.1_R0	AT1G30570	CrRLK1L	CrRLK1L-1
N0.HOG0000164	Col-0|Col-0.Chr1.AT1G31420.1_R0	AT1G31420	LRR	LRR-XIIIa
N0.HOG0000166	Col-0|Col-0.Chr1.AT1G33260.1_R0	AT1G33260	RLCK	RLCK-XIII
N0.HOG0000167	Col-0|Col-0.Chr1.AT1G34110.1_R0	AT1G34110	LRR	LRR-XI
N0.HOG0000168	Col-0|Col-0.Chr1.AT1G34210.1_R0	AT1G34210	LRR	LRR-II
N0.HOG0000169	Col-0|Col-0.Chr1.AT1G34300.1_R0	AT1G34300	SRK	SD-2b
N0.HOG0000172	Col-0|Col-0.Chr1.AT1G48210.1_R0	AT1G48210	RLCK	RLCK-VIII
N0.HOG0000173	Col-0|Col-0.Chr1.AT1G48220.1_R0	AT1G48220	RLCK	RLCK-VIII
N0.HOG0000175	Col-0|Col-0.Chr1.AT1G48480.1_R0	AT1G48480	LRR	LRR-III
N0.HOG0000177	Col-0|Col-0.Chr1.AT1G49100.1_R0	AT1G49100	MLRR	LRR-Ia
N0.HOG0000180	Col-0|Col-0.Chr1.AT1G49270.1_R0	AT1G49270	PERK	PERK
N0.HOG0000182	Col-0|Col-0.Chr1.AT1G49730.1_R0	AT1G49730	URK	URK-I
N0.HOG0000184	Col-0|Col-0.Chr1.AT1G50610.1_R0	AT1G50610	LRR	LRR-III
N0.HOG0000186	Col-0|Col-0.Chr1.AT1G50990.1_R0	AT1G50990	RLCK	RLCK-XII
N0.HOG0000188	Col-0|Col-0.Chr1.AT1G51620.2_R0	AT1G51620	MLRR	LRR-Ia
N0.HOG0000190	Col-0|Col-0.Chr1.AT1G51790.2_R0	AT1G51790	MLRR	LRR-Ia
N0.HOG0000191	Col-0|Col-0.Chr1.AT1G51800.1_R0	AT1G51800	MLRR	LRR-Ia
N0.HOG0000192	Col-0|Col-0.Chr1.AT1G51805.1_R0	AT1G51805	MLRR	MLRR
N0.HOG0000193_1	Col-0|Col-0.Chr1.AT1G51810.1_R0	AT1G51810	MLRR	LRR-Ia
N0.HOG0000193_2	Baa1|Baa1.ATBAA1_1G.AT1G51810.1_R1	AT1G51810	MLRR	LRR-Ia
N0.HOG0000194	Col-0|Col-0.Chr1.AT1G51860.1_R0	AT1G51860	MLRR	LRR-Ia
N0.HOG0000195	Col-0|Col-0.Chr1.AT1G51890.2_R0	AT1G51890	MLRR	LRR-Ia
N0.HOG0000196	Col-0|Col-0.Chr1.AT1G51910.1_R0	AT1G51910	MLRR	LRR-Ia
N0.HOG0000197	Col-0|Col-0.Chr1.AT1G51940.1_R0	AT1G51940	LRK	LysM-I
N0.HOG0000198	Col-0|Col-0.Chr1.AT1G52310.1_R0	AT1G52310	C-LEC	C-LEC
N0.HOG0000199	Col-0|Col-0.Chr1.AT1G52540.1_R0	AT1G52540	RLCK	RLCK-XV
N0.HOG0000203	Col-0|Col-0.Chr1.AT1G53420.1_R0	AT1G53420	MLRR	LRR-VIII-2
N0.HOG0000204	Col-0|Col-0.Chr1.AT1G53430.1_R0	AT1G53430	MLRR	LRR-VIII-2
N0.HOG0000205	Col-0|Col-0.Chr1.AT1G53440.1_R0	AT1G53440	MLRR	LRR-VIII-2
N0.HOG0000209	Col-0|Col-0.Chr1.AT1G53730.2_R0	AT1G53730	LRR	LRR
N0.HOG0000212	Col-0|Col-0.Chr1.AT1G54820.1_R0	AT1G54820	Extensin	Extensin
N0.HOG0000214	Col-0|Col-0.Chr1.AT1G55200.1_R0	AT1G55200	PERK	PERK
N0.HOG0000215	Col-0|Col-0.Chr1.AT1G55610.1_R0	AT1G55610	LRR	LRR-Xb
N0.HOG0000216	Col-0|Col-0.Chr1.AT1G56120.1_R0	AT1G56120	MLRR	LRR-VIII-2
N0.HOG0000217	Col-0|Col-0.Chr1.AT1G56145.2_R0	AT1G56145	MLRR	MLRR
N0.HOG0000218	Col-0|Col-0.Chr1.AT1G56720.1_R0	AT1G56720	RLCK	RLCK-V
N0.HOG0000221	Col-0|Col-0.Chr1.AT1G60630.1_R0	AT1G60630	LRR	LRR-III
N0.HOG0000222	Col-0|Col-0.Chr1.AT1G60800.1_R0	AT1G60800	LRR	LRR-II
N0.HOG0000224	Col-0|Col-0.Chr1.AT1G61360.1_R0	AT1G61360	SRK	SD-1b
N0.HOG0000225	Col-0|Col-0.Chr1.AT1G61370.1_R0	AT1G61370	SRK	SD-1b
N0.HOG0000226	Col-0|Col-0.Chr1.AT1G61590.1_R0	AT1G61590	RLCK	RLCK-VIIa
N0.HOG0000227	Col-0|Col-0.Chr1.AT1G61610.1_R0	AT1G61610	SRK	SD-1a
N0.HOG0000228	Col-0|Col-0.Chr1.AT1G61860.1_R0	AT1G61860	RLCK	RLCK-VIIa
N0.HOG0000231	Col-0|Col-0.Chr1.AT1G62950.1_R0	AT1G62950	LRR	LRR-VIIa
N0.HOG0000232	Col-0|Col-0.Chr1.AT1G63430.2_R0	AT1G63430	LRR	LRR-VI
N0.HOG0000233	Col-0|Col-0.Chr1.AT1G63500.1_R0	AT1G63500	RLCK	RLCK-XII
N0.HOG0000235	Col-0|Col-0.Chr1.AT1G64210.1_R0	AT1G64210	LRR	LRR-III
N0.HOG0000239	Col-0|Col-0.Chr1.AT1G66150.1_R0	AT1G66150	LRR	LRR-IX
N0.HOG0000240	Col-0|Col-0.Chr1.AT1G66460.3_R0	AT1G66460	RLCK	RLCK-VI
N0.HOG0000242	Col-0|Col-0.Chr1.AT1G66830.1_R0	AT1G66830	LRR	LRR-III
N0.HOG0000243	Col-0|Col-0.Chr1.AT1G66930.2_R0	AT1G66930	LRK10L	LRK10L-2
N0.HOG0000244	Col-0|Col-0.Chr1.AT1G67510.1_R0	AT1G67510	LRR	LRR-III
N0.HOG0000246	Col-0|Col-0.Chr1.AT1G67720.1_R0	AT1G67720	MLRR	LRR-Ic
N0.HOG0000248	Col-0|Col-0.Chr1.AT1G68400.1_R0	AT1G68400	LRR	LRR-III
N0.HOG0000249	Col-0|Col-0.Chr1.AT1G68690.1_R0	AT1G68690	PERK	PERK
N0.HOG0000252	Col-0|Col-0.Chr1.AT1G69270.1_R0	AT1G69270	LRR	LRR-XV
N0.HOG0000253	Col-0|Col-0.Chr1.AT1G69790.1_R0	AT1G69790	RLCK	RLCK-VIIa
N0.HOG0000254	Col-0|Col-0.Chr1.AT1G69910.1_R0	AT1G69910	LRK10L	WAK/LRK10L-1
N0.HOG0000255	Col-0|Col-0.Chr1.AT1G69990.1_R0	AT1G69990	LRR	LRR-Xa
N0.HOG0000256	Col-0|Col-0.Chr1.AT1G70110.1_R0	AT1G70110	LecRLK	L-LEC
N0.HOG0000257	Col-0|Col-0.Chr1.AT1G70130.1_R0	AT1G70130	LecRLK	L-LEC
N0.HOG0000258	Col-0|Col-0.Chr1.AT1G70250.1_R0	AT1G70250	PR5L	PR5L
N0.HOG0000259	Col-0|Col-0.Chr1.AT1G70450.1_R0	AT1G70450	PERK	PERK
N0.HOG0000260	Col-0|Col-0.Chr1.AT1G70460.1_R0	AT1G70460	PERK	PERK
N0.HOG0000261	Col-0|Col-0.Chr1.AT1G70520.1_R0	AT1G70520	CRK	DUF26-If
N0.HOG0000262	Col-0|Col-0.Chr1.AT1G70530.1_R0	AT1G70530	CRK	DUF26-If
N0.HOG0000263	Col-0|Col-0.Chr1.AT1G70740.1_R0	AT1G70740	CRK	DUF26-Ig
N0.HOG0000267	Col-0|Col-0.Chr1.AT1G71830.1_R0	AT1G71830	LRR	LRR-II
N0.HOG0000268	Col-0|Col-0.Chr1.AT1G72180.1_R0	AT1G72180	LRR	LRR-XI
N0.HOG0000269	Col-0|Col-0.Chr1.AT1G72300.1_R0	AT1G72300	LRR	LRR-Xb
N0.HOG0000270	Col-0|Col-0.Chr1.AT1G72460.1_R0	AT1G72460	LRR	LRR-III
N0.HOG0000271	Col-0|Col-0.Chr1.AT1G72540.1_R0	AT1G72540	RLCK	RLCK-VIIa
N0.HOG0000273	Col-0|Col-0.Chr1.AT1G73080.1_R0	AT1G73080	LRR	LRR-XI
N0.HOG0000281	Col-0|Col-0.Chr1.AT1G74490.1_R0	AT1G74490	RLCK	RLCK-VIIa
N0.HOG0000283	Col-0|Col-0.Chr1.AT1G75640.1_R0	AT1G75640	LRR	LRR-VIIa
N0.HOG0000284	Col-0|Col-0.Chr1.AT1G75820.1_R0	AT1G75820	LRR	LRR-XI
N0.HOG0000286	Col-0|Col-0.Chr1.AT1G76360.1_R0	AT1G76360	RLCK	RLCK-VIIa
N0.HOG0000287	Col-0|Col-0.Chr1.AT1G76370.1_R0	AT1G76370	RLCK	RLCK-VIIa
N0.HOG0000289	Col-0|Col-0.Chr1.AT1G77280.1_R0	AT1G77280	RLCK	RLCK-VI
N0.HOG0000292	Col-0|Col-0.Chr1.AT1G78530.1_R0	AT1G78530	LRR	LRR-XIIIa
N0.HOG0000293	Col-0|Col-0.Chr1.AT1G78980.1_R0	AT1G78980	LRR	LRR-V
N0.HOG0000297	Col-0|Col-0.Chr1.AT1G79620.5_R0	AT1G79620	MLRR	LRR-VIII-1
N0.HOG0000299	Col-0|Col-0.Chr1.AT1G79680.1_R0	AT1G79680	WAKL	WAK
N0.HOG0000300	Col-0|Col-0.Chr1.AT1G80640.1_R0	AT1G80640	RLCK	RLCK-X
N0.HOG0000302	Col-0|Col-0.Chr2.AT2G01210.1_R0	AT2G01210	LRR	LRR-III
N0.HOG0000304	Col-0|Col-0.Chr2.AT2G01820.1_R0	AT2G01820	LRR	LRR-IX
N0.HOG0000305	Col-0|Col-0.Chr2.AT2G01950.1_R0	AT2G01950	LRR	LRR-Xb
N0.HOG0000306	Col-0|Col-0.Chr2.AT2G02220.1_R0	AT2G02220	LRR	LRR-Xb
N0.HOG0000307	Col-0|Col-0.Chr2.AT2G02780.1_R0	AT2G02780	LRR	LRR-VI
N0.HOG0000308	Col-0|Col-0.Chr2.AT2G02800.1_R0	AT2G02800	RLCK	RLCK-VIIa
N0.HOG0000309	Col-0|Col-0.Chr2.AT2G04300.2_R0	AT2G04300	MLRR	LRR-Ia
N0.HOG0000310	Col-0|Col-0.Chr2.AT2G07020.1_R0	AT2G07020	RLCK	RLCK-IXb
N0.HOG0000311	Col-0|Col-0.Chr2.AT2G07180.1_R0	AT2G07180	RLCK	RLCK-VIIa
N0.HOG0000312	Col-0|Col-0.Chr2.AT2G11520.1_R0	AT2G11520	RLCK	RLCK-IV
N0.HOG0000313	Col-0|Col-0.Chr2.AT2G13790.1_R0	AT2G13790	LRR	LRR-II
N0.HOG0000314	Col-0|Col-0.Chr2.AT2G15300.1_R0	AT2G15300	LRR	LRR-III
N0.HOG0000315	Col-0|Col-0.Chr2.AT2G16250.1_R0	AT2G16250	LRR	LRR-XIV
N0.HOG0000316	Col-0|Col-0.Chr2.AT2G16750.1_R0	AT2G16750	RLCK	RLCK-VI
N0.HOG0000317	Col-0|Col-0.Chr2.AT2G17090.1_R0	AT2G17090	RLCK	RLCK-XII
N0.HOG0000318	Col-0|Col-0.Chr2.AT2G17220.1_R0	AT2G17220	RLCK	RLCK-VIIa
N0.HOG0000325	Col-0|Col-0.Chr2.AT2G18470.1_R0	AT2G18470	PERK	PERK
N0.HOG0000326	Col-0|Col-0.Chr2.AT2G18890.1_R0	AT2G18890	RLCK	RLCK-VI
N0.HOG0000327	Col-0|Col-0.Chr2.AT2G19130.1_R0	AT2G19130	SRK	SD-2b
N0.HOG0000328	Col-0|Col-0.Chr2.AT2G19190.1_R0	AT2G19190	MLRR	LRR-Ia
N0.HOG0000330	Col-0|Col-0.Chr2.AT2G19410.2_R0	AT2G19410	RLCK	RLCK-IXb
N0.HOG0000333	Col-0|Col-0.Chr2.AT2G20300.1_R0	AT2G20300	Extensin	Extensin
N0.HOG0000336	Col-0|Col-0.Chr2.AT2G20850.1_R0	AT2G20850	LRR	LRR-V
N0.HOG0000337	Col-0|Col-0.Chr2.AT2G21480.1_R0	AT2G21480	CrRLK1L	CrRLK1L-1
N0.HOG0000341	Col-0|Col-0.Chr2.AT2G23200.1_R0	AT2G23200	CrRLK1L	CrRLK1L-1
N0.HOG0000342	Col-0|Col-0.Chr2.AT2G23300.1_R0	AT2G23300	LRR	LRR-III
N0.HOG0000343	Col-0|Col-0.Chr2.AT2G23450.1_R0	AT2G23450	WAKL	WAK/LRK10L-1
N0.HOG0000344	Col-0|Col-0.Chr2.AT2G23770.1_R0	AT2G23770	LRK	LysM-II
N0.HOG0000346	Col-0|Col-0.Chr2.AT2G23950.1_R0	AT2G23950	LRR	LRR-II
N0.HOG0000347	Col-0|Col-0.Chr2.AT2G24130.2_R0	AT2G24130	LRR	LRR-XII
N0.HOG0000348	Col-0|Col-0.Chr2.AT2G24230.1_R0	AT2G24230	LRR	LRR-VIIb
N0.HOG0000350	Col-0|Col-0.Chr2.AT2G24370.1_R0	AT2G24370	RLCK	RLCK-IXb
N0.HOG0000352	Col-0|Col-0.Chr2.AT2G25220.2_R0	AT2G25220	RLCK	RLCK-X
N0.HOG0000354	Col-0|Col-0.Chr2.AT2G25790.1_R0	AT2G25790	LRR	LRR-IV-sis
N0.HOG0000355	Col-0|Col-0.Chr2.AT2G26290.1_R0	AT2G26290	RLCK	RLCK-VIIa
N0.HOG0000356	Col-0|Col-0.Chr2.AT2G26330.1_R0	AT2G26330	LRR	LRR-XIIIb
N0.HOG0000358	Col-0|Col-0.Chr2.AT2G26730.1_R0	AT2G26730	LRR	LRR-III
N0.HOG0000359	Col-0|Col-0.Chr2.AT2G27060.1_R0	AT2G27060	LRR	LRR-III
N0.HOG0000360	Col-0|Col-0.Chr2.AT2G28250.1_R0	AT2G28250	RLCK	RLCK-VIII-sis
N0.HOG0000361	Col-0|Col-0.Chr2.AT2G28590.1_R0	AT2G28590	RLCK	RLCK-VIIa
N0.HOG0000362	Col-0|Col-0.Chr2.AT2G28930.1_R0	AT2G28930	RLCK	RLCK-VIIa
N0.HOG0000363	Col-0|Col-0.Chr2.AT2G28940.2_R0	AT2G28940	RLCK	RLCK-VIIa
N0.HOG0000364	Col-0|Col-0.Chr2.AT2G28960.2_R0	AT2G28960	MLRR	LRR-Ia
N0.HOG0000365	Col-0|Col-0.Chr2.AT2G29250.1_R0	AT2G29250	LecRLK	L-LEC
N0.HOG0000371	Col-0|Col-0.Chr2.AT2G31880.1_R0	AT2G31880	LRR	not_assigned
N0.HOG0000373	Col-0|Col-0.Chr2.AT2G32800.1_R0	AT2G32800	LecRLK	#N/A
N0.HOG0000375	Col-0|Col-0.Chr2.AT2G33170.1_R0	AT2G33170	LRR	LRR-XI
N0.HOG0000376	Col-0|Col-0.Chr2.AT2G33580.1_R0	AT2G33580	LRK	LysM-II
N0.HOG0000380	Col-0|Col-0.Chr2.AT2G35620.1_R0	AT2G35620	LRR	LRR-XIIIa
N0.HOG0000383	Col-0|Col-0.Chr2.AT2G37050.3_R0	AT2G37050	MLRR	LRR-Ic
N0.HOG0000384	Col-0|Col-0.Chr2.AT2G37710.1_R0	AT2G37710	LecRLK	L-LEC
N0.HOG0000388	Col-0|Col-0.Chr2.AT2G39180.1_R0	AT2G39180	CR4L	CR4L
N0.HOG0000390	Col-0|Col-0.Chr2.AT2G39360.1_R0	AT2G39360	CrRLK1L	CrRLK1L-1
N0.HOG0000391	Col-0|Col-0.Chr2.AT2G39660.1_R0	AT2G39660	RLCK	RLCK-VIIa
N0.HOG0000394	Col-0|Col-0.Chr2.AT2G40270.1_R0	AT2G40270	LRR	LRR-VI
N0.HOG0000402	Col-0|Col-0.Chr2.AT2G41820.1_R0	AT2G41820	LRR	LRR-Xc
N0.HOG0000404	Col-0|Col-0.Chr2.AT2G41890.1_R0	AT2G41890	SRK	SD-3
N0.HOG0000406	Col-0|Col-0.Chr2.AT2G41970.1_R0	AT2G41970	RLCK	RLCK-VIII
N0.HOG0000407	Col-0|Col-0.Chr2.AT2G42290.1_R0	AT2G42290	LRR	LRR-III
N0.HOG0000410	Col-0|Col-0.Chr2.AT2G42960.1_R0	AT2G42960	RLCK	RLCK-V
N0.HOG0000411	Col-0|Col-0.Chr2.AT2G43230.2_R0	AT2G43230	RLCK	RLCK-VIII
N0.HOG0000412	Col-0|Col-0.Chr2.AT2G43690.1_R0	AT2G43690	LecRLK	L-LEC
N0.HOG0000413	Col-0|Col-0.Chr2.AT2G43700.1_R0	AT2G43700	LecRLK	L-LEC
N0.HOG0000416	Col-0|Col-0.Chr2.AT2G45340.1_R0	AT2G45340	LRR	LRR-IV
N0.HOG0000418	Col-0|Col-0.Chr2.AT2G45590.1_R0	AT2G45590	RLCK	RLCK-XI
N0.HOG0000419	Col-0|Col-0.Chr2.AT2G45910.1_R0	AT2G45910	RLCK	RLCK-IXb
N0.HOG0000423	Col-0|Col-0.Chr2.AT2G46850.1_R0	AT2G46850	RLCK	not_assigned
N0.HOG0000424	Col-0|Col-0.Chr2.AT2G47060.4_R0	AT2G47060	RLCK	RLCK-VIII
N0.HOG0000425	Col-0|Col-0.Chr2.AT2G48010.1_R0	AT2G48010	RKF3L	RKF3
N0.HOG0000426	Col-0|Col-0.Chr3.AT3G01300.1_R0	AT3G01300	RLCK	RLCK-VIIa
N0.HOG0000428	Col-0|Col-0.Chr3.AT3G01840.1_R0	AT3G01840	LRK	not_assigned
N0.HOG0000429	Col-0|Col-0.Chr3.AT3G02130.1_R0	AT3G02130	LRR	LRR-XV
N0.HOG0000430	Col-0|Col-0.Chr3.AT3G02880.1_R0	AT3G02880	LRR	LRR-III
N0.HOG0000431	Col-0|Col-0.Chr3.AT3G03770.1_R0	AT3G03770	LRR	LRR-VI
N0.HOG0000433	Col-0|Col-0.Chr3.AT3G04690.1_R0	AT3G04690	CrRLK1L	CrRLK1L-1
N0.HOG0000436	Col-0|Col-0.Chr3.AT3G05140.2_R0	AT3G05140	RLCK	RLCK-VI
N0.HOG0000441	Col-0|Col-0.Chr3.AT3G07070.1_R0	AT3G07070	RLCK	RLCK-VIIa
N0.HOG0000443	Col-0|Col-0.Chr3.AT3G08680.1_R0	AT3G08680	LRR	LRR-III
N0.HOG0000446	Col-0|Col-0.Chr3.AT3G08760.1_R0	AT3G08760	RLCK	RLCK-II
N0.HOG0000447	Col-0|Col-0.Chr3.AT3G08870.2_R0	AT3G08870	LecRLK	L-LEC
N0.HOG0000448	Col-0|Col-0.Chr3.AT3G09010.1_R0	AT3G09010	MLRR	LRR-VIII-2
N0.HOG0000449	Col-0|Col-0.Chr3.AT3G09240.3_R0	AT3G09240	RLCK	RLCK-XII
N0.HOG0000450	Col-0|Col-0.Chr3.AT3G09780.1_R0	AT3G09780	CR4L	CR4L
N0.HOG0000451	Col-0|Col-0.Chr3.AT3G09830.1_R0	AT3G09830	RLCK	RLCK-VIIa
N0.HOG0000456	Col-0|Col-0.Chr3.AT3G13065.1_R0	AT3G13065	LRR	LRR-V
N0.HOG0000459	Col-0|Col-0.Chr3.AT3G13690.1_R0	AT3G13690	PERK	PERK
N0.HOG0000460	Col-0|Col-0.Chr3.AT3G14350.1_R0	AT3G14350	LRR	LRR-V
N0.HOG0000463	Col-0|Col-0.Chr3.AT3G14840.2_R0	AT3G14840	MLRR	LRR-VIII-2
N0.HOG0000466	Col-0|Col-0.Chr3.AT3G15890.1_R0	AT3G15890	RLCK	RLCK-XV
N0.HOG0000467	Col-0|Col-0.Chr3.AT3G17410.1_R0	AT3G17410	RLCK	RLCK-VIII
N0.HOG0000468	Col-0|Col-0.Chr3.AT3G17420.1_R0	AT3G17420	RLCK	RLCK-V
N0.HOG0000471	Col-0|Col-0.Chr3.AT3G17840.1_R0	AT3G17840	LRR	LRR-III
N0.HOG0000474	Col-0|Col-0.Chr3.AT3G18810.1_R0	AT3G18810	PERK	PERK
N0.HOG0000476	Col-0|Col-0.Chr3.AT3G19300.1_R0	AT3G19300	URK	URK-I
N0.HOG0000477	Col-0|Col-0.Chr3.AT3G19700.1_R0	AT3G19700	LRR	LRR-XI
N0.HOG0000478	Col-0|Col-0.Chr3.AT3G20190.1_R0	AT3G20190	LRR	LRR-III
N0.HOG0000479	Col-0|Col-0.Chr3.AT3G20200.1_R0	AT3G20200	RLCK	RLCK-IXb
N0.HOG0000481	Col-0|Col-0.Chr3.AT3G20530.1_R0	AT3G20530	RLCK	RLCK-VIIa
N0.HOG0000485	Col-0|Col-0.Chr3.AT3G21340.1_R0	AT3G21340	MLRR	LRR-Ia
N0.HOG0000487	Col-0|Col-0.Chr3.AT3G21630.1_R0	AT3G21630	LRK	LysM-I
N0.HOG0000492	Col-0|Col-0.Chr3.AT3G23750.1_R0	AT3G23750	LRR	LRR-IX
N0.HOG0000494	Col-0|Col-0.Chr3.AT3G24240.1_R0	AT3G24240	LRR	LRR-XI
N0.HOG0000495	Col-0|Col-0.Chr3.AT3G24550.1_R1	AT3G24550	PERK	PERK
N0.HOG0000496	Col-0|Col-0.Chr3.AT3G24550.1_R0	AT3G24550	PERK	PERK
N0.HOG0000497	Col-0|Col-0.Chr3.AT3G24660.1_R0	AT3G24660	LRR	LRR-III
N0.HOG0000499	Col-0|Col-0.Chr3.AT3G24790.2_R0	AT3G24790	RLCK	RLCK-VIIa
N0.HOG0000502	Col-0|Col-0.Chr3.AT3G26700.1_R0	AT3G26700	RLCK	RLCK-IXa
N0.HOG0000503	Col-0|Col-0.Chr3.AT3G26940.1_R0	AT3G26940	RLCK	RLCK-VIIa
N0.HOG0000505	Col-0|Col-0.Chr3.AT3G28040.1_R0	AT3G28040	LRR	LRR-VIIa
N0.HOG0000506	Col-0|Col-0.Chr3.AT3G28450.1_R0	AT3G28450	LRR	LRR-Xa
N0.HOG0000507	Col-0|Col-0.Chr3.AT3G28690.2_R0	AT3G28690	RLCK	RLCK-VIIa
N0.HOG0000513	Col-0|Col-0.Chr3.AT3G45410.1_R0	AT3G45410	LecRLK	L-LEC
N0.HOG0000514	Col-0|Col-0.Chr3.AT3G45420.1_R0	AT3G45420	LecRLK	L-LEC
N0.HOG0000515	Col-0|Col-0.Chr3.AT3G45430.1_R0	AT3G45430	LecRLK	L-LEC
N0.HOG0000519	Col-0|Col-0.Chr3.AT3G46290.1_R0	AT3G46290	CrRLK1L	CrRLK1L-1
N0.HOG0000520	Col-0|Col-0.Chr3.AT3G46420.1_R0	AT3G46420	MLRR	LRR-Ia
N0.HOG0000521	Col-0|Col-0.Chr3.AT3G46760.1_R0	AT3G46760	LecRLK	L-LEC
N0.HOG0000524	Col-0|Col-0.Chr3.AT3G47110.1_R0	AT3G47110	LRR	LRR-XII
N0.HOG0000528	Col-0|Col-0.Chr3.AT3G49670.1_R0	AT3G49670	LRR	LRR-XI
N0.HOG0000530	Col-0|Col-0.Chr3.AT3G50230.2_R0	AT3G50230	LRR	LRR-III
N0.HOG0000535	Col-0|Col-0.Chr3.AT3G51550.1_R0	AT3G51550	CrRLK1L	CrRLK1L-1
N0.HOG0000537	Col-0|Col-0.Chr3.AT3G51740.1_R0	AT3G51740	LRR	LRR-III
N0.HOG0000539	Col-0|Col-0.Chr3.AT3G51990.1_R0	AT3G51990	CR4L	CR4L
N0.HOG0000542	Col-0|Col-0.Chr3.AT3G53380.1_R0	AT3G53380	LecRLK	L-LEC
N0.HOG0000544	Col-0|Col-0.Chr3.AT3G53590.1_R0	AT3G53590	MLRR	LRR-VIII-1
N0.HOG0000546	Col-0|Col-0.Chr3.AT3G53810.1_R0	AT3G53810	LecRLK	L-LEC
N0.HOG0000548	Col-0|Col-0.Chr3.AT3G54030.1_R0	AT3G54030	RLCK	RLCK-XII
N0.HOG0000549	Col-0|Col-0.Chr3.AT3G55450.2_R0	AT3G55450	RLCK	RLCK-VIIa
N0.HOG0000550	Col-0|Col-0.Chr3.AT3G55550.1_R0	AT3G55550	LecRLK	L-LEC
N0.HOG0000551	Col-0|Col-0.Chr3.AT3G55950.1_R0	AT3G55950	CR4L	CR4L
N0.HOG0000552	Col-0|Col-0.Chr3.AT3G56050.1_R0	AT3G56050	LRR	LRR-VI
N0.HOG0000553	Col-0|Col-0.Chr3.AT3G56370.1_R0	AT3G56370	LRR	LRR-VIIa
N0.HOG0000557	Col-0|Col-0.Chr3.AT3G57640.1_R0	AT3G57640	RLCK	RLCK-XII/XIII
N0.HOG0000558	Col-0|Col-0.Chr3.AT3G57720.1_R0	AT3G57720	RLCK	RLCK-XII/XIII
N0.HOG0000559	Col-0|Col-0.Chr3.AT3G57730.1_R0	AT3G57730	RLCK	RLCK-XII/XIII
N0.HOG0000561	Col-0|Col-0.Chr3.AT3G58690.1_R0	AT3G58690	Extensin	Extensin
N0.HOG0000563	Col-0|Col-0.Chr3.AT3G59110.1_R0	AT3G59110	RLCK	RLCK-V
N0.HOG0000564	Col-0|Col-0.Chr3.AT3G59350.6_R0	AT3G59350	RLCK	RLCK-VIII
N0.HOG0000566	Col-0|Col-0.Chr3.AT3G59420.1_R0	AT3G59420	CR4L	CR4L
N0.HOG0000567	Col-0|Col-0.Chr3.AT3G59740.1_R0	AT3G59740	LecRLK	L-LEC
N0.HOG0000568	Col-0|Col-0.Chr3.AT3G59750.1_R0	AT3G59750	LecRLK	L-LEC
N0.HOG0000575	Col-0|Col-0.Chr4.AT4G00330.1_R0	AT4G00330	RLCK	RLCK-IV
N0.HOG0000576	Col-0|Col-0.Chr4.AT4G00340.1_R0	AT4G00340	SRK	SD-2b
N0.HOG0000577	Col-0|Col-0.Chr4.AT4G00710.1_R0	AT4G00710	RLCK	RLCK-XII
N0.HOG0000579	Col-0|Col-0.Chr4.AT4G01330.2_R0	AT4G01330	RLCK	RLCK-V
N0.HOG0000581	Col-0|Col-0.Chr4.AT4G02410.1_R0	AT4G02410	LecRLK	L-LEC
N0.HOG0000582	Col-0|Col-0.Chr4.AT4G02420.1_R0	AT4G02420	LecRLK	L-LEC
N0.HOG0000583	Col-0|Col-0.Chr4.AT4G02630.1_R0	AT4G02630	RLCK	RLCK-V
N0.HOG0000584	Col-0|Col-0.Chr4.AT4G03230.1_R0	AT4G03230	SRK	SD-1a
N0.HOG0000585	Col-0|Col-0.Chr4.AT4G03390.1_R0	AT4G03390	LRR	LRR-V
N0.HOG0000586	Col-0|Col-0.Chr4.AT4G05200.2_R0	AT4G05200	CRK	DUF26-Ib
N0.HOG0000587	Col-0|Col-0.Chr4.AT4G04960.1_R0	AT4G04960	LecRLK	L-LEC
N0.HOG0000591	Col-0|Col-0.Chr4.AT4G04540.1_R0	AT4G04540	CRK	DUF26-Ib
N0.HOG0000592	Col-0|Col-0.Chr4.AT4G04510.2_R0	AT4G04510	CRK	DUF26-Ib
N0.HOG0000593	Col-0|Col-0.Chr4.AT4G04500.1_R0	AT4G04500	CRK	DUF26-Ib
N0.HOG0000594	Col-0|Col-0.Chr4.AT4G04490.1_R0	AT4G04490	CRK	DUF26-Ib
N0.HOG0000596	Col-0|Col-0.Chr4.AT4G08850.1_R0	AT4G08850	LRR	LRR-XIIb
N0.HOG0000600	Col-0|Col-0.Chr4.AT4G10390.1_R0	AT4G10390	RLCK	RLCK-XIII
N0.HOG0000604	Col-0|Col-0.Chr4.AT4G11460.1_R0	AT4G11460	CRK	DUF26-Ib
N0.HOG0000605	Col-0|Col-0.Chr4.AT4G11470.2_R0	AT4G11470	CRK	DUF26-Ib
N0.HOG0000606	Col-0|Col-0.Chr4.AT4G11480.1_R0	AT4G11480	CRK	DUF26-Ib
N0.HOG0000607	Col-0|Col-0.Chr4.AT4G11490.1_R0	AT4G11490	CRK	DUF26-Ib
N0.HOG0000608	Col-0|Col-0.Chr4.AT4G11890.3_R0	AT4G11890	CRK	DUF26-singleton
N0.HOG0000609	Col-0|Col-0.Chr4.AT4G11900.1_R0	AT4G11900	SRK	SD-1b
N0.HOG0000610	Col-0|Col-0.Chr4.AT4G13190.1_R0	AT4G13190	RLCK	RLCK-VIIa
N0.HOG0000616	Col-0|Col-0.Chr4.AT4G17660.1_R0	AT4G17660	RLCK	RLCK-VIIa
N0.HOG0000617	Col-0|Col-0.Chr4.AT4G18640.1_R0	AT4G18640	LRR	LRR-VI
N0.HOG0000621	Col-0|Col-0.Chr4.AT4G20140.1_R0	AT4G20140	LRR	LRR-XI
N0.HOG0000622	Col-0|Col-0.Chr4.AT4G20270.1_R0	AT4G20270	LRR	LRR-XI
N0.HOG0000623	Col-0|Col-0.Chr4.AT4G20940.1_R0	AT4G20940	LRR	LRR-III
N0.HOG0000624	Col-0|Col-0.Chr4.AT4G21230.1_R0	AT4G21230	CRK	DUF26-Ih
N0.HOG0000625	Col-0|Col-0.Chr4.AT4G21390.1_R0	AT4G21390	SRK	SD-1a
N0.HOG0000626	Col-0|Col-0.Chr4.AT4G21400.1_R0	AT4G21400	CRK	DUF26-Ib
N0.HOG0000627	Col-0|Col-0.Chr4.AT4G21410.3_R0	AT4G21410	CRK	DUF26-Ib
N0.HOG0000628	Col-0|Col-0.Chr4.AT4G22130.1_R0	AT4G22130	LRR	LRR-V
N0.HOG0000629	Col-0|Col-0.Chr4.AT4G22730.1_R0	AT4G22730	LRR	LRR-IV
N0.HOG0000632	Col-0|Col-0.Chr4.AT4G23180.1_R0	AT4G23180	CRK	DUF26-Ib
N0.HOG0000633	Col-0|Col-0.Chr4.AT4G23190.1_R0	AT4G23190	CRK	DUF26-Ib
N0.HOG0000634	Col-0|Col-0.Chr4.AT4G23200.1_R0	AT4G23200	CRK	DUF26-Ib
N0.HOG0000635	Col-0|Col-0.Chr4.AT4G23210.3_R0	AT4G23210	CRK	DUF26-Ib
N0.HOG0000636	Col-0|Col-0.Chr4.AT4G23250.2_R0	AT4G23250	CRK	DUF26-Ib
N0.HOG0000637	Col-0|Col-0.Chr4.AT4G23260.1_R0	AT4G23260	CRK	DUF26-Ib
N0.HOG0000638	Col-0|Col-0.Chr4.AT4G23280.1_R0	AT4G23280	CRK	DUF26-Ib
N0.HOG0000639	Col-0|Col-0.Chr4.AT4G23310.1_R0	AT4G23310	CRK	DUF26-Ib
N0.HOG0000641	Col-0|Col-0.Chr4.AT4G23740.1_R0	AT4G23740	LRR	LRR-III
N0.HOG0000647	Col-0|Col-0.Chr4.AT4G25160.1_R0	AT4G25160	RLCK	RLCK-IXb
N0.HOG0000648	Col-0|Col-0.Chr4.AT4G25390.1_R0	AT4G25390	RLCK	RLCK-XI
N0.HOG0000651	Col-0|Col-0.Chr4.AT4G26540.1_R0	AT4G26540	LRR	#N/A
N0.HOG0000654	Col-0|Col-0.Chr4.AT4G27290.2_R0	AT4G27290	SRK	SD-1a
N0.HOG0000655	Col-0|Col-0.Chr4.AT4G27300.1_R0	AT4G27300	SRK	SD-1a
N0.HOG0000656	Col-0|Col-0.Chr4.AT4G28350.1_R0	AT4G28350	LecRLK	L-LEC
N0.HOG0000657	Col-0|Col-0.Chr4.AT4G28490.1_R0	AT4G28490	LRR	LRR-XI
N0.HOG0000659	Col-0|Col-0.Chr4.AT4G28650.1_R0	AT4G28650	LRR	LRR-XI
N0.HOG0000660	Col-0|Col-0.Chr4.AT4G28670.1_R0	AT4G28670	CRK	DUF26-If
N0.HOG0000663	Col-0|Col-0.Chr4.AT4G29050.2_R0	AT4G29050	LecRLK	L-LEC
N0.HOG0000664	Col-0|Col-0.Chr4.AT4G29180.2_R0	AT4G29180	MLRR	LRR-Ia
N0.HOG0000666	Col-0|Col-0.Chr4.AT4G29450.1_R0	AT4G29450	MLRR	LRR-Ia
N0.HOG0000668	Col-0|Col-0.Chr4.AT4G30520.1_R0	AT4G30520	LRR	LRR-II
N0.HOG0000670	Col-0|Col-0.Chr4.AT4G31100.1_R0	AT4G31100	WAKL	WAK
N0.HOG0000671	Col-0|Col-0.Chr4.AT4G31110.1_R0	AT4G31110	WAKL	WAK
N0.HOG0000674	Col-0|Col-0.Chr4.AT4G31250.1_R0	AT4G31250	LRR	LRR-III
N0.HOG0000676	Col-0|Col-0.Chr4.AT4G32000.3_R0	AT4G32000	RLCK	RLCK-X
N0.HOG0000677	Col-0|Col-0.Chr4.AT4G32300.1_R0	AT4G32300	SRK	SD-2b
N0.HOG0000679	Col-0|Col-0.Chr4.AT4G32710.1_R0	AT4G32710	PERK	PERK
N0.HOG0000682	Col-0|Col-0.Chr4.AT4G33430.2_R0	AT4G33430	LRR	LRR-II
N0.HOG0000684	Col-0|Col-0.Chr4.AT4G34220.1_R0	AT4G34220	LRR	LRR-III
N0.HOG0000685	Col-0|Col-0.Chr4.AT4G34440.1_R0	AT4G34440	PERK	PERK
N0.HOG0000686	Col-0|Col-0.Chr4.AT4G34500.1_R0	AT4G34500	RLCK	RLCK-V
N0.HOG0000687	Col-0|Col-0.Chr4.AT4G35030.3_R0	AT4G35030	RLCK	RLCK-VI
N0.HOG0000688	Col-0|Col-0.Chr4.AT4G35230.1_R0	AT4G35230	RLCK	RLCK-XII
N0.HOG0000691	Col-0|Col-0.Chr4.AT4G35600.2_R0	AT4G35600	RLCK	RLCK-VIIa
N0.HOG0000693	Col-0|Col-0.Chr4.AT4G36180.1_R0	AT4G36180	LRR	LRR-VIIa
N0.HOG0000696	Col-0|Col-0.Chr4.AT4G37250.1_R0	AT4G37250	LRR	LRR-III
N0.HOG0000699	Col-0|Col-0.Chr4.AT4G38830.1_R0	AT4G38830	CRK	DUF26-Ib
N0.HOG0000700	Col-0|Col-0.Chr4.AT4G39110.1_R0	AT4G39110	CrRLK1L	CrRLK1L-1
N0.HOG0000701	Col-0|Col-0.Chr4.AT4G39270.1_R0	AT4G39270	LRR	LRR-XIV
N0.HOG0000702	Col-0|Col-0.Chr4.AT4G39400.1_R0	AT4G39400	LRR	LRR-Xb
N0.HOG0000703	Col-0|Col-0.Chr5.AT5G01020.1_R0	AT5G01020	RLCK	RLCK-VIIa
N0.HOG0000704	Col-0|Col-0.Chr5.AT5G01540.1_R0	AT5G01540	LecRLK	L-LEC
N0.HOG0000705	Col-0|Col-0.Chr5.AT5G01550.1_R0	AT5G01550	LecRLK	L-LEC
N0.HOG0000706	Col-0|Col-0.Chr5.AT5G01560.1_R0	AT5G01560	LecRLK	L-LEC
N0.HOG0000710	Col-0|Col-0.Chr5.AT5G01890.1_R0	AT5G01890	LRR	LRR-VIIa
N0.HOG0000712	Col-0|Col-0.Chr5.AT5G01950.7_R0	AT5G01950	MLRR	LRR-VIII-1
N0.HOG0000713	Col-0|Col-0.Chr5.AT5G02070.1_R0	AT5G02070	WAKL	WAK
N0.HOG0000714	Col-0|Col-0.Chr5.AT5G02290.1_R0	AT5G02290	RLCK	RLCK-VIIa
N0.HOG0000715	Col-0|Col-0.Chr5.AT5G02800.1_R0	AT5G02800	RLCK	RLCK-VIIa
N0.HOG0000716	Col-0|Col-0.Chr5.AT5G03140.1_R0	AT5G03140	LecRLK	L-LEC
N0.HOG0000717	Col-0|Col-0.Chr5.AT5G03320.1_R0	AT5G03320	RLCK	RLCK-VIIa
N0.HOG0000722	Col-0|Col-0.Chr5.AT5G05160.1_R0	AT5G05160	LRR	LRR-III
N0.HOG0000723	Col-0|Col-0.Chr5.AT5G06740.2_R0	AT5G06740	LecRLK	L-LEC
N0.HOG0000724	Col-0|Col-0.Chr5.AT5G06820.1_R0	AT5G06820	LRR	LRR-V
N0.HOG0000725	Col-0|Col-0.Chr5.AT5G06940.1_R0	AT5G06940	LRR	not_assigned
N0.HOG0000728	Col-0|Col-0.Chr5.AT5G07150.2_R0	AT5G07150	LRR	LRR-VI
N0.HOG0000729	Col-0|Col-0.Chr5.AT5G07180.1_R0	AT5G07180	LRR	LRR-XIIIb
N0.HOG0000730	Col-0|Col-0.Chr5.AT5G07620.1_R0	AT5G07620	LRR	LRR-III
N0.HOG0000734	Col-0|Col-0.Chr5.AT5G10020.1_R0	AT5G10020	LRR	LRR-III
N0.HOG0000736	Col-0|Col-0.Chr5.AT5G10290.1_R0	AT5G10290	LRR	LRR-II
N0.HOG0000737	Col-0|Col-0.Chr5.AT5G10520.1_R0	AT5G10520	RLCK	RLCK-VI
N0.HOG0000738	Col-0|Col-0.Chr5.AT5G10530.1_R0	AT5G10530	LecRLK	L-LEC
N0.HOG0000740	Col-0|Col-0.Chr5.AT5G11020.1_R0	AT5G11020	RLCK	RLCK-X
N0.HOG0000741	Col-0|Col-0.Chr5.AT5G11410.1_R0	AT5G11410	RLCK	RLCK-II
N0.HOG0000745	Col-0|Col-0.Chr5.AT5G13160.1_R0	AT5G13160	RLCK	RLCK-VIIa
N0.HOG0000746	Col-0|Col-0.Chr5.AT5G13290.2_R0	AT5G13290	LRR	not_assigned
N0.HOG0000747	Col-0|Col-0.Chr5.AT5G14210.2_R0	AT5G14210	LRR	LRR-VI
N0.HOG0000750	Col-0|Col-0.Chr5.AT5G15080.1_R0	AT5G15080	RLCK	RLCK-VIIa
N0.HOG0000752	Col-0|Col-0.Chr5.AT5G16000.1_R0	AT5G16000	LRR	LRR-II
N0.HOG0000753	Col-0|Col-0.Chr5.AT5G16500.1_R0	AT5G16500	RLCK	RLCK-VIIa
N0.HOG0000754	Col-0|Col-0.Chr5.AT5G16590.1_R0	AT5G16590	LRR	LRR-III
N0.HOG0000756	Col-0|Col-0.Chr5.AT5G16900.1_R0	AT5G16900	MLRR	LRR-Ia
N0.HOG0000758	Col-0|Col-0.Chr5.AT5G18500.1_R0	AT5G18500	RLCK	RLCK-V
N0.HOG0000760	Col-0|Col-0.Chr5.AT5G18610.1_R0	AT5G18610	RLCK	RLCK-VIIa
N0.HOG0000762	Col-0|Col-0.Chr5.AT5G18910.1_R0	AT5G18910	RLCK	RLCK-VI
N0.HOG0000766	Col-0|Col-0.Chr5.AT5G20050.1_R0	AT4G32300	SRK	SD-2b
N0.HOG0000767	Col-0|Col-0.Chr5.AT5G20690.1_R0	AT5G20690	LRR	LRR-III
N0.HOG0000773	Col-0|Col-0.Chr5.AT5G24010.1_R0	AT5G24010	CrRLK1L	CrRLK1L-1
N0.HOG0000774	Col-0|Col-0.Chr5.AT5G24080.2_R0	AT5G24080	SRK	SD-2b
N0.HOG0000775	Col-0|Col-0.Chr5.AT5G24100.1_R0	AT5G24100	LRR	LRR-III
N0.HOG0000779	Col-0|Col-0.Chr5.AT5G25440.2_R0	AT5G25440	RLCK	RLCK-II
N0.HOG0000780	Col-0|Col-0.Chr5.AT5G25930.1_R0	AT5G25930	LRR	LRR-XV
N0.HOG0000784	Col-0|Col-0.Chr5.AT5G35370.1_R0	AT5G35370	SRK	SD-2b
N0.HOG0000785	Col-0|Col-0.Chr5.AT5G35380.1_R0	AT5G35380	RLCK	RLCK-IXb
N0.HOG0000786	Col-0|Col-0.Chr5.AT5G35390.1_R0	AT5G35390	LRR	LRR-III
N0.HOG0000788	Col-0|Col-0.Chr5.AT5G35580.2_R0	AT5G35580	RLCK	RLCK-VIIa
N0.HOG0000789	Col-0|Col-0.Chr5.AT5G35960.1_R0	AT5G35960	RLCK	RLCK-VI
N0.HOG0000791	Col-0|Col-0.Chr5.AT5G37790.1_R0	AT5G37790	RLCK	RLCK-VI
N0.HOG0000792	Col-0|Col-0.Chr5.AT5G38990.1_R0	AT5G38990	CrRLK1L	CrRLK1L-1
N0.HOG0000793	Col-0|Col-0.Chr5.AT5G38560.1_R0	AT5G38560	PERK	PERK
N0.HOG0000794	Col-0|Col-0.Chr5.AT5G38210.2_R0	AT5G38210	LRK10L	WAK/LRK10L-1
N0.HOG0000796	Col-0|Col-0.Chr5.AT5G40380.1_R0	AT5G40380	CRK	DUF26-If
N0.HOG0000799	Col-0|Col-0.Chr5.AT5G41180.1_R0	AT5G41180	LRR	LRR-VI
N0.HOG0000800	Col-0|Col-0.Chr5.AT5G41260.1_R0	AT5G41260	RLCK	RLCK-XII
N0.HOG0000801	Col-0|Col-0.Chr5.AT5G41680.1_R0	AT5G41680	LRR	LRR-III
N0.HOG0000804	Col-0|Col-0.Chr5.AT5G42120.1_R0	AT5G42120	LecRLK	L-LEC
N0.HOG0000805	Col-0|Col-0.Chr5.AT5G42440.1_R0	AT5G42440	LRR	LRR-Xb
N0.HOG0000806	Col-0|Col-0.Chr5.AT5G43020.1_R0	AT5G43020	LRR	LRR-III
N0.HOG0000810	Col-0|Col-0.Chr5.AT5G44700.1_R0	AT5G44700	LRR	LRR-XI
N0.HOG0000812	Col-0|Col-0.Chr5.AT5G45780.1_R0	AT5G45780	LRR	LRR-II
N0.HOG0000813	Col-0|Col-0.Chr5.AT5G45800.1_R0	AT5G45800	LRR	LRR-VIIb
N0.HOG0000816	Col-0|Col-0.Chr5.AT5G45840.1_R0	AT5G45840	LRR	LRR-VI
N0.HOG0000817	Col-0|Col-0.Chr5.AT5G46080.1_R0	AT5G46080	RLCK	RLCK-XIV
N0.HOG0000818	Col-0|Col-0.Chr5.AT5G46330.1_R0	AT5G46330	LRR	LRR-XII
N0.HOG0000819	Col-0|Col-0.Chr5.AT5G46570.1_R0	AT5G46570	RLCK	RLCK-XII
N0.HOG0000820	Col-0|Col-0.Chr5.AT5G47070.1_R0	AT5G47070	RLCK	RLCK-VIIa
N0.HOG0000822	Col-0|Col-0.Chr5.AT5G47850.1_R0	AT5G47850	CR4L	CR4L
N0.HOG0000823	Col-0|Col-0.Chr5.AT5G48380.1_R0	AT5G48380	LRR	LRR-Xa
N0.HOG0000824	Col-0|Col-0.Chr5.AT5G48740.1_R0	AT5G48740	MLRR	LRR-Ic
N0.HOG0000825	Col-0|Col-0.Chr5.AT5G48940.1_R0	AT5G48940	LRR	LRR-XI
N0.HOG0000827	Col-0|Col-0.Chr5.AT5G49660.1_R0	AT5G49660	LRR	LRR-XI
N0.HOG0000828	Col-0|Col-0.Chr5.AT5G49760.1_R0	AT5G49760	MLRR	LRR-VIII-1
N0.HOG0000833	Col-0|Col-0.Chr5.AT5G51270.1_R0	AT5G51270	RLCK	RLCK-IXb
N0.HOG0000834	Col-0|Col-0.Chr5.AT5G51350.1_R0	AT5G51350	LRR	LRR-XIV
N0.HOG0000835	Col-0|Col-0.Chr5.AT5G51560.1_R0	AT5G51560	LRR	LRR-IV
N0.HOG0000836	Col-0|Col-0.Chr5.AT5G51770.1_R0	AT5G51770	RLCK	RLCK-XI
N0.HOG0000838	Col-0|Col-0.Chr5.AT5G53320.1_R0	AT5G53320	LRR	LRR-III
N0.HOG0000840	Col-0|Col-0.Chr5.AT5G53890.1_R0	AT5G53890	LRR	LRR-Xb
N0.HOG0000841	Col-0|Col-0.Chr5.AT5G54380.1_R0	AT5G54380	CrRLK1L	CrRLK1L-1
N0.HOG0000844	Col-0|Col-0.Chr5.AT5G55830.1_R0	AT5G55830	LecRLK	L-LEC
N0.HOG0000846	Col-0|Col-0.Chr5.AT5G56040.2_R0	AT5G56040	LRR	LRR-XI
N0.HOG0000847	Col-0|Col-0.Chr5.AT5G56460.1_R0	AT5G56460	RLCK	RLCK-VIIa
N0.HOG0000849	Col-0|Col-0.Chr5.AT5G56790.1_R0	AT5G56790	PERK	PERK
N0.HOG0000850	Col-0|Col-0.Chr5.AT5G56890.1_R0	AT5G56890	Extensin	Extensin
N0.HOG0000855	Col-0|Col-0.Chr5.AT5G57670.2_R0	AT5G57670	RLCK	RLCK-VI
N0.HOG0000857	Col-0|Col-0.Chr5.AT5G58150.1_R0	AT5G58150	LRR	LRR-VIIb
N0.HOG0000858	Col-0|Col-0.Chr5.AT5G58300.1_R0	AT5G58300	LRR	LRR-III
N0.HOG0000861	Col-0|Col-0.Chr5.AT5G58540.1_R0	AT5G58540	LRR	LRR-VI
N0.HOG0000862	Col-0|Col-0.Chr5.AT5G58940.1_R0	AT5G58940	RLCK	RLCK-IV
N0.HOG0000864	Col-0|Col-0.Chr5.AT5G59010.1_R0	AT5G59010	RLCK	RLCK-XII
N0.HOG0000865	Col-0|Col-0.Chr5.AT5G59260.1_R0	AT5G59260	LecRLK	L-LEC
N0.HOG0000866	Col-0|Col-0.Chr5.AT5G59270.3_R0	AT5G59270	LecRLK	L-LEC
N0.HOG0000869	Col-0|Col-0.Chr5.AT5G60270.1_R0	AT5G60270	LecRLK	L-LEC
N0.HOG0000870	Col-0|Col-0.Chr5.AT5G60280.1_R0	AT5G60280	LecRLK	L-LEC
N0.HOG0000871	Col-0|Col-0.Chr5.AT5G60310.1_R0	AT5G60310	LecRLK	L-LEC
N0.HOG0000872	Col-0|Col-0.Chr5.AT5G60320.1_R0	AT5G60320	LecRLK	L-LEC
N0.HOG0000874	Col-0|Col-0.Chr5.AT5G61350.1_R0	AT5G61350	CrRLK1L	CrRLK1L-1
N0.HOG0000875	Col-0|Col-0.Chr5.AT5G61480.1_R0	AT5G61480	LRR	LRR-XI
N0.HOG0000876	Col-0|Col-0.Chr5.AT5G61560.3_R0	AT5G61560	RLCK	RLCK-IXb
N0.HOG0000877	Col-0|Col-0.Chr5.AT5G61570.1_R0	AT5G61570	LRR	LRR-III
N0.HOG0000878	Col-0|Col-0.Chr5.AT5G62230.2_R0	AT5G62230	LRR	LRR-XIIIb
N0.HOG0000880	Col-0|Col-0.Chr5.AT5G62710.1_R0	AT5G62710	LRR	LRR-XIIIa
N0.HOG0000882	Col-0|Col-0.Chr5.AT5G63410.1_R0	AT5G63410	LRR	LRR-VI
N0.HOG0000885	Col-0|Col-0.Chr5.AT5G63710.3_R0	AT5G63710	LRR	LRR-II
N0.HOG0000886	Col-0|Col-0.Chr5.AT5G63930.1_R0	AT5G63930	LRR	LRR-XI
N0.HOG0000887	Col-0|Col-0.Chr5.AT5G63940.1_R0	AT5G63940	RLCK	RLCK-VI
N0.HOG0000889	Col-0|Col-0.Chr5.AT5G65500.2_R0	AT5G65500	RLCK	RLCK-IXb
N0.HOG0000890	Col-0|Col-0.Chr5.AT5G65600.1_R0	AT5G65600	LecRLK	L-LEC
N0.HOG0000891	Col-0|Col-0.Chr5.AT5G65700.1_R0	AT5G65700	LRR	LRR-XI
N0.HOG0000892	Col-0|Col-0.Chr5.AT5G65710.1_R0	AT5G65710	LRR	LRR-XI
N0.HOG0000896	Col-0|Col-0.Chr5.AT5G67200.1_R0	AT5G67200	LRR	LRR-III
N0.HOG0000897	Col-0|Col-0.Chr1.AT1G01540.2_R0	AT1G01540	RLCK	RLCK-V
N0.HOG0000898	Col-0|Col-0.Chr1.AT1G16260.1_R0	AT1G16260	WAKL	WAK
N0.HOG0000902	Col-0|Col-0.Chr1.AT1G52290.1_R0	AT1G52290	PERK	PERK
N0.HOG0000903	Col-0|Col-0.Chr1.AT1G61500.3_R0	AT1G61500	SRK	SD-1b
N0.HOG0000904	Col-0|Col-0.Chr1.AT1G66880.1_R0	AT1G66880	LRK10L	WAK/LRK10L-1
N0.HOG0000906	Col-0|Col-0.Chr1.AT1G72760.2_R0	AT1G72760	RLCK	RLCK-IXb
N0.HOG0000907_1	Col-0|Col-0.Chr1.AT1G74360.1_R0	AT1G74360	LRR	LRR-Xb
N0.HOG0000907_2	tuSb30-3|tuSb30-3.Chr1.AT1G74360.1_R1	AT1G74360	LRR	LRR-Xb
N0.HOG0000908	Col-0|Col-0.Chr1.AT1G79670.1_R0	AT1G79670	WAKL	WAK
N0.HOG0000909	Col-0|Col-0.Chr2.AT2G17170.1_R0	AT2G17170	RLCK	RLCK-XII
N0.HOG0000912	Col-0|Col-0.Chr2.AT2G39110.1_R0	AT2G39110	RLCK	RLCK-VIIa
N0.HOG0000916	Col-0|Col-0.Chr3.AT3G02810.1_R0	AT3G02810	RLCK	RLCK-VIIa
N0.HOG0000919	Col-0|Col-0.Chr3.AT3G47570.1_R0	AT3G47570	LRR	LRR-XII
N0.HOG0000921	Col-0|Col-0.Chr3.AT3G53840.1_R0	AT3G53840	WAKL	WAK
N0.HOG0000922	Col-0|Col-0.Chr3.AT3G56100.1_R0	AT3G56100	LRR	LRR-III
N0.HOG0000923	Col-0|Col-0.Chr3.AT3G59700.1_R0	AT3G59700	LecRLK	L-LEC
N0.HOG0000924	Col-0|Col-0.Chr3.AT3G59730.1_R0	AT3G59730	LecRLK	L-LEC
N0.HOG0000925	Col-0|Col-0.Chr3.AT3G62220.1_R0	AT3G62220	RLCK	RLCK-VIII
N0.HOG0000927	Col-0|Col-0.Chr4.AT4G02010.1_R0	AT4G02010	Extensin	Extensin
N0.HOG0000929	Col-0|Col-0.Chr4.AT4G04570.1_R0	AT4G04570	CRK	DUF26-Ib
N0.HOG0000932	Col-0|Col-0.Chr4.AT4G20790.1_R0	AT4G20790	LRR	LRR-VI
N0.HOG0000933	Col-0|Col-0.Chr4.AT4G23130.2_R0	AT4G23130	CRK	DUF26-Ib
N0.HOG0000935	Col-0|Col-0.Chr4.AT4G29990.1_R0	AT4G29990	MLRR	LRR-Ia
N0.HOG0000936	Col-0|Col-0.Chr5.AT5G12000.1_R0	AT5G12000	RLCK	RLCK-IXb
N0.HOG0000937	Col-0|Col-0.Chr5.AT5G23170.1_R0	AT5G23170	CR4L	CR4L
N0.HOG0000939	Col-0|Col-0.Chr5.AT5G26150.2_R0	AT5G26150	RLCK	RLCK-IXb
N0.HOG0000941	Col-0|Col-0.Chr5.AT5G28680.1_R0	AT5G28680	CrRLK1L	CrRLK1L-1
N0.HOG0000942	Col-0|Col-0.Chr5.AT5G39020.1_R0	AT5G39020	CrRLK1L	CrRLK1L-2
N0.HOG0000945	Col-0|Col-0.Chr5.AT5G59700.1_R0	AT5G59700	CrRLK1L	CrRLK1L-1
N0.HOG0000946	Col-0|Col-0.Chr5.AT5G66790.1_R0	AT5G66790	WAKL	WAK/LRK10L-1
N0.HOG0000949	Col-0|Col-0.Chr5.AT5G67280.1_R0	AT5G67280	LRR	LRR-III
N0.HOG0000952	Col-0|Col-0.Chr1.AT1G01740.1_R0	AT1G01740	RLCK	RLCK-XII
N0.HOG0000953	Col-0|Col-0.Chr1.AT1G11340.1_R0	AT1G11340	SRK	SD-1a
N0.HOG0000954	Col-0|Col-0.Chr1.AT1G11350.1_R0	AT1G11350	SRK	SD-1a
N0.HOG0000957	Col-0|Col-0.Chr1.AT1G78940.2_R0	AT1G78940	RLCK	RLCK-IXb
N0.HOG0000958	Col-0|Col-0.Chr2.AT2G30740.1_R0	AT2G30740	RLCK	RLCK-VIII
N0.HOG0000959	Col-0|Col-0.Chr2.AT2G30940.2_R0	AT2G30940	RLCK	RLCK-V
N0.HOG0000961	Col-0|Col-0.Chr3.AT3G42880.1_R0	AT3G42880	LRR	LRR-III
N0.HOG0000962	Col-0|Col-0.Chr3.AT3G45440.2_R0	AT3G45440	LecRLK	L-LEC
N0.HOG0000964	Col-0|Col-0.Chr3.AT3G57750.1_R0	AT3G57750	RLCK	RLCK-XII/XIII
N0.HOG0000967	Col-0|Col-0.Chr4.AT4G23320.3_R0	AT4G23320	CRK	DUF26-Ib
N0.HOG0000969	Col-0|Col-0.Chr5.AT5G11400.2_R0	AT5G11400	RLCK	RLCK-II
N0.HOG0000970	Col-0|Col-0.Chr5.AT5G38280.2_R0	AT5G38280	PR5L	PR5L
N0.HOG0000973	Col-0|Col-0.Chr5.AT5G61550.2_R0	AT5G61550	RLCK	RLCK-IXb
N0.HOG0000974	Col-0|Col-0.Chr5.AT5G65240.2_R0	AT5G65240	LRR	LRR-II
N0.HOG0000975	Col-0|Col-0.Chr1.AT1G61400.2_R0	AT1G61400	SRK	SD-1b
N0.HOG0000976	Col-0|Col-0.Chr2.AT2G07040.1_R0	AT2G07040	LRR	LRR-III
N0.HOG0000978	Col-0|Col-0.Chr3.AT3G57740.2_R0	AT3G57740	RLCK	RLCK-XII/XIII
N0.HOG0000979	Col-0|Col-0.Chr4.AT4G00970.1_R0	AT4G00970	CRK	DUF26-Ib
N0.HOG0000981	Col-0|Col-0.Chr4.AT4G11530.1_R0	AT4G11530	CRK	DUF26-Ib
N0.HOG0000982	Col-0|Col-0.Chr1.AT1G29720.1_R0	AT1G29720	MLRR	LRR-VIII-2
N0.HOG0000987	Col-0|Col-0.Chr1.AT1G51880.3_R0	AT1G51880	MLRR	LRR-Ia
N0.HOG0000988	Col-0|Col-0.Chr1.AT1G65790.1_R0	AT1G65790	SRK	SD-1a
N0.HOG0000990	Col-0|Col-0.Chr2.AT2G30730.2_R0	AT2G30730	RLCK	RLCK-VIII
N0.HOG0000991	Col-0|Col-0.Chr4.AT4G18250.1_R0	AT4G18250	PR5L	PR5L
N0.HOG0000993	Col-0|Col-0.Chr2.2389	AT2G29000	MLRR	LRR-Ia
N0.HOG0000994	Col-0|Col-0.Chr3.AT3G57760.1_R0	AT3G57760	RLCK	RLCK
N0.HOG0000995	Col-0|Col-0.Chr1.AT1G67520.6_R0	AT1G67520	SRK	SD-1b
N0.HOG0000996_1	Col-0|Col-0.Chr3.AT3G46410.1_R0	AT3G46410	MLRR	LRR-Ia
N0.HOG0000996_2	Altai-5|Altai-5.Chr5.AT3G46410.1_R1	AT3G46410	MLRR	LRR-Ia
N0.HOG0000997	Col-0|Col-0.Chr4.AT4G23220.1_R0	AT4G23220	CRK	DUF26-Ib
N0.HOG0000998	Col-0|Col-0.Chr1.AT1G61460.1_R0	AT1G61460	SRK	SD-1b
N0.HOG0001000	Col-0|Col-0.Chr1.AT1G16670.1_R4	AT1G16670	MLRR	LRR-VIII-2
N0.HOG0001001	Col-0|Col-0.Chr1.AT1G61440.2_R0	AT1G61440	SRK	SD-1b
N0.HOG0001002_1	Col-0|Col-0.Chr1.AT1G67470.1_R0	AT1G67470	RLCK	RLCK-XII/XIII
N0.HOG0001002_2	tibet|tibet.Chr1.AT1G67470.1_R1	AT1G67470	RLCK	RLCK-XII/XIII
N0.HOG0001005	Col-0|Col-0.Chr1.AT1G11280.1_R0	AT1G11280	SRK	SD-1b
N0.HOG0001006	Col-0|Col-0.Chr5.AT5G39030.1_R0	AT5G39030	CrRLK1L	CrRLK1L-2
N0.HOG0001007	Col-0|Col-0.Chr5.AT5G60300.3_R0	AT5G60300	LecRLK	L-LEC
N0.HOG0001008	Col-0|Col-0.Chr1.AT1G79670.1_R8	AT1G79670	WAKL	WAK
N0.HOG0001009_1	Col-0|Col-0.Chr1.AT1G65800.1_R0	AT1G65800	SRK	SD-1a
N0.HOG0001009_2	Db-1|Db-1.Chr1.AT1G65800.1_R1	AT1G65800	SRK	SD-1a
N0.HOG0001009_3	meh0|meh0.Chr1.AT1G65800.1_R1	AT1G65800	SRK	SD-1a
N0.HOG0001010	Col-0|Col-0.Chr5.AT5G38250.1_R0	AT5G38250	LRK10L	LRK10L-2
N0.HOG0001011	Col-0|Col-0.Chr1.AT1G51830.2_R0	AT1G51830	MLRR	LRR-Ia
N0.HOG0001012	Col-0|Col-0.Chr3.AT5G59680.1_R4	AT5G59680	MLRR	LRR-Ia
N0.HOG0001013	Are-2|Are-2.Chr3.AT3G46340.1_R2	AT3G46340	MLRR	LRR-Ia
N0.HOG0001014	ANGE-B-10|ANGE-B-10.OX291457.1.AT3G46400.1_R2	AT3G46400	MLRR	LRR-Ia
N0.HOG0001015_1	Col-0|Col-0.Chr3.AT3G24540.1_R0	AT3G24540	PERK	PERK
N0.HOG0001015_2	Mt0|Mt0.ATMT0_3G.AT3G24540.1_R2	AT3G24540	PERK	PERK
N0.HOG0001018	Col-0|Col-0.Chr1.AT1G21210.1_R0	AT1G21210	WAKL	WAK
N0.HOG0001019	Col-0|Col-0.Chr5.AT5G38240.1_R0	AT5G38240	LRK10L	LRK10L-2
N0.HOG0001021	Col-0|Col-0.Chr4.AT4G23300.1_R0	AT4G23300	CRK	DUF26-Ib
N0.HOG0001022	Col-0|Col-0.Chr1.AT1G21270.1_R0	AT1G21270	WAKL	WAK
N0.HOG0001023	Col-0|Col-0.Chr1.AT1G29740.1_R0	AT1G29740	MLRR	LRR-VIII-2
N0.HOG0001024	Col-0|Col-0.Chr3.AT3G57770.1_R0	AT3G57770	RLCK	RLCK-XII/XIII
N0.HOG0001025	Col-0|Col-0.Chr1.AT1G51820.1_R0	AT1G51820	MLRR	LRR-Ia
N0.HOG0001026	Col-0|Col-0.Chr4.AT4G23290.2_R0	AT4G23290	CRK	DUF26-Ib
N0.HOG0001027	Col-0|Col-0.Chr1.AT1G61430.1_R0	AT1G61430	SRK	SD-1b
N0.HOG0001028	Col-0|Col-0.Chr3.AT3G25490.1_R0	AT3G25490	WAKL	WAK
N0.HOG0001029	Col-0|Col-0.Chr4.AT4G00960.1_R0	AT4G00960	CRK	DUF26-Ib
N0.HOG0001032	Col-0|Col-0.Chr5.AT5G59650.2_R0	AT5G59650	MLRR	LRR-Ia
N0.HOG0001034	Col-0|Col-0.Chr3.AT3G45860.1_R0	AT3G45860	CRK	DUF26-Ib
N0.HOG0001035_1	Col-0|Col-0.Chr2.AT2G13800.1_R0	AT2G13800	LRR	LRR-II
N0.HOG0001035_2	ANGE-B-10|ANGE-B-10.OX291456.1.AT2G13800.1_R1	AT2G13800	LRR	LRR-II
N0.HOG0001035_3	Anz-0|Anz-0.Chr2.AT2G13800.1_R2	AT2G13800	LRR	LRR-II
N0.HOG0001036	Col-0|Col-0.Chr1.AT1G16120.1_R0	AT1G16120	WAKL	WAK
N0.HOG0001037	Col-0|Col-0.Chr1.AT1G16130.1_R0	AT1G16130	WAKL	WAK
N0.HOG0001038	ANGE-B-10|ANGE-B-10.OX291459.1.AT4G18250.1_R2	AT4G18250	PR5L	PR5L
N0.HOG0001039_1	Col-0|Col-0.Chr5.AT5G38260.1_R0	AT5G38260	LRK10L	LRK10L-2
N0.HOG0001039_2	Dog-4|ATDog4-5G42280.1	AT5G38260	LRK10L	LRK10L-2
N0.HOG0001040	ANGE-B-10|ANGE-B-10.OX291459.1.AT3G47580.1_R4	AT3G47580	LRR	LRR-XII
N0.HOG0001041	ANGE-B-10|ANGE-B-10.OX291455.1.AT1G51870.2_R1	AT1G51870	MLRR	LRR-Ia
N0.HOG0001043_1	Col-0|Col-0.Chr3.AT3G46370.1_R0	AT3G46370	MLRR	LRR-Ia
N0.HOG0001043_2	Col-0|Col-0.Chr3.AT3G46400.1_R0	AT3G46370	MLRR	LRR-Ia
N0.HOG0001046_1	Col-0|Col-0.Chr4.AT1G11340.1_R5	AT1G11340	SRK	SD-1a
N0.HOG0001046_2	Cant-1|Cant-1.Chr4.AT1G11340.1_R4	AT1G11340	SRK	SD-1a
N0.HOG0001046_3	IP-San-9|IP-San-9.OX291468.1.AT4G27290.2_R4	AT1G11340	SRK	SD-1a
N0.HOG0001046_4	Sah-0|Sah-0.Chr4.AT1G11340.1_R6	AT1G11340	SRK	SD-1a
N0.HOG0001047	ANGE-B-10|ANGE-B-10.OX291455.1.AT2G14510.1_R1	AT2G14510	MLRR	LRR-Ia
N0.HOG0001051	ANGE-B-10|ANGE-B-10.OX291456.1.AT2G28990.1_R1	AT2G28990	MLRR	LRR-Ia
N0.HOG0001054	Col-0|Col-0.Chr4.AT4G23270.3_R0	AT4G23270	CRK	DUF26-Ib
N0.HOG0001055	ANGE-B-10|ANGE-B-10.OX291459.1.6168	At5g60900	SRK	SD-2b
N0.HOG0001056_1	Col-0|ATCol0-1G38600.1	AT1G29720	MLRR	LRR-VIII-2
N0.HOG0001056_2	Mr-0|ATMr0-1G38440.1	AT1G29720	MLRR	LRR-VIII-2
N0.HOG0001057	Col-0|Col-0.Chr2.AT2G19230.1_R0	AT2G19230	MLRR	LRR-Ia
N0.HOG0001058	Col-0|Col-0.Chr1.AT1G51870.2_R0	AT1G51870	MLRR	LRR-Ia
N0.HOG0001059	Abd-0|Abd-0.Chr5.AT3G46340.1_R2	AT3G46340	MLRR	LRR-Ia
N0.HOG0001060	Col-0|Col-0.Chr1.5341	AT3G14840	MLRR	LRR-VIII-2
N0.HOG0001061	Col-0|Col-0.Chr5.AT5G59660.3_R0	AT5G59660	MLRR	LRR-Ia
N0.HOG0001062	Abd-0|Abd-0.Chr3.AT3G52530.1_R0	AT3G52530	RLCK	RLCK-XII/XIII
N0.HOG0001063	ANGE-B-2|ANGE-B-2.OX291786.1.AT4G21390.1_R4	AT4G21390	SRK	SD-1a
N0.HOG0001064	Altai-5|Altai-5.Chr4.AT4G11460.3_R2	AT4G11460	CRK	DUF26-Ib
N0.HOG0001065	Col-0|Col-0.Chr5.AT5G39390.1_R0	AT5G39390	LRR	LRR-XII
N0.HOG0001067	AUZE-A-5|AUZE-A-5.OX291429.1.AT1G65190.1_R4	AT1G65190	RLCK	RLCK-XII/XIII
N0.HOG0001068	Altai-5|ATAltai5-3G31000.1	AT3G57640	RLCK	RLCK-XII/XIII
N0.HOG0001069	Abd-0|Abd-0.Chr5.AT3G09830.1_R2	AT3G09830	RLCK	RLCK-VIIa
N0.HOG0001071	Abd-0|Abd-0.Chr1.AT1G21270.1_R0	AT1G21270	WAKL	WAK
N0.HOG0001072	Altai-5|Altai-5.Chr5.AT5G65600.1_R1	AT5G65600	LecRLK	L-LEC
N0.HOG0001073	ANGE-B-10|ANGE-B-10.OX291455.1.AT1G65190.1_R2	AT1G65190	RLCK	RLCK-XII/XIII
N0.HOG0001074	BARC-A-12|BARC-A-12.OX291677.1.2539	AT1G66910	LRK10L	LRK10L-2
N0.HOG0001075	Aitba2|Aitba2.ATAITBA2_3G.AT3G25560.3_R0	AT3G25560	LRR	LRR-II
N0.HOG0001076_1	belmonte4_94|belmonte4_94.Chr4.3218	At4g21380	SRK	SD-1a
N0.HOG0001076_2	belmonte4_94|belmonte4_94.Chr4.3220	At4g21380	SRK	SD-1a
N0.HOG0001076_3	Sah-0|Sah-0.Chr4.AT4G21380.1_R4	At4g21380	SRK	SD-1a
N0.HOG0001077	ANGE-B-10|ANGE-B-10.OX291457.1.AT3G57750.1_R1	AT3G57750	RLCK	RLCK-XII/XIII
N0.HOG0001078	Etna-2|Etna-2.Chr1.AT2G28960.2_R9	AT2G28960	MLRR	LRR-Ia
N0.HOG0001080	Cant-1|Cant-1.Chr1.AT3G25490.1_R6	AT3G25490	WAKL	WAK
N0.HOG0001081	ANGE-B-10|ANGE-B-10.OX291458.1.1879	AT4G11530	CRK	DUF26-Ib
N0.HOG0001082	Dog-4|Dog-4.Chr1.AT1G21240.2_R1	AT1G21240	WAKL	WAK
N0.HOG0001083	ANGE-B-10|ANGE-B-10.OX291457.1.5780	AT3G57710	RLCK	RLCK-XII/XIII
N0.HOG0001084	BANI-C-12|BANI-C-12.OX291578.1.4610	AT3G46400	MLRR	LRR-Ia
N0.HOG0001085	Col-0|Col-0.Chr4.AT4G23160.2_R0	AT4G23160	CRK	DUF26-Ib
N0.HOG0001086	BANI-C-12|BANI-C-12.OX291578.1.4557	AT3G45860	CRK	DUF26-Ib
N0.HOG0001087	ANGE-B-10|ANGE-B-10.OX291457.1.AT5G59260.1_R1	AT5G59260	LecRLK	L-LEC
N0.HOG0001088	Can-0|ATCan0-1G78420.1	At1g17910	WAKL	WAK
N0.HOG0001089	Anz-0|Anz-0.Chr4.1508	At4g11530	CRK	DUF26-Ib
N0.HOG0001090	Aitba2|Aitba2.ATAITBA2_5G.AT3G09830.1_R2	AT3G09830	RLCK	RLCK-VIIa
N0.HOG0001091	Co-4|Co-4.Chr3.3817	AT3G46330	MLRR	LRR-Ia
N0.HOG0001093_1	LiOf95|LiOf95.Chr2.AT2G29000.1_R3	AT2G29000	MLRR	LRR-Ia
N0.HOG0001093_2	MONTM-B-16|MONTM-B-16.OX291524.1.AT2G29000.1_R1	AT2G29000	MLRR	LRR-Ia
N0.HOG0001094	ah7|ah7.Chr4.3394	AT4G23300	CRK	DUF26-Ib
N0.HOG0001096	ANGE-B-10|ANGE-B-10.OX291458.1.AT4G23220.1_R2	AT4G23220	CRK	DUF26-Ib
N0.HOG0001097	Blh-1|Blh-1.Chr4.AT1G53420.1_R2	AT1G53420	MLRR	LRR-VIII-2
N0.HOG0001098	Con0|ATCON0_1G.6180	AT5G66790	WAKL	WAK/LRK10L-1
N0.HOG0001099	Are-10|ATAre10-5G66430.1	AT5G59670	MLRR	LRR-Ia
N0.HOG0001104	Bay-0|Bay-0.Chr1.AT5G39030.1_R2	AT5G39030	CrRLK1L	CrRLK1L-2
N0.HOG0001105	CAMA-C-2|CAMA-C-2.OX291602.1.2617	AT3G24540	PERKL	PERK
N0.HOG0001107	Etna-2|ATEtna2-3G50290.1	AT3G46330	MLRR	LRR-Ia
N0.HOG0001108	IP-Cat-0|IP-Cat-0.OX291783.1.AT3G45390.1_R4	AT3G45390	LecRLK	L-LEC
N0.HOG0001112	ah7|ah7.Chr1.AT4G00960.3_R9	AT1G61430	SRK	SD-1b

## Sheet: Supplemental Table 3
Accession list of RNA sequencing runs used
Accession	Link	SRA code
Aitba-2	ftp://ftp.sra.ebi.ac.uk/vol1/fastq/SRR346/001/SRR3464781/SRR3464781.fastq.gz	SRR3464781
Aitba-2	ftp://ftp.sra.ebi.ac.uk/vol1/fastq/SRR346/002/SRR3464782/SRR3464782.fastq.gz	SRR3464782
Aitba-2	ftp://ftp.sra.ebi.ac.uk/vol1/fastq/SRR346/003/SRR3464783/SRR3464783.fastq.gz	SRR3464783
Aitba-2	ftp://ftp.sra.ebi.ac.uk/vol1/fastq/SRR346/000/SRR3464780/SRR3464780.fastq.gz	SRR3464780
Aitba-2	ftp://ftp.sra.ebi.ac.uk/vol1/fastq/SRR346/008/SRR3464788/SRR3464788.fastq.gz	SRR3464788
Aitba-2	ftp://ftp.sra.ebi.ac.uk/vol1/fastq/SRR346/009/SRR3464789/SRR3464789.fastq.gz	SRR3464789
Aitba-2	ftp://ftp.sra.ebi.ac.uk/vol1/fastq/SRR346/004/SRR3464784/SRR3464784.fastq.gz	SRR3464784
Aitba-2	ftp://ftp.sra.ebi.ac.uk/vol1/fastq/SRR346/005/SRR3464785/SRR3464785.fastq.gz	SRR3464785
Aitba-2	ftp://ftp.sra.ebi.ac.uk/vol1/fastq/SRR346/006/SRR3464786/SRR3464786.fastq.gz	SRR3464786
Aitba-2	ftp://ftp.sra.ebi.ac.uk/vol1/fastq/SRR346/007/SRR3464787/SRR3464787.fastq.gz	SRR3464787
Baa-1	https://sra-pub-run-odp.s3.amazonaws.com/sra/SRR23878646/SRR23878646	SRR23878646
Baa-1	https://sra-pub-run-odp.s3.amazonaws.com/sra/SRR23878676/SRR23878676	SRR23878676
Baa-1	https://sra-pub-run-odp.s3.amazonaws.com/sra/SRR23878379/SRR23878379	SRR23878379
Baa-1	https://sra-pub-run-odp.s3.amazonaws.com/sra/SRR23878491/SRR23878491	SRR23878491
Baa-1	https://sra-pub-run-odp.s3.amazonaws.com/sra/ERR9860763/ERR9860763	ERR9860763
Baa-1	https://sra-pub-run-odp.s3.amazonaws.com/sra/ERR9860762/ERR9860762	ERR9860762
Baa-1	https://sra-pub-run-odp.s3.amazonaws.com/sra/ERR9860761/ERR9860761	ERR9860761
Baa-1	https://sra-pub-run-odp.s3.amazonaws.com/sra/ERR9860760/ERR9860760	ERR9860760
Baa-1	https://sra-pub-run-odp.s3.amazonaws.com/sra/ERR9860759/ERR9860759	ERR9860759
Baa-1	https://sra-pub-run-odp.s3.amazonaws.com/sra/ERR9860758/ERR9860758	ERR9860758
Baa-1	https://sra-pub-run-odp.s3.amazonaws.com/sra/ERR9860757/ERR9860757	ERR9860757
Baa-1	https://sra-pub-run-odp.s3.amazonaws.com/sra/ERR9860756/ERR9860756	ERR9860756
Baa-1	https://sra-pub-run-odp.s3.amazonaws.com/sra/ERR9860755/ERR9860755	ERR9860755
Baa-1	https://sra-pub-run-odp.s3.amazonaws.com/sra/ERR9860615/ERR9860615	ERR9860615
Baa-1	https://sra-pub-run-odp.s3.amazonaws.com/sra/ERR9860614/ERR9860614	ERR9860614
Baa-1	https://sra-pub-run-odp.s3.amazonaws.com/sra/ERR9860613/ERR9860613	ERR9860613
Baa-1	https://sra-pub-run-odp.s3.amazonaws.com/sra/ERR9860612/ERR9860612	ERR9860612
Baa-1	https://sra-downloadb.be-md.ncbi.nlm.nih.gov/sos4/sra-pub-zq-1/ERR009/9860/ERR9860611/ERR9860611.lite.1	ERR9860611
Baa-1	https://sra-pub-run-odp.s3.amazonaws.com/sra/ERR9860610/ERR9860610	ERR9860610
Baa-1	https://sra-pub-run-odp.s3.amazonaws.com/sra/ERR9860609/ERR9860609	ERR9860609
Baa-1	https://sra-pub-run-odp.s3.amazonaws.com/sra/ERR9860608/ERR9860608	ERR9860608
Baa-1	https://sra-pub-run-odp.s3.amazonaws.com/sra/ERR9860607/ERR9860607	ERR9860607
Baa-1	https://sra-pub-run-odp.s3.amazonaws.com/sra/ERR9860467/ERR9860467	ERR9860467
Baa-1	https://sra-pub-run-odp.s3.amazonaws.com/sra/ERR9860466/ERR9860466	ERR9860466
Baa-1	https://sra-pub-run-odp.s3.amazonaws.com/sra/ERR9860465/ERR9860465	ERR9860465
Baa-1	https://sra-pub-run-odp.s3.amazonaws.com/sra/ERR9860464/ERR9860464	ERR9860464
Baa-1	https://sra-pub-run-odp.s3.amazonaws.com/sra/ERR9860463/ERR9860463	ERR9860463
Baa-1	https://sra-pub-run-odp.s3.amazonaws.com/sra/ERR9860462/ERR9860462	ERR9860462
Baa-1	https://sra-pub-run-odp.s3.amazonaws.com/sra/ERR9860461/ERR9860461	ERR9860461
Baa-1	https://sra-pub-run-odp.s3.amazonaws.com/sra/ERR9860460/ERR9860460	ERR9860460
Baa-1	https://sra-pub-run-odp.s3.amazonaws.com/sra/ERR9860459/ERR9860459	ERR9860459
Baa-1	https://sra-pub-run-odp.s3.amazonaws.com/sra/ERR9860319/ERR9860319	ERR9860319
Baa-1	https://sra-pub-run-odp.s3.amazonaws.com/sra/ERR9860318/ERR9860318	ERR9860318
Baa-1	https://sra-pub-run-odp.s3.amazonaws.com/sra/ERR9860317/ERR9860317	ERR9860317
Baa-1	https://sra-pub-run-odp.s3.amazonaws.com/sra/ERR9860316/ERR9860316	ERR9860316
Baa-1	https://sra-downloadb.be-md.ncbi.nlm.nih.gov/sos3/sra-pub-zq-24/ERR009/9860/ERR9860315/ERR9860315.lite.1	ERR9860315
Baa-1	https://sra-pub-run-odp.s3.amazonaws.com/sra/ERR9860314/ERR9860314	ERR9860314
Baa-1	https://sra-pub-run-odp.s3.amazonaws.com/sra/ERR9860313/ERR9860313	ERR9860313
Baa-1	https://sra-pub-run-odp.s3.amazonaws.com/sra/ERR9860312/ERR9860312	ERR9860312
Baa-1	https://sra-pub-run-odp.s3.amazonaws.com/sra/ERR9860311/ERR9860311	ERR9860311
Baa-1	https://sra-pub-run-odp.s3.amazonaws.com/sra/SRR797883/SRR797883	SRR797883
Bur-0	https://sra-pub-run-odp.s3.amazonaws.com/sra/SRR28087793/SRR28087793	SRR28087793
Bur-0	https://sra-pub-run-odp.s3.amazonaws.com/sra/SRR28087794/SRR28087794	SRR28087794
Bur-0	https://sra-pub-run-odp.s3.amazonaws.com/sra/SRR28087795/SRR28087795	SRR28087795
Can-0	https://sra-pub-run-odp.s3.amazonaws.com/sra/ERR1588811/ERR1588811	ERR1588811
Can-0	https://sra-pub-run-odp.s3.amazonaws.com/sra/ERR1588812/ERR1588812	ERR1588812
Can-0	https://sra-pub-run-odp.s3.amazonaws.com/sra/ERR1588809/ERR1588809	ERR1588809
Can-0	https://sra-pub-run-odp.s3.amazonaws.com/sra/ERR1588810/ERR1588810	ERR1588810
Col-0	https://sra-pub-run-odp.s3.amazonaws.com/sra/SRR1548682/SRR1548682	SRR1548682
Col-0	https://sra-pub-run-odp.s3.amazonaws.com/sra/SRR1548683/SRR1548683	SRR1548683
Col-0	https://sra-pub-run-odp.s3.amazonaws.com/sra/SRR1548684/SRR1548684	SRR1548684
Col-0	https://sra-pub-run-odp.s3.amazonaws.com/sra/SRR1548685/SRR1548685	SRR1548685
Col-0	https://sra-pub-run-odp.s3.amazonaws.com/sra/SRR1548686/SRR1548686	SRR1548686
Col-0	https://sra-pub-run-odp.s3.amazonaws.com/sra/SRR1548687/SRR1548687	SRR1548687
Col-0	https://sra-pub-run-odp.s3.amazonaws.com/sra/SRR1734310/SRR1734310	SRR1734310
Col-0	https://sra-pub-run-odp.s3.amazonaws.com/sra/SRR1734311/SRR1734311	SRR1734311
Ct-1	https://sra-pub-run-odp.s3.amazonaws.com/sra/SRR27848450/SRR27848450	SRR27848450
Ct-1	https://sra-pub-run-odp.s3.amazonaws.com/sra/SRR26860164/SRR26860164	SRR26860164
Ct-1	https://sra-pub-run-odp.s3.amazonaws.com/sra/SRR26860165/SRR26860165	SRR26860165
Ct-1	https://sra-pub-run-odp.s3.amazonaws.com/sra/SRR26860166/SRR26860166	SRR26860166
Ct-1	https://sra-pub-run-odp.s3.amazonaws.com/sra/SRR23238040/SRR23238040	SRR23238040
Ct-1	https://sra-pub-run-odp.s3.amazonaws.com/sra/SRR26860150/SRR26860150	SRR26860150
Ct-1	https://sra-pub-run-odp.s3.amazonaws.com/sra/SRR26860151/SRR26860151	SRR26860151
Ct-1	https://sra-pub-run-odp.s3.amazonaws.com/sra/SRR26860152/SRR26860152	SRR26860152
Ct-1	https://sra-pub-run-odp.s3.amazonaws.com/sra/SRR26860153/SRR26860153	SRR26860153
Cvi-0	https://sra-pub-run-odp.s3.amazonaws.com/sra/ERR1417892/ERR1417892	ERR1417892
Cvi-0	https://sra-pub-run-odp.s3.amazonaws.com/sra/ERR1417893/ERR1417893	ERR1417893
Cvi-0	https://sra-pub-run-odp.s3.amazonaws.com/sra/ERR1417894/ERR1417894	ERR1417894
Cvi-0	https://sra-pub-run-odp.s3.amazonaws.com/sra/ERR1417895/ERR1417895	ERR1417895
Cvi-0	https://sra-pub-run-odp.s3.amazonaws.com/sra/ERR1417896/ERR1417896	ERR1417896
Cvi-0	https://sra-pub-run-odp.s3.amazonaws.com/sra/ERR1417897/ERR1417897	ERR1417897
DraIV_6-22	https://sra-pub-run-odp.s3.amazonaws.com/sra/SRR3459679/SRR3459679	SRR3459679
DraIV_6-22	https://sra-pub-run-odp.s3.amazonaws.com/sra/SRR3459680/SRR3459680	SRR3459680
DraIV_6-22	https://sra-pub-run-odp.s3.amazonaws.com/sra/SRR3459681/SRR3459681	SRR3459681
DraIV_6-22	https://sra-pub-run-odp.s3.amazonaws.com/sra/SRR3459682/SRR3459682	SRR3459682
DraIV_6-22	https://sra-pub-run-odp.s3.amazonaws.com/sra/SRR3459683/SRR3459683	SRR3459683
DraIV_6-22	https://sra-downloadb.be-md.ncbi.nlm.nih.gov/sos5/sra-pub-zq-11/SRR003/459/SRR3459684/SRR3459684.sralite.1	SRR3459684
DraIV_6-22	https://sra-pub-run-odp.s3.amazonaws.com/sra/SRR3459685/SRR3459685	SRR3459685
DraIV_6-22	https://sra-pub-run-odp.s3.amazonaws.com/sra/SRR3459686/SRR3459686	SRR3459686
DraIV_6-22	https://sra-pub-run-odp.s3.amazonaws.com/sra/SRR3459687/SRR3459687	SRR3459687
DraIV_6-22	https://sra-pub-run-odp.s3.amazonaws.com/sra/SRR3459688/SRR3459688	SRR3459688
DraIV_6-22	https://sra-pub-run-odp.s3.amazonaws.com/sra/SRR3459689/SRR3459689	SRR3459689
DraIV_6-22	https://sra-pub-run-odp.s3.amazonaws.com/sra/SRR3459690/SRR3459690	SRR3459690
DraIV_6-22	https://sra-pub-run-odp.s3.amazonaws.com/sra/SRR3459691/SRR3459691	SRR3459691
DraIV_6-22	https://sra-downloadb.be-md.ncbi.nlm.nih.gov/sos5/sra-pub-zq-11/SRR003/459/SRR3459669/SRR3459669.sralite.1	SRR3459669
DraIV_6-22	https://sra-downloadb.be-md.ncbi.nlm.nih.gov/sos5/sra-pub-zq-14/SRR003/459/SRR3459670.sralite.1	SRR3459670
DraIV_6-22	https://sra-pub-run-odp.s3.amazonaws.com/sra/SRR3459671/SRR3459671	SRR3459671
DraIV_6-22	https://sra-pub-run-odp.s3.amazonaws.com/sra/SRR3459672/SRR3459672	SRR3459672
DraIV_6-22	https://sra-pub-run-odp.s3.amazonaws.com/sra/SRR3459673/SRR3459673	SRR3459673
DraIV_6-22	https://sra-pub-run-odp.s3.amazonaws.com/sra/SRR3459674/SRR3459674	SRR3459674
DraIV_6-22	https://sra-pub-run-odp.s3.amazonaws.com/sra/SRR3459675/SRR3459675	SRR3459675
DraIV_6-22	https://sra-pub-run-odp.s3.amazonaws.com/sra/SRR3459676/SRR3459676	SRR3459676
DraIV_6-22	https://sra-pub-run-odp.s3.amazonaws.com/sra/SRR3459677/SRR3459677	SRR3459677
DraIV_6-22	https://sra-pub-run-odp.s3.amazonaws.com/sra/SRR3459678/SRR3459678	SRR3459678
Edi-0	https://sra-pub-run-odp.s3.amazonaws.com/sra/SRR11993703/SRR11993703	SRR11993703
Edi-0	https://sra-pub-run-odp.s3.amazonaws.com/sra/SRR11993683/SRR11993683	SRR11993683
Edi-0	https://sra-pub-run-odp.s3.amazonaws.com/sra/SRR11993667/SRR11993667	SRR11993667
Edi-0	https://sra-pub-run-odp.s3.amazonaws.com/sra/SRR11993647/SRR11993647	SRR11993647
Edi-0	https://sra-pub-run-odp.s3.amazonaws.com/sra/SRR11993611/SRR11993611	SRR11993611
Edi-0	https://sra-pub-run-odp.s3.amazonaws.com/sra/SRR11993631/SRR11993631	SRR11993631
Edi-0	https://sra-pub-run-odp.s3.amazonaws.com/sra/SRR3460540/SRR3460540	SRR3460540
Edi-0	https://sra-pub-run-odp.s3.amazonaws.com/sra/SRR3460541/SRR3460541	SRR3460541
Edi-0	https://sra-pub-run-odp.s3.amazonaws.com/sra/SRR3460542/SRR3460542	SRR3460542
Edi-0	https://sra-pub-run-odp.s3.amazonaws.com/sra/SRR3460543/SRR3460543	SRR3460543
Edi-0	https://sra-pub-run-odp.s3.amazonaws.com/sra/SRR3460544/SRR3460544	SRR3460544
Edi-0	https://sra-pub-run-odp.s3.amazonaws.com/sra/SRR3460545/SRR3460545	SRR3460545
Edi-0	https://sra-pub-run-odp.s3.amazonaws.com/sra/SRR3460546/SRR3460546	SRR3460546
Edi-0	https://sra-downloadb.be-md.ncbi.nlm.nih.gov/sos5/sra-pub-run-32/SRR001/1046/SRR1046914/SRR1046914.2	SRR10469142
Edi-0	https://sra-downloadb.be-md.ncbi.nlm.nih.gov/sos5/sra-pub-run-32/SRR001/1046/SRR1046913/SRR1046913.2	SRR10469132
Edi-0	https://sra-downloadb.be-md.ncbi.nlm.nih.gov/sos5/sra-pub-run-32/SRR001/1046/SRR1046855/SRR1046855.2	SRR10468552
Edi-0	https://sra-downloadb.be-md.ncbi.nlm.nih.gov/sos5/sra-pub-run-32/SRR001/1046/SRR1046854/SRR1046854.2	SRR10468542
Edi-0	https://sra-downloadb.be-md.ncbi.nlm.nih.gov/sos5/sra-pub-run-32/SRR001/1046/SRR1046853/SRR1046853.2	SRR10468532
Edi-0	https://sra-pub-run-odp.s3.amazonaws.com/sra/ERR1588837/ERR1588837	ERR1588837
Hi-0xCt-1	https://sra-pub-run-odp.s3.amazonaws.com/sra/SRR1179966/SRR1179966	SRR1179966
Hi-0xCt-1	https://sra-pub-run-odp.s3.amazonaws.com/sra/SRR1179967/SRR1179967	SRR1179967
Hi-0xCt-1	https://sra-pub-run-odp.s3.amazonaws.com/sra/SRR1179964/SRR1179964	SRR1179964
Hi-0xCt-1	https://sra-pub-run-odp.s3.amazonaws.com/sra/SRR1179965/SRR1179965	SRR1179965
Kn-0xLer	https://sra-pub-run-odp.s3.amazonaws.com/sra/SRR1179972/SRR1179972	SRR1179972
Kn-0xLer	https://sra-pub-run-odp.s3.amazonaws.com/sra/SRR1179973/SRR1179973	SRR1179973
Kn-0xLer	https://sra-pub-run-odp.s3.amazonaws.com/sra/SRR1179970/SRR1179970	SRR1179970
Kn-0xLer	https://sra-pub-run-odp.s3.amazonaws.com/sra/SRR1179971/SRR1179971	SRR1179971
Ler-0	https://sra-pub-run-odp.s3.amazonaws.com/sra/SRR23238039/SRR23238039	SRR23238039
Ler-0	https://sra-pub-run-odp.s3.amazonaws.com/sra/SRR13134688/SRR13134688	SRR13134688
Ler-0	https://sra-pub-run-odp.s3.amazonaws.com/sra/SRR12846839/SRR12846839	SRR12846839
Ler-0	https://sra-pub-run-odp.s3.amazonaws.com/sra/SRR12424063/SRR12424063	SRR12424063
Ler-0	https://sra-pub-run-odp.s3.amazonaws.com/sra/SRR9870121/SRR9870121	SRR9870121
Ler-0	https://sra-pub-run-odp.s3.amazonaws.com/sra/SRR7100824/SRR7100824	SRR7100824
Ler-0	https://sra-pub-run-odp.s3.amazonaws.com/sra/ERR1295193/ERR1295193	ERR1295193
Ler-0	https://sra-pub-run-odp.s3.amazonaws.com/sra/SRR4113411/SRR4113411	SRR4113411
Mt-0	https://sra-pub-run-odp.s3.amazonaws.com/sra/SRR11993708/SRR11993708	SRR11993708
Mt-0	https://sra-pub-run-odp.s3.amazonaws.com/sra/SRR11993689/SRR11993689	SRR11993689
Mt-0	https://sra-pub-run-odp.s3.amazonaws.com/sra/SRR11993672/SRR11993672	SRR11993672
Mt-0	https://sra-pub-run-odp.s3.amazonaws.com/sra/SRR11993653/SRR11993653	SRR11993653
Mt-0	https://sra-pub-run-odp.s3.amazonaws.com/sra/SRR11993636/SRR11993636	SRR11993636
Mt-0	https://sra-pub-run-odp.s3.amazonaws.com/sra/SRR11993617/SRR11993617	SRR11993617
Mt-0	https://sra-pub-run-odp.s3.amazonaws.com/sra/SRR3460334/SRR3460334	SRR3460334
Mt-0	https://sra-pub-run-odp.s3.amazonaws.com/sra/SRR3460335/SRR3460335	SRR3460335
Mt-0	https://sra-pub-run-odp.s3.amazonaws.com/sra/SRR3460336/SRR3460336	SRR3460336
Mt-0	https://sra-pub-run-odp.s3.amazonaws.com/sra/SRR3460337/SRR3460337	SRR3460337
Mt-0	https://sra-pub-run-odp.s3.amazonaws.com/sra/SRR3460338/SRR3460338	SRR3460338
Mt-0	https://sra-pub-run-odp.s3.amazonaws.com/sra/SRR1046922/SRR1046922	SRR1046922
Mt-0	https://sra-downloadb.be-md.ncbi.nlm.nih.gov/sos5/sra-pub-run-32/SRR001/1046/SRR1046921/SRR1046921.2	SRR10469212
Mt-0	https://sra-pub-run-odp.s3.amazonaws.com/sra/ERR1588901/ERR1588901	ERR1588901
Mt-0	https://sra-pub-run-odp.s3.amazonaws.com/sra/ERR1588900/ERR1588900	ERR1588900
No-0	https://sra-pub-run-odp.s3.amazonaws.com/sra/SRR23878571/SRR23878571	SRR23878571
No-0	https://sra-pub-run-odp.s3.amazonaws.com/sra/SRR23878671/SRR23878671	SRR23878671
No-0	https://sra-pub-run-odp.s3.amazonaws.com/sra/SRR10425291/SRR10425291	SRR10425291
No-0	https://sra-pub-run-odp.s3.amazonaws.com/sra/SRR10425299/SRR10425299	SRR10425299
No-0	https://sra-pub-run-odp.s3.amazonaws.com/sra/SRR8197915/SRR8197915	SRR8197915
No-0	https://sra-pub-run-odp.s3.amazonaws.com/sra/SRR1179986/SRR1179986	SRR1179986
No-0	https://sra-pub-run-odp.s3.amazonaws.com/sra/SRR1179987/SRR1179987	SRR1179987
Oy-0	https://sra-pub-run-odp.s3.amazonaws.com/sra/SRR26860078/SRR26860078	SRR26860078
Oy-0	https://sra-pub-run-odp.s3.amazonaws.com/sra/SRR26860093/SRR26860093	SRR26860093
Oy-0	https://sra-pub-run-odp.s3.amazonaws.com/sra/SRR23238037/SRR23238037	SRR23238037
Oy-0	https://sra-pub-run-odp.s3.amazonaws.com/sra/SRR13134697/SRR13134697	SRR13134697
Oy-0	https://sra-pub-run-odp.s3.amazonaws.com/sra/ERR1588936/ERR1588936	ERR1588936
Oy-0	https://sra-pub-run-odp.s3.amazonaws.com/sra/ERR754088/ERR754088	ERR754088
Oy-0	https://sra-pub-run-odp.s3.amazonaws.com/sra/SRR1179996/SRR1179996	SRR1179996
Oy-0	https://sra-pub-run-odp.s3.amazonaws.com/sra/SRR1179997/SRR1179997	SRR1179997
Ped-0	ftp://ftp.sra.ebi.ac.uk/vol1/fastq/SRR177/007/SRR1773587/SRR1773587_2.fastq.gz	SRR1773587
Ped-0	ftp://ftp.sra.ebi.ac.uk/vol1/fastq/SRR177/006/SRR1773586/SRR1773586_2.fastq.gz	SRR1773586
Po-0	https://sra-pub-run-odp.s3.amazonaws.com/sra/SRR3460688/SRR3460688	SRR3460688
Po-0	https://sra-pub-run-odp.s3.amazonaws.com/sra/SRR3460689/SRR3460689	SRR3460689
Po-0	https://sra-pub-run-odp.s3.amazonaws.com/sra/SRR1046928/SRR1046928	SRR1046928
Po-0	https://sra-pub-run-odp.s3.amazonaws.com/sra/SRR1046876/SRR1046876	SRR1046876
Po-0	https://sra-pub-run-odp.s3.amazonaws.com/sra/SRR1046874/SRR1046874	SRR1046874
Rsch-4	https://sra-pub-run-odp.s3.amazonaws.com/sra/SRR1180002/SRR1180002	SRR1180002
Rsch-4	https://sra-pub-run-odp.s3.amazonaws.com/sra/SRR1180003/SRR1180003	SRR1180003
Rsch-4	https://sra-pub-run-odp.s3.amazonaws.com/sra/SRR1180000/SRR1180000	SRR1180000
Rsch-4	https://sra-pub-run-odp.s3.amazonaws.com/sra/SRR1180001/SRR1180001	SRR1180001
Sf-2	https://sra-downloadb.be-md.ncbi.nlm.nih.gov/sos5/sra-pub-zq-14/SRR003/460/SRR3460757.sralite.1	SRR3460757
Sf-2	https://sra-pub-run-odp.s3.amazonaws.com/sra/SRR3460758/SRR3460758	SRR3460758
Sf-2	https://sra-pub-run-odp.s3.amazonaws.com/sra/SRR3460759/SRR3460759	SRR3460759
Sf-2	https://sra-pub-run-odp.s3.amazonaws.com/sra/SRR3460760/SRR3460760	SRR3460760
Sf-2	https://sra-pub-run-odp.s3.amazonaws.com/sra/SRR3460761/SRR3460761	SRR3460761
Sf-2	https://sra-pub-run-odp.s3.amazonaws.com/sra/SRR3460762/SRR3460762	SRR3460762
Sf-2	https://sra-pub-run-odp.s3.amazonaws.com/sra/SRR3460763/SRR3460763	SRR3460763
Sf-2	https://sra-pub-run-odp.s3.amazonaws.com/sra/SRR3460764/SRR3460764	SRR3460764
Sf-2	https://sra-pub-run-odp.s3.amazonaws.com/sra/SRR3460765/SRR3460765	SRR3460765
Sf-2	https://sra-pub-run-odp.s3.amazonaws.com/sra/SRR3460766/SRR3460766	SRR3460766
Sf-2	https://sra-pub-run-odp.s3.amazonaws.com/sra/SRR3460767/SRR3460767	SRR3460767
Sf-2	https://sra-pub-run-odp.s3.amazonaws.com/sra/SRR3460768/SRR3460768	SRR3460768
Sf-2	https://sra-downloadb.be-md.ncbi.nlm.nih.gov/sos5/sra-pub-run-32/SRR001/1046/SRR1046882/SRR1046882.2	SRR10468822
Sf-2	https://sra-pub-run-odp.s3.amazonaws.com/sra/SRR1046932/SRR1046932	SRR1046932
Sf-2	https://sra-downloadb.be-md.ncbi.nlm.nih.gov/sos5/sra-pub-run-32/SRR001/1046/SRR1046931/SRR1046931.2	SRR10469312
Sf-2	https://sra-downloadb.be-md.ncbi.nlm.nih.gov/sos5/sra-pub-run-32/SRR001/1046/SRR1046881/SRR1046881.2	SRR10468812
Sf-2	https://sra-downloadb.be-md.ncbi.nlm.nih.gov/sos5/sra-pub-run-32/SRR001/1046/SRR1046880/SRR1046880.2	SRR10468802
Sf-2	https://sra-pub-run-odp.s3.amazonaws.com/sra/SRR309176/SRR309176	SRR309176
Sf-2	https://sra-pub-run-odp.s3.amazonaws.com/sra/SRR309175/SRR309175	SRR309175
Ws-0	https://sra-pub-run-odp.s3.amazonaws.com/sra/SRR9906447/SRR9906447	SRR9906447
Ws-0	https://sra-pub-run-odp.s3.amazonaws.com/sra/SRR9906446/SRR9906446	SRR9906446
Ws-0	https://sra-pub-run-odp.s3.amazonaws.com/sra/SRR3659135/SRR3659135	SRR3659135
Ws-0	https://sra-pub-run-odp.s3.amazonaws.com/sra/SRR3659134/SRR3659134	SRR3659134
Ws-0	https://sra-pub-run-odp.s3.amazonaws.com/sra/SRR3659133/SRR3659133	SRR3659133
Ws-0	https://sra-pub-run-odp.s3.amazonaws.com/sra/SRR3460892/SRR3460892	SRR3460892
Ws-0	https://sra-pub-run-odp.s3.amazonaws.com/sra/SRR3460894/SRR3460894	SRR3460894
Ws-0	https://sra-pub-run-odp.s3.amazonaws.com/sra/SRR3460895/SRR3460895	SRR3460895
Ws-0	https://sra-pub-run-odp.s3.amazonaws.com/sra/SRR3460896/SRR3460896	SRR3460896
Ws-0	https://sra-pub-run-odp.s3.amazonaws.com/sra/SRR3460897/SRR3460897	SRR3460897
Ws-0	https://sra-pub-run-odp.s3.amazonaws.com/sra/SRR3460898/SRR3460898	SRR3460898
Ws-0	https://sra-pub-run-odp.s3.amazonaws.com/sra/SRR3460899/SRR3460899	SRR3460899
Ws-0	https://sra-pub-run-odp.s3.amazonaws.com/sra/SRR3460900/SRR3460900	SRR3460900
Ws-0	https://sra-pub-run-odp.s3.amazonaws.com/sra/SRR3460901/SRR3460901	SRR3460901
Ws-0	https://sra-pub-run-odp.s3.amazonaws.com/sra/SRR3460902/SRR3460902	SRR3460902
Ws-0	https://sra-pub-run-odp.s3.amazonaws.com/sra/SRR3460903/SRR3460903	SRR3460903
Ws-0	https://sra-pub-run-odp.s3.amazonaws.com/sra/SRR3460904/SRR3460904	SRR3460904
Ws-0	https://sra-pub-run-odp.s3.amazonaws.com/sra/SRR3460905/SRR3460905	SRR3460905
Ws-0	https://sra-pub-run-odp.s3.amazonaws.com/sra/SRR3460906/SRR3460906	SRR3460906
Ws-0	https://sra-pub-run-odp.s3.amazonaws.com/sra/SRR1046938/SRR1046938	SRR1046938
Ws-0	https://sra-downloadb.be-md.ncbi.nlm.nih.gov/sos5/sra-pub-run-32/SRR001/1046/SRR1046937/SRR1046937.2	SRR10469372
Ws-0	https://sra-downloadb.be-md.ncbi.nlm.nih.gov/sos5/sra-pub-run-32/SRR001/1046/SRR1046891/SRR1046891.2	SRR10468912
Ws-0	https://sra-downloadb.be-md.ncbi.nlm.nih.gov/sos5/sra-pub-run-32/SRR001/1046/SRR1046890/SRR1046890.2	SRR10468902
Ws-0	https://sra-downloadb.be-md.ncbi.nlm.nih.gov/sos5/sra-pub-run-32/SRR001/1046/SRR1046889/SRR1046889.2	SRR10468892
Ws-0	https://sra-downloadb.be-md.ncbi.nlm.nih.gov/sos5/sra-pub-run-32/SRR000/515/SRR515921/SRR515921.2	SRR5159212
Ws-0	https://sra-downloadb.be-md.ncbi.nlm.nih.gov/sos5/sra-pub-run-32/SRR000/515/SRR515920/SRR515920.2	SRR5159202
Ws-0	https://sra-downloadb.be-md.ncbi.nlm.nih.gov/sos5/sra-pub-run-32/SRR000/515/SRR515919/SRR515919.2	SRR5159192
Ws-0	https://sra-downloadb.be-md.ncbi.nlm.nih.gov/sos5/sra-pub-run-32/SRR000/515/SRR515918/SRR515918.2	SRR5159182
Ws-0	https://sra-pub-run-odp.s3.amazonaws.com/sra/ERR1589004/ERR1589004	ERR1589004
Yeg-8	https://sra-pub-run-odp.s3.amazonaws.com/sra/SRR3461759/SRR3461759	SRR3461759
Yeg-8	https://sra-pub-run-odp.s3.amazonaws.com/sra/SRR3461760/SRR3461760	SRR3461760
Yeg-8	https://sra-pub-run-odp.s3.amazonaws.com/sra/SRR3461761/SRR3461761	SRR3461761
Yeg-8	https://sra-pub-run-odp.s3.amazonaws.com/sra/SRR3461762/SRR3461762	SRR3461762
Yeg-8	https://sra-pub-run-odp.s3.amazonaws.com/sra/SRR3461763/SRR3461763	SRR3461763
Yeg-8	https://sra-pub-run-odp.s3.amazonaws.com/sra/SRR3461764/SRR3461764	SRR3461764
Yeg-8	https://sra-pub-run-odp.s3.amazonaws.com/sra/SRR3461765/SRR3461765	SRR3461765
Yeg-8	https://sra-pub-run-odp.s3.amazonaws.com/sra/SRR3461766/SRR3461766	SRR3461766
Yeg-8	https://sra-pub-run-odp.s3.amazonaws.com/sra/SRR3461767/SRR3461767	SRR3461767
Yeg-8	https://sra-pub-run-odp.s3.amazonaws.com/sra/SRR3461768/SRR3461768	SRR3461768
Yeg-8	https://sra-pub-run-odp.s3.amazonaws.com/sra/SRR3461769/SRR3461769	SRR3461769
Yeg-8	https://sra-pub-run-odp.s3.amazonaws.com/sra/SRR3461770/SRR3461770	SRR3461770
Yo-0	https://sra-pub-run-odp.s3.amazonaws.com/sra/SRR748729/SRR748729	SRR748729
Yo-0	https://sra-pub-run-odp.s3.amazonaws.com/sra/ERR1589012/ERR1589012	ERR1589012
Yo-0	https://sra-pub-run-odp.s3.amazonaws.com/sra/ERR1589011/ERR1589011	ERR1589011

## Sheet: Supplemental Table 4
Outgroups used in Figure 3F phylogeny
Name	Uniprot
AFC1_ARATH	P51566
ATMRK1_ARATH	Q8LCP3
CDK3_HUMAN	Q00526
CDKA1_ARATH	O14519
CDPK7_ARATH	Q38873
CLK1_HUMAN	P49759
CSK21_ARATH	Q08467
CTR1_ARATH	Q05609
GRK1_HUMAN	Q15835
GRK6_HUMAN	P43250
HUNK_HUMAN	P57058
KAPCA_HUMAN	P17612
KC1A_HUMAN	P48729
KCC1A_HUMAN	Q14012
KPK1_ARATH	P42818
KSG6_ARATH	Q39010
KSG9_ARATH	Q39012
M2K3_ARATH	O80396
M3K1_HUMAN	Q39008
M3kW2_ARATH	Q9FZ36
MK10_HUMAN	P53779
MP2K1_HUMAN	Q02750
PHOT1_Arath	O48963
RAF1_HUMAN	P04049
SRC_HUMAN	P12931
SRK2D_ARATH	Q39192
TLK1_HUMAN	Q9UKI8
TSL_ARATH	Q39238
TTK_HUMAN	P33981
M2K6_ARATH	Q9FJV0

## Sheet: Supplemental Table 5
Orthogroup distribution and RLK counts per ecotype.
OG	Subfamily	Pangenome	ANGE-B-10	ANGE-B-2	AUZE-A-5	Abd-0	Aitba2	Altai-5	Anz-0	Are-10	Are-2	Are-6	BANI-C-1	BANI-C-12	BARA-C-3	BARA-C-5	BARC-A-12	BARC-A-17	BELC-C-10	BELC-C-12	BROU-A-10	Baa1	Bay-0	Bla-1	Blh-1	Bur-0	CAMA-C-2	CAMA-C-9	Can-0	Cant-1	Co-4	Col-0	Con0	Ct-1	Cvi-0	Db-1	Dog-4	DraIV622	Edi-0	Elh-2	Est-0	Est-1	Etna-2	FERR-A-12	FERR-A-8	GAIL-B-11	Ge-0	Geg-14	Had-6b
N0.HOG0000000_1	CRK	Core	1	1	1	1	1	1	1	1	1	1	1	1	1	1	1	1	1	1	1	1	1	1	1	1	1	1	1	1	1	1	1	1	1	1	1	1	1	1	1	1	1	1	1	1	1	1	1
N0.HOG0000000_2	CRK	Almost Core	1	1	1	1	1	1	1	0	0	1	1	1	1	1	1	1	1	1	1	1	1	1	1	1	1	1	1	1	1	1	1	1	0	1	1	1	1	1	1	1	1	1	1	1	1	1	0
N0.HOG0000000_3	CRK	Private	0	0	0	0	0	0	0	0	0	0	0	0	0	0	0	0	0	0	0	0	0	0	0	0	0	0	0	0	0	0	0	0	0	0	0	0	0	0	0	0	0	0	0	0	0	0	0
N0.HOG0000001_1	CRK	Almost Core	1	1	1	1	1	1	1	1	1	0	1	1	1	1	1	1	1	1	1	1	1	1	1	1	1	1	1	1	1	1	1	1	1	1	1	1	1	1	1	1	0	1	1	1	1	1	1
N0.HOG0000001_2	CRK	Shell	1	1	0	1	1	1	0	0	0	0	1	1	1	1	1	1	0	0	1	1	1	1	1	1	1	1	1	0	1	0	0	1	0	1	0	1	1	1	1	1	0	1	1	1	1	1	0
N0.HOG0000001_3	CRK	Cloud	0	0	0	0	0	0	0	0	0	0	0	0	0	0	0	0	0	0	0	0	0	0	0	0	0	0	0	0	0	0	0	0	0	0	0	0	0	0	0	0	0	0	0	0	0	0	0
N0.HOG0000002_1	RLCK	Almost Core	1	1	1	1	1	1	1	0	0	0	1	1	1	1	1	1	1	1	1	1	1	1	1	1	1	1	1	1	1	1	0	0	1	1	1	1	1	0	1	1	1	1	1	1	1	0	1
N0.HOG0000002_2	RLCK	Shell	1	1	0	1	0	0	1	0	0	0	0	0	0	0	1	1	0	0	0	1	0	0	1	1	1	1	0	1	0	0	0	0	1	1	0	0	1	0	1	1	0	0	0	0	0	0	1
N0.HOG0000002_3	RLCK	Cloud	1	1	0	1	0	0	0	0	0	0	0	0	0	0	0	0	0	0	0	0	0	0	0	1	0	0	0	1	0	0	0	0	0	0	0	0	0	0	0	0	0	0	0	0	0	0	0
N0.HOG0000002_4	RLCK	Cloud	0	1	0	0	0	0	0	0	0	0	0	0	0	0	0	0	0	0	0	0	0	0	0	0	0	0	0	0	0	0	0	0	0	0	0	0	0	0	0	0	0	0	0	0	0	0	0
N0.HOG0000003	RLCK	Cloud	0	0	0	0	0	0	0	0	0	0	0	0	0	0	0	0	0	0	0	0	0	0	0	0	0	0	0	0	0	0	0	0	0	0	0	0	0	0	0	0	1	0	0	0	0	0	0
N0.HOG0000004	RLCK	Cloud	0	0	0	0	0	0	0	1	1	1	0	0	0	0	0	0	0	0	0	0	0	0	0	0	0	0	0	0	0	0	0	0	0	0	0	0	0	0	0	0	0	0	0	0	0	0	0
N0.HOG0000005	RLCK	Cloud	0	0	0	0	0	0	0	1	1	1	0	0	0	0	0	0	0	0	0	0	0	0	0	0	0	0	0	0	0	0	0	0	0	0	0	0	0	0	0	0	0	0	0	0	0	0	0
N0.HOG0000006	RLCK	Cloud	0	0	0	0	0	0	0	0	0	0	0	0	0	0	1	1	0	0	0	0	0	1	0	0	0	0	0	0	0	0	1	0	0	0	0	0	0	1	0	0	0	0	1	0	0	0	0
N0.HOG0000007_1	RLCK	Almost Core	1	1	1	1	1	1	0	1	1	1	1	1	1	1	1	1	1	1	1	1	1	1	1	1	1	1	1	1	1	1	1	1	1	1	1	1	1	1	1	1	1	1	1	1	1	1	0
N0.HOG0000007_2	RLCK	Shell	0	0	1	0	1	0	0	0	0	0	1	1	1	0	0	0	1	1	0	1	1	0	0	0	0	0	1	0	1	1	1	1	1	1	1	1	1	1	1	0	0	1	0	1	1	1	0
N0.HOG0000007_3	RLCK	Cloud	0	0	1	0	0	0	0	0	0	0	1	0	0	0	0	0	0	0	0	0	0	0	0	0	0	0	0	0	0	0	0	1	0	0	0	0	0	0	0	0	0	0	0	0	0	0	0
N0.HOG0000007_4	RLCK	Cloud	0	0	0	0	0	0	0	0	0	0	1	0	0	0	0	0	0	0	0	0	0	0	0	0	0	0	0	0	0	0	0	0	0	0	0	0	0	0	0	0	0	0	0	0	0	0	0
N0.HOG0000008	SRK	Almost Core	1	1	1	1	1	1	1	1	1	1	1	1	0	1	1	1	0	0	1	0	1	1	1	1	1	1	1	1	1	1	1	1	1	1	1	1	1	1	1	0	1	1	1	1	1	1	1
N0.HOG0000009	SRK	Shell	1	1	1	1	1	0	1	1	1	1	1	1	0	1	0	0	0	0	1	0	1	1	1	1	1	1	0	1	1	1	1	0	1	1	1	1	1	1	1	0	1	0	1	0	1	1	1
N0.HOG0000010	SRK	Almost Core	1	1	1	1	1	1	1	1	1	1	1	1	1	1	1	1	1	1	1	1	1	1	1	1	1	1	1	1	1	1	1	1	1	1	1	1	1	1	1	1	1	1	1	1	1	1	1
N0.HOG0000011	MLRR	Cloud	0	0	0	0	0	0	0	0	0	0	0	0	0	0	0	0	0	0	0	0	0	0	0	0	0	0	0	0	0	0	0	0	0	0	0	0	0	0	0	0	0	0	0	0	0	0	0
N0.HOG0000012_1	MLRR	Almost Core	0	0	1	1	1	1	1	1	1	1	1	1	1	1	1	1	1	1	1	1	1	1	1	1	1	1	1	1	1	1	1	1	1	1	1	1	1	1	1	1	1	1	1	1	1	1	1
N0.HOG0000012_2	MLRR	Cloud	0	0	0	0	0	0	0	0	0	0	0	0	0	0	0	0	0	0	0	0	0	0	0	0	0	0	1	0	0	0	0	0	0	0	0	0	0	0	0	0	0	0	0	0	0	0	0
N0.HOG0000012_3	MLRR	Cloud	0	0	0	0	0	0	0	0	0	0	0	0	0	0	0	0	0	0	0	0	0	0	0	0	0	0	0	0	0	0	0	0	0	0	0	0	0	0	0	0	0	0	0	0	0	0	0
N0.HOG0000013_1	MLRR	Shell	1	0	1	1	1	1	1	0	1	1	1	1	1	1	1	1	1	1	1	1	1	1	1	1	1	1	0	1	1	1	0	1	1	1	1	1	1	1	1	1	1	1	1	1	0	1	1
N0.HOG0000013_2	MLRR	Cloud	0	0	0	0	0	0	0	0	0	0	0	0	0	0	0	0	0	0	0	0	0	0	0	0	0	0	0	0	0	0	0	0	0	0	0	0	0	0	0	0	0	0	0	0	0	0	0
N0.HOG0000013_3	MLRR	Cloud	0	0	0	0	0	0	0	0	0	0	0	0	0	0	0	0	0	0	0	0	0	0	0	0	0	0	0	0	0	0	0	0	0	0	0	0	0	0	0	0	0	0	0	0	0	0	0
N0.HOG0000014	LRR	Core	1	1	1	1	1	1	1	1	1	1	1	1	1	1	1	1	1	1	1	1	1	1	1	1	1	1	1	1	1	1	1	1	1	1	1	1	1	1	1	1	1	1	1	1	1	1	1
N0.HOG0000015	LRR	Almost Core	1	1	1	1	1	1	1	1	1	1	1	1	1	1	1	1	1	1	1	1	1	1	1	1	1	1	1	1	1	1	1	1	1	1	1	1	1	1	1	1	1	1	1	1	1	1	1
N0.HOG0000018_1	MLRR	Almost Core	1	1	1	1	1	1	1	1	1	0	1	1	1	1	1	1	1	1	1	1	1	1	1	1	1	1	1	1	1	1	1	1	1	1	1	1	1	1	1	1	1	1	1	1	1	1	1
N0.HOG0000018_2	MLRR	Shell	0	0	0	1	0	1	0	0	0	0	0	0	1	0	1	1	1	1	1	1	0	1	1	1	1	1	1	1	0	1	1	1	0	1	1	1	0	0	1	0	0	1	0	1	1	0	0
N0.HOG0000019_1	SRK	Core	1	1	1	1	1	1	1	1	1	1	1	1	1	1	1	1	1	1	1	1	1	1	1	1	1	1	1	1	1	1	1	1	1	1	1	1	1	1	1	1	1	1	1	1	1	1	1
N0.HOG0000019_2	SRK	Shell	1	1	1	0	1	0	1	0	0	1	0	0	1	1	0	0	0	0	0	1	1	0	1	1	1	1	1	0	0	0	0	0	0	0	1	1	0	1	1	1	1	1	0	1	1	0	1
N0.HOG0000020_1	MLRR	Almost Core	1	1	1	1	1	1	1	1	1	1	1	1	1	1	1	1	1	1	1	1	1	1	1	1	1	1	1	1	1	1	1	1	1	1	1	1	1	1	1	1	1	1	1	1	1	1	1
N0.HOG0000020_2	MLRR	Shell	1	0	0	0	0	1	1	0	0	0	1	1	0	0	1	1	0	0	0	0	0	1	0	0	1	1	0	1	0	0	0	0	1	0	0	1	0	0	0	1	0	0	0	1	0	0	0
N0.HOG0000020_3	MLRR	Private	0	0	0	0	0	0	0	0	0	0	1	0	0	0	0	0	0	0	0	0	0	0	0	0	0	0	0	0	0	0	0	0	0	0	0	0	0	0	0	0	0	0	0	0	0	0	0
N0.HOG0000021_1	MLRR	Shell	1	1	1	0	0	0	1	1	1	1	1	1	1	1	1	1	1	1	1	0	1	0	1	0	0	0	0	0	1	0	0	0	1	0	0	0	1	1	0	1	1	1	1	1	0	1	1
N0.HOG0000021_2	MLRR	Cloud	0	0	0	0	0	0	0	0	0	0	0	0	0	0	0	0	0	0	0	0	0	0	0	0	0	0	0	0	0	0	0	0	0	0	0	0	0	0	0	0	0	0	0	0	0	0	0
N0.HOG0000021_3	MLRR	Private	0	0	0	0	0	0	0	0	0	0	0	0	0	0	0	0	0	0	0	0	0	0	0	0	0	0	0	0	0	0	0	0	0	0	0	0	0	0	0	0	0	0	0	0	0	0	0
N0.HOG0000022_1	MLRR	Shell	0	0	0	1	1	1	1	1	1	0	0	0	1	0	1	1	1	1	1	1	0	1	1	1	1	1	1	1	0	1	1	1	0	1	1	1	0	0	1	0	0	0	0	0	1	0	1
N0.HOG0000022_2	MLRR	Cloud	0	0	0	0	0	1	0	0	0	0	0	0	0	0	0	0	0	0	0	0	0	1	0	0	0	0	0	1	0	0	1	0	0	0	0	0	0	0	0	0	0	0	0	0	0	0	0
N0.HOG0000022_3	MLRR	Cloud	0	0	0	0	0	0	0	0	0	0	0	0	0	0	0	0	0	0	0	0	0	1	0	0	0	0	0	0	0	0	0	0	0	0	0	0	0	0	0	0	0	0	0	0	0	0	0
N0.HOG0000022_4	MLRR	Private	0	0	0	0	0	0	0	0	0	0	0	0	0	0	0	0	0	0	0	0	0	1	0	0	0	0	0	0	0	0	0	0	0	0	0	0	0	0	0	0	0	0	0	0	0	0	0
N0.HOG0000023	MLRR	Shell	1	0	0	0	0	0	1	0	0	0	1	1	0	0	1	1	0	0	0	0	0	1	0	0	1	1	0	1	0	0	0	1	0	0	0	1	0	0	0	1	0	0	0	0	0	0	0
N0.HOG0000024	MLRR	Cloud	0	0	0	0	0	0	0	0	0	0	0	0	0	0	0	0	0	0	0	0	0	0	0	0	0	0	0	0	1	0	0	0	1	0	0	0	0	0	0	0	0	0	0	0	0	0	0
N0.HOG0000025	MLRR	Shell	0	1	1	1	1	1	0	1	1	1	0	0	1	1	0	0	1	1	1	1	1	0	1	1	0	0	1	0	0	1	1	0	0	1	1	0	1	1	1	0	1	1	1	1	1	1	1
N0.HOG0000026	MLRR	Shell	0	0	0	1	0	1	0	0	1	1	0	0	0	0	0	0	1	1	0	0	1	0	1	1	0	0	0	0	0	0	1	0	0	0	0	0	1	0	1	0	0	1	1	1	1	0	0
N0.HOG0000027_1	SRK	Almost Core	1	1	1	1	1	1	1	1	1	1	1	1	1	1	1	1	1	1	0	1	1	1	1	1	1	1	1	1	1	1	1	1	1	1	1	1	1	1	1	1	1	1	1	1	1	1	1
N0.HOG0000027_2	SRK	Shell	0	0	0	0	0	0	0	0	0	0	1	1	0	0	0	0	0	0	0	0	0	0	0	1	0	0	0	0	0	0	1	0	0	1	0	0	0	0	0	0	0	0	0	0	0	0	0
N0.HOG0000027_3	SRK	Cloud	0	0	0	0	0	0	0	0	0	0	0	0	0	0	0	0	0	0	0	0	0	0	0	0	0	0	0	0	0	0	0	0	0	1	0	0	0	0	0	0	0	0	0	0	0	0	0
N0.HOG0000027_4	SRK	Private	0	0	0	0	0	0	0	0	0	0	0	0	0	0	0	0	0	0	0	0	0	0	0	0	0	0	0	0	0	0	0	0	0	0	0	0	0	0	0	0	0	0	0	0	0	0	0
N0.HOG0000028	LRK10L	Shell	0	0	1	1	0	0	0	1	1	0	0	0	0	0	1	1	1	1	0	1	0	0	1	1	0	0	0	1	1	0	1	1	1	1	0	0	0	0	1	0	0	0	0	0	0	0	0
N0.HOG0000029	LRK10L	Shell	1	1	1	1	0	1	1	0	1	1	1	1	1	1	1	1	1	1	1	0	1	1	1	1	1	1	1	1	1	1	0	1	1	0	1	1	1	1	1	1	1	1	1	1	1	1	1
N0.HOG0000030_1	LRK10L	Almost Core	1	1	1	1	1	1	1	1	1	1	1	1	1	1	1	1	1	1	1	1	1	1	1	1	1	1	1	1	1	1	1	1	0	1	1	1	1	1	1	1	1	1	1	1	1	1	1
N0.HOG0000030_2	LRK10L	Shell	0	0	1	0	1	0	0	0	0	0	0	0	0	0	1	1	0	0	0	1	0	0	1	0	0	0	0	0	1	0	1	0	0	1	0	1	0	0	0	0	0	0	0	0	0	0	0
N0.HOG0000030_3	LRK10L	Private	0	0	0	0	0	0	0	0	0	0	0	0	0	0	0	0	0	0	0	1	0	0	0	0	0	0	0	0	0	0	0	0	0	0	0	0	0	0	0	0	0	0	0	0	0	0	0
N0.HOG0000031	LecRLK	Cloud	0	0	0	0	0	0	0	0	0	0	0	0	0	1	0	0	0	0	0	0	0	0	0	0	0	0	1	0	0	0	0	0	0	0	0	0	0	0	0	0	0	0	0	0	0	0	0
N0.HOG0000032_1	LecRLK	Shell	0	1	1	0	1	0	0	1	1	1	0	0	0	0	0	0	0	0	1	0	0	1	0	0	0	0	0	0	0	0	1	0	1	1	0	1	0	0	1	0	1	1	1	0	0	0	1
N0.HOG0000032_2	LecRLK	Cloud	0	1	0	0	0	0	0	0	0	0	0	0	0	0	0	0	0	0	0	0	0	1	0	0	0	0	0	0	0	0	0	0	0	1	0	0	0	0	0	0	1	0	0	0	0	0	0
N0.HOG0000032_3	LecRLK	Private	0	1	0	0	0	0	0	0	0	0	0	0	0	0	0	0	0	0	0	0	0	0	0	0	0	0	0	0	0	0	0	0	0	0	0	0	0	0	0	0	0	0	0	0	0	0	0
N0.HOG0000032_4	LecRLK	Private	0	1	0	0	0	0	0	0	0	0	0	0	0	0	0	0	0	0	0	0	0	0	0	0	0	0	0	0	0	0	0	0	0	0	0	0	0	0	0	0	0	0	0	0	0	0	0
N0.HOG0000033	LecRLK	Shell	0	0	1	0	1	0	0	1	1	1	0	0	0	0	0	0	0	0	1	0	1	0	0	0	0	0	0	1	1	0	1	0	1	0	0	1	0	1	1	0	0	1	1	0	0	0	1
N0.HOG0000034	LecRLK	Shell	1	0	0	1	0	1	1	0	0	0	1	1	1	0	1	1	1	1	0	1	0	0	1	1	1	1	0	0	0	1	0	1	0	0	1	0	1	0	0	1	0	0	0	1	1	1	0
N0.HOG0000035_1	MLRR	Core	1	1	1	1	1	1	1	1	1	1	1	1	1	1	1	1	1	1	1	1	1	1	1	1	1	1	1	1	1	1	1	1	1	1	1	1	1	1	1	1	1	1	1	1	1	1	1
N0.HOG0000035_2	MLRR	Cloud	0	0	0	0	0	0	0	0	0	0	0	0	1	0	0	0	0	0	0	0	0	0	0	0	1	1	1	0	0	0	0	1	1	0	0	1	1	0	0	0	1	0	0	0	0	0	0
N0.HOG0000035_3	MLRR	Private	0	0	0	0	0	0	0	0	0	0	0	0	0	0	0	0	0	0	0	0	0	0	0	0	0	0	0	0	0	0	0	0	0	0	0	0	0	0	0	0	0	0	0	0	0	0	0
N0.HOG0000035_4	MLRR	Private	0	0	0	0	0	0	0	0	0	0	0	0	0	0	0	0	0	0	0	0	0	0	0	0	0	0	0	0	0	0	0	0	0	0	0	0	0	0	0	0	0	0	0	0	0	0	0
N0.HOG0000036_1	CrRLK1L	Core	1	1	1	1	1	1	1	1	1	1	1	1	1	1	1	1	1	1	1	1	1	1	1	1	1	1	1	1	1	1	1	1	1	1	1	1	1	1	1	1	1	1	1	1	1	1	1
N0.HOG0000036_2	CrRLK1L	Cloud	0	1	0	0	0	0	0	0	0	0	0	0	0	0	0	0	0	0	0	0	0	0	0	0	0	0	0	0	0	0	0	1	0	0	0	0	0	0	0	0	0	0	0	0	0	1	0
N0.HOG0000036_3	CrRLK1L	Cloud	0	1	0	0	0	0	0	0	0	0	0	0	0	0	0	0	0	0	0	0	0	0	0	0	0	0	0	0	0	0	0	0	0	0	0	0	0	0	0	0	0	0	0	0	0	1	0
N0.HOG0000036_4	CrRLK1L	Cloud	0	0	0	0	0	0	0	0	0	0	0	0	0	0	0	0	0	0	0	0	0	0	0	0	0	0	0	0	0	0	0	0	0	0	0	0	0	0	0	0	0	0	0	0	0	1	0
N0.HOG0000037_1	SRK	Almost Core	1	1	1	1	1	1	1	1	1	1	1	1	1	1	1	1	1	1	1	1	1	1	1	1	1	1	1	1	1	1	1	1	1	1	1	1	1	1	1	1	1	1	1	1	1	1	1
N0.HOG0000037_2	SRK	Cloud	1	1	0	1	1	0	0	0	0	0	1	0	0	0	0	0	0	0	0	0	0	0	0	1	1	1	0	0	1	0	0	0	0	1	0	0	0	0	0	0	1	1	0	0	0	0	0
N0.HOG0000038_1	SRK	Almost Core	1	1	1	1	1	1	1	1	1	1	1	1	1	1	1	1	1	1	1	1	1	1	1	1	1	1	1	1	1	1	1	1	1	1	1	1	1	1	1	1	1	1	1	1	1	1	1
N0.HOG0000038_2	SRK	Cloud	1	1	0	1	1	0	0	0	0	0	1	0	0	0	0	0	0	0	0	0	0	0	0	1	1	1	0	0	1	0	0	0	0	1	0	0	0	0	0	0	1	1	0	0	0	0	0
N0.HOG0000039_1	LRR	Core	1	1	1	1	1	1	1	1	1	1	1	1	1	1	1	1	1	1	1	1	1	1	1	1	1	1	1	1	1	1	1	1	1	1	1	1	1	1	1	1	1	1	1	1	1	1	1
N0.HOG0000039_2	LRR	Cloud	0	1	0	1	0	0	0	0	0	0	0	0	1	0	0	0	1	1	1	0	0	0	0	0	0	0	0	0	0	0	0	0	0	0	0	0	0	0	0	0	0	0	0	0	1	0	0
N0.HOG0000039_3	LRR	Cloud	0	0	0	1	0	0	0	0	0	0	0	0	0	0	0	0	0	0	1	0	0	0	0	0	0	0	0	0	0	0	0	0	0	0	0	0	0	0	0	0	0	0	0	0	1	0	0
N0.HOG0000040_1	MLRR	Core	1	1	1	1	1	1	1	1	1	1	1	1	1	1	1	1	1	1	1	1	1	1	1	1	1	1	1	1	1	1	1	1	1	1	1	1	1	1	1	1	1	1	1	1	1	1	1
N0.HOG0000040_2	MLRR	Cloud	0	0	0	0	1	0	0	0	0	0	0	0	0	0	0	0	0	0	0	1	0	0	0	0	0	0	0	0	0	0	1	0	0	0	0	1	0	0	0	0	0	0	0	0	0	0	0
N0.HOG0000041_1	WAKL	Core	1	1	1	1	1	1	1	1	1	1	1	1	1	1	1	1	1	1	1	1	1	1	1	1	1	1	1	1	1	1	1	1	1	1	1	1	1	1	1	1	1	1	1	1	1	1	1
N0.HOG0000041_2	WAKL	Cloud	0	0	0	1	0	0	0	0	0	0	0	0	0	0	0	0	0	0	0	0	0	0	0	0	0	0	0	0	1	0	0	1	0	0	0	0	0	0	0	0	0	0	0	0	0	1	0
N0.HOG0000042_1	LRK10L	Shell	1	1	0	0	1	1	1	1	1	1	1	1	1	1	0	0	1	1	1	1	1	1	1	1	1	1	1	1	0	1	1	0	1	1	1	0	1	1	1	1	1	1	1	1	1	0	1
N0.HOG0000042_2	LRK10L	Shell	0	0	0	0	1	0	0	1	0	1	0	0	0	0	0	0	0	0	0	0	1	0	0	0	0	0	0	0	0	0	1	0	0	0	0	0	0	1	0	0	0	0	0	1	0	0	1
N0.HOG0000043_1	MLRR	Almost Core	1	1	1	1	1	1	1	1	1	1	1	1	1	1	1	1	1	1	1	1	1	1	1	1	1	1	1	1	1	1	1	1	1	1	1	1	1	1	1	1	1	1	1	1	1	1	1
N0.HOG0000043_2	MLRR	Cloud	0	0	0	0	1	0	0	0	0	0	0	0	0	0	0	0	0	0	0	1	0	0	1	0	0	0	0	0	0	0	1	0	0	0	0	1	0	0	0	0	0	0	0	0	0	0	0
N0.HOG0000044_1	MLRR	Shell	1	0	0	1	1	1	1	1	0	0	1	1	1	1	1	1	0	0	0	1	1	1	0	1	0	0	1	1	1	1	1	1	1	1	1	1	1	1	1	1	1	0	1	1	1	1	1
N0.HOG0000044_2	MLRR	Shell	0	0	0	1	0	1	0	1	0	0	0	0	0	0	1	0	0	0	0	0	0	1	0	0	0	0	0	0	0	0	1	0	0	0	0	0	1	0	1	0	1	0	0	0	0	1	1
N0.HOG0000045_1	LRR	Almost Core	1	1	1	1	1	1	1	1	1	1	1	1	1	1	1	1	1	1	1	0	1	1	1	1	1	1	1	1	1	1	0	1	1	1	1	1	1	1	1	1	1	1	1	1	1	1	1
N0.HOG0000045_2	LRR	Cloud	0	0	0	0	0	0	0	0	0	0	0	0	0	0	1	1	0	0	0	0	0	0	0	1	0	0	0	0	0	0	0	0	1	0	0	0	0	0	0	0	0	0	0	0	0	0	0
N0.HOG0000046_1	WAKL	Almost Core	1	1	1	1	1	1	1	1	0	1	1	1	1	1	1	1	1	1	1	1	1	1	1	1	1	1	1	1	1	1	1	1	1	1	0	1	1	1	1	1	1	1	1	1	1	1	1
N0.HOG0000046_2	WAKL	Cloud	0	0	0	0	1	0	0	0	0	0	0	0	0	0	0	0	0	0	0	0	0	0	0	0	0	0	1	0	1	0	0	0	0	0	0	0	0	0	0	0	0	0	0	0	1	0	0
N0.HOG0000047_1	LRR	Core	1	1	1	1	1	1	1	1	1	1	1	1	1	1	1	1	1	1	1	1	1	1	1	1	1	1	1	1	1	1	1	1	1	1	1	1	1	1	1	1	1	1	1	1	1	1	1
N0.HOG0000047_2	LRR	Cloud	0	0	0	0	0	0	0	0	0	0	0	0	0	0	0	0	0	0	0	0	0	0	0	0	0	0	0	0	0	0	0	0	0	0	0	0	0	0	0	0	0	0	0	0	0	0	0
N0.HOG0000048	RLCK	Cloud	0	0	0	0	0	0	0	1	1	0	0	0	0	0	0	0	0	0	0	0	0	0	0	0	0	0	0	0	0	0	0	0	0	0	0	0	0	0	0	0	0	0	0	0	0	0	0
N0.HOG0000049	RLCK	Core	1	1	1	1	1	1	1	1	1	1	1	1	1	1	1	1	1	1	1	1	1	1	1	1	1	1	1	1	1	1	1	1	1	1	1	1	1	1	1	1	1	1	1	1	1	1	1
N0.HOG0000050_1	LRR	Core	1	1	1	1	1	1	1	1	1	1	1	1	1	1	1	1	1	1	1	1	1	1	1	1	1	1	1	1	1	1	1	1	1	1	1	1	1	1	1	1	1	1	1	1	1	1	1
N0.HOG0000050_2	LRR	Private	0	0	0	0	0	0	0	0	0	0	0	0	0	0	0	0	0	0	0	0	0	0	0	0	0	0	0	0	0	0	0	0	0	0	0	0	0	0	0	0	0	0	0	0	0	0	0
N0.HOG0000052_1	RLCK	Core	1	1	1	1	1	1	1	1	1	1	1	1	1	1	1	1	1	1	1	1	1	1	1	1	1	1	1	1	1	1	1	1	1	1	1	1	1	1	1	1	1	1	1	1	1	1	1
N0.HOG0000052_2	RLCK	Private	0	0	0	0	0	0	0	0	0	0	0	0	0	0	0	0	0	0	0	1	0	0	0	0	0	0	0	0	0	0	0	0	0	0	0	0	0	0	0	0	0	0	0	0	0	0	0
N0.HOG0000053_1	MLRR	Core	1	1	1	1	1	1	1	1	1	1	1	1	1	1	1	1	1	1	1	1	1	1	1	1	1	1	1	1	1	1	1	1	1	1	1	1	1	1	1	1	1	1	1	1	1	1	1
N0.HOG0000053_2	MLRR	Private	0	0	0	0	0	0	0	0	0	0	0	0	0	0	0	0	0	0	0	0	0	0	0	0	0	0	0	0	0	0	0	0	0	0	0	0	0	0	0	0	0	0	0	0	0	0	0
N0.HOG0000054_1	LRR	Core	1	1	1	1	1	1	1	1	1	1	1	1	1	1	1	1	1	1	1	1	1	1	1	1	1	1	1	1	1	1	1	1	1	1	1	1	1	1	1	1	1	1	1	1	1	1	1
N0.HOG0000054_2	LRR	Private	0	0	0	0	0	0	0	0	0	0	0	0	0	0	0	0	0	0	0	0	0	0	0	0	0	0	0	0	0	0	0	0	0	0	0	0	0	0	0	0	0	0	0	0	0	0	0
N0.HOG0000055_1	SRK	Core	1	1	1	1	1	1	1	1	1	1	1	1	1	1	1	1	1	1	1	1	1	1	1	1	1	1	1	1	1	1	1	1	1	1	1	1	1	1	1	1	1	1	1	1	1	1	1
N0.HOG0000055_2	SRK	Private	0	0	0	1	0	0	0	0	0	0	0	0	0	0	0	0	0	0	0	0	0	0	0	0	0	0	0	0	0	0	0	0	0	0	0	0	0	0	0	0	0	0	0	0	0	0	0
N0.HOG0000056_1	LRK10L	Core	1	1	1	1	1	1	1	1	1	1	1	1	1	1	1	1	1	1	1	1	1	1	1	1	1	1	1	1	1	1	1	1	1	1	1	1	1	1	1	1	1	1	1	1	1	1	1
N0.HOG0000056_2	LRK10L	Private	0	0	0	0	0	0	0	0	1	0	0	0	0	0	0	0	0	0	0	0	0	0	0	0	0	0	0	0	0	0	0	0	0	0	0	0	0	0	0	0	0	0	0	0	0	0	0
N0.HOG0000057_1	RLCK	Core	1	1	1	1	1	1	1	1	1	1	1	1	1	1	1	1	1	1	1	1	1	1	1	1	1	1	1	1	1	1	1	1	1	1	1	1	1	1	1	1	1	1	1	1	1	1	1
N0.HOG0000057_2	RLCK	Private	0	0	0	0	0	0	0	0	0	0	0	0	0	0	0	0	0	0	0	0	0	0	0	0	0	0	0	0	0	0	0	0	0	0	0	1	0	0	0	0	0	0	0	0	0	0	0
N0.HOG0000058_1	MLRR	Core	1	1	1	1	1	1	1	1	1	1	1	1	1	1	1	1	1	1	1	1	1	1	1	1	1	1	1	1	1	1	1	1	1	1	1	1	1	1	1	1	1	1	1	1	1	1	1
N0.HOG0000058_2	MLRR	Private	0	1	0	0	0	0	0	0	0	0	0	0	0	0	0	0	0	0	0	0	0	0	0	0	0	0	0	0	0	0	0	0	0	0	0	0	0	0	0	0	0	0	0	0	0	0	0
N0.HOG0000059_1	LecRLK	Core	1	1	1	1	1	1	1	1	1	1	1	1	1	1	1	1	1	1	1	1	1	1	1	1	1	1	1	1	1	1	1	1	1	1	1	1	1	1	1	1	1	1	1	1	1	1	1
N0.HOG0000059_2	LecRLK	Private	0	0	0	0	0	0	0	0	0	0	0	0	0	0	0	0	0	0	0	0	0	0	0	0	0	0	0	0	0	0	0	0	0	0	0	0	0	0	0	0	0	0	0	0	0	0	0
N0.HOG0000060_1	LRR	Core	1	1	1	1	1	1	1	1	1	1	1	1	1	1	1	1	1	1	1	1	1	1	1	1	1	1	1	1	1	1	1	1	1	1	1	1	1	1	1	1	1	1	1	1	1	1	1
N0.HOG0000060_2	LRR	Private	0	0	0	0	0	0	0	0	0	0	0	0	0	0	0	0	0	0	0	0	0	0	0	0	0	0	0	0	0	0	0	0	0	0	0	0	0	0	0	0	0	0	0	0	0	0	0
N0.HOG0000063_1	LRR	Core	1	1	1	1	1	1	1	1	1	1	1	1	1	1	1	1	1	1	1	1	1	1	1	1	1	1	1	1	1	1	1	1	1	1	1	1	1	1	1	1	1	1	1	1	1	1	1
N0.HOG0000063_2	LRR	Private	0	0	0	0	0	0	0	0	0	0	0	0	0	0	0	0	0	0	0	0	0	0	0	0	0	0	0	0	0	0	0	0	0	0	0	0	0	0	0	0	0	0	0	0	0	0	0
N0.HOG0000066_1	LecRLK	Core	1	1	1	1	1	1	1	1	1	1	1	1	1	1	1	1	1	1	1	1	1	1	1	1	1	1	1	1	1	1	1	1	1	1	1	1	1	1	1	1	1	1	1	1	1	1	1
N0.HOG0000066_2	LecRLK	Private	0	0	0	0	0	0	0	0	0	0	0	0	0	0	0	0	0	0	0	0	0	0	0	0	0	0	0	0	0	0	0	0	0	0	0	0	0	0	0	0	0	0	0	0	0	0	0
N0.HOG0000067_1	MLRR	Core	1	1	1	1	1	1	1	1	1	1	1	1	1	1	1	1	1	1	1	1	1	1	1	1	1	1	1	1	1	1	1	1	1	1	1	1	1	1	1	1	1	1	1	1	1	1	1
N0.HOG0000067_2	MLRR	Private	0	0	0	0	0	0	0	0	0	0	0	0	0	0	0	0	0	0	0	0	0	0	0	0	0	0	0	0	0	0	0	0	0	0	0	0	0	0	0	0	0	0	0	0	0	0	1
N0.HOG0000070_1	RLCK	Almost Core	1	1	1	1	0	1	1	1	1	1	1	1	1	1	1	1	1	1	1	1	1	1	1	1	1	1	1	1	1	1	1	1	1	1	1	1	1	1	1	1	1	1	1	1	1	1	1
N0.HOG0000070_2	RLCK	Cloud	0	0	0	0	0	0	0	0	0	0	0	0	0	0	0	0	0	0	0	0	0	0	0	0	0	0	0	0	0	0	0	0	0	0	0	0	0	0	0	0	0	0	0	0	0	0	0
N0.HOG0000071_1	RLCK	Core	1	1	1	1	1	1	1	1	1	1	1	1	1	1	1	1	1	1	1	1	1	1	1	1	1	1	1	1	1	1	1	1	1	1	1	1	1	1	1	1	1	1	1	1	1	1	1
N0.HOG0000071_2	RLCK	Private	0	0	0	0	0	0	0	0	0	0	0	0	0	0	0	0	0	0	0	0	0	0	0	0	0	0	0	0	0	0	0	0	0	0	0	0	0	0	0	0	0	0	0	0	0	0	0
N0.HOG0000072_1	LRR	Core	1	1	1	1	1	1	1	1	1	1	1	1	1	1	1	1	1	1	1	1	1	1	1	1	1	1	1	1	1	1	1	1	1	1	1	1	1	1	1	1	1	1	1	1	1	1	1
N0.HOG0000072_2	LRR	Private	0	0	0	0	0	0	0	0	0	0	0	0	0	0	0	0	0	0	0	0	0	0	0	0	0	0	0	0	0	0	0	0	0	0	0	0	0	0	0	1	0	0	0	0	0	0	0
N0.HOG0000075_1	CRK	Core	1	1	1	1	1	1	1	1	1	1	1	1	1	1	1	1	1	1	1	1	1	1	1	1	1	1	1	1	1	1	1	1	1	1	1	1	1	1	1	1	1	1	1	1	1	1	1
N0.HOG0000075_2	CRK	Private	0	0	0	0	0	0	0	0	0	0	0	0	0	0	0	0	0	0	0	0	0	0	0	0	0	0	0	0	0	0	0	0	0	0	0	0	0	0	0	0	0	0	0	0	0	0	0
N0.HOG0000078_1	MLRR	Core	1	1	1	1	1	1	1	1	1	1	1	1	1	1	1	1	1	1	1	1	1	1	1	1	1	1	1	1	1	1	1	1	1	1	1	1	1	1	1	1	1	1	1	1	1	1	1
N0.HOG0000078_2	MLRR	Private	0	0	0	0	0	0	0	0	0	0	0	0	0	0	0	0	0	0	0	0	0	0	0	0	0	0	0	0	0	0	0	0	0	0	0	0	0	0	0	0	0	0	0	0	0	0	0
N0.HOG0000079_1	MLRR	Core	1	1	1	1	1	1	1	1	1	1	1	1	1	1	1	1	1	1	1	1	1	1	1	1	1	1	1	1	1	1	1	1	1	1	1	1	1	1	1	1	1	1	1	1	1	1	1
N0.HOG0000079_2	MLRR	Private	0	0	0	0	0	0	0	0	0	0	0	0	0	0	0	0	0	0	0	0	0	0	0	0	0	0	0	0	0	0	0	0	0	0	0	0	0	0	0	0	0	0	0	0	0	0	0
N0.HOG0000080_1	MLRR	Core	1	1	1	1	1	1	1	1	1	1	1	1	1	1	1	1	1	1	1	1	1	1	1	1	1	1	1	1	1	1	1	1	1	1	1	1	1	1	1	1	1	1	1	1	1	1	1
N0.HOG0000080_2	MLRR	Private	0	0	0	0	0	0	0	0	0	0	0	0	0	0	0	0	0	0	0	0	0	0	0	0	0	0	0	0	0	0	0	0	0	0	0	0	0	0	0	0	0	0	0	0	0	0	0
N0.HOG0000081_1	RLCK	Core	1	1	1	1	1	1	1	1	1	1	1	1	1	1	1	1	1	1	1	1	1	1	1	1	1	1	1	1	1	1	1	1	1	1	1	1	1	1	1	1	1	1	1	1	1	1	1
N0.HOG0000081_2	RLCK	Private	0	0	0	0	0	0	0	0	0	0	0	0	0	0	0	0	0	0	0	0	0	0	0	0	0	0	0	0	0	0	0	0	0	0	0	0	0	0	0	0	0	0	0	0	0	0	0
N0.HOG0000092	MLRR	Core	1	1	1	1	1	1	1	1	1	1	1	1	1	1	1	1	1	1	1	1	1	1	1	1	1	1	1	1	1	1	1	1	1	1	1	1	1	1	1	1	1	1	1	1	1	1	1
N0.HOG0000094	RLCK	Core	1	1	1	1	1	1	1	1	1	1	1	1	1	1	1	1	1	1	1	1	1	1	1	1	1	1	1	1	1	1	1	1	1	1	1	1	1	1	1	1	1	1	1	1	1	1	1
N0.HOG0000095	MLRR	Core	1	1	1	1	1	1	1	1	1	1	1	1	1	1	1	1	1	1	1	1	1	1	1	1	1	1	1	1	1	1	1	1	1	1	1	1	1	1	1	1	1	1	1	1	1	1	1
N0.HOG0000097	MLRR	Core	1	1	1	1	1	1	1	1	1	1	1	1	1	1	1	1	1	1	1	1	1	1	1	1	1	1	1	1	1	1	1	1	1	1	1	1	1	1	1	1	1	1	1	1	1	1	1
N0.HOG0000098	MLRR	Core	1	1	1	1	1	1	1	1	1	1	1	1	1	1	1	1	1	1	1	1	1	1	1	1	1	1	1	1	1	1	1	1	1	1	1	1	1	1	1	1	1	1	1	1	1	1	1
N0.HOG0000099	RLCK	Core	1	1	1	1	1	1	1	1	1	1	1	1	1	1	1	1	1	1	1	1	1	1	1	1	1	1	1	1	1	1	1	1	1	1	1	1	1	1	1	1	1	1	1	1	1	1	1
N0.HOG0000100	MLRR	Core	1	1	1	1	1	1	1	1	1	1	1	1	1	1	1	1	1	1	1	1	1	1	1	1	1	1	1	1	1	1	1	1	1	1	1	1	1	1	1	1	1	1	1	1	1	1	1
N0.HOG0000101	RLCK	Core	1	1	1	1	1	1	1	1	1	1	1	1	1	1	1	1	1	1	1	1	1	1	1	1	1	1	1	1	1	1	1	1	1	1	1	1	1	1	1	1	1	1	1	1	1	1	1
N0.HOG0000103	LRR	Core	1	1	1	1	1	1	1	1	1	1	1	1	1	1	1	1	1	1	1	1	1	1	1	1	1	1	1	1	1	1	1	1	1	1	1	1	1	1	1	1	1	1	1	1	1	1	1
N0.HOG0000107	RLCK	Core	1	1	1	1	1	1	1	1	1	1	1	1	1	1	1	1	1	1	1	1	1	1	1	1	1	1	1	1	1	1	1	1	1	1	1	1	1	1	1	1	1	1	1	1	1	1	1
N0.HOG0000110	LRR	Core	1	1	1	1	1	1	1	1	1	1	1	1	1	1	1	1	1	1	1	1	1	1	1	1	1	1	1	1	1	1	1	1	1	1	1	1	1	1	1	1	1	1	1	1	1	1	1
N0.HOG0000112	PERKL	Core	1	1	1	1	1	1	1	1	1	1	1	1	1	1	1	1	1	1	1	1	1	1	1	1	1	1	1	1	1	1	1	1	1	1	1	1	1	1	1	1	1	1	1	1	1	1	1
N0.HOG0000113	LRR	Core	1	1	1	1	1	1	1	1	1	1	1	1	1	1	1	1	1	1	1	1	1	1	1	1	1	1	1	1	1	1	1	1	1	1	1	1	1	1	1	1	1	1	1	1	1	1	1
N0.HOG0000115	RKF3L	Core	1	1	1	1	1	1	1	1	1	1	1	1	1	1	1	1	1	1	1	1	1	1	1	1	1	1	1	1	1	1	1	1	1	1	1	1	1	1	1	1	1	1	1	1	1	1	1
N0.HOG0000116	LRR	Core	1	1	1	1	1	1	1	1	1	1	1	1	1	1	1	1	1	1	1	1	1	1	1	1	1	1	1	1	1	1	1	1	1	1	1	1	1	1	1	1	1	1	1	1	1	1	1
N0.HOG0000117	SRK	Core	1	1	1	1	1	1	1	1	1	1	1	1	1	1	1	1	1	1	1	1	1	1	1	1	1	1	1	1	1	1	1	1	1	1	1	1	1	1	1	1	1	1	1	1	1	1	1
N0.HOG0000118	SRK	Core	1	1	1	1	1	1	1	1	1	1	1	1	1	1	1	1	1	1	1	1	1	1	1	1	1	1	1	1	1	1	1	1	1	1	1	1	1	1	1	1	1	1	1	1	1	1	1
N0.HOG0000119	SRK	Core	1	1	1	1	1	1	1	1	1	1	1	1	1	1	1	1	1	1	1	1	1	1	1	1	1	1	1	1	1	1	1	1	1	1	1	1	1	1	1	1	1	1	1	1	1	1	1
N0.HOG0000120	SRK	Core	1	1	1	1	1	1	1	1	1	1	1	1	1	1	1	1	1	1	1	1	1	1	1	1	1	1	1	1	1	1	1	1	1	1	1	1	1	1	1	1	1	1	1	1	1	1	1
N0.HOG0000123	RLCK	Core	1	1	1	1	1	1	1	1	1	1	1	1	1	1	1	1	1	1	1	1	1	1	1	1	1	1	1	1	1	1	1	1	1	1	1	1	1	1	1	1	1	1	1	1	1	1	1
N0.HOG0000124	LRR	Core	1	1	1	1	1	1	1	1	1	1	1	1	1	1	1	1	1	1	1	1	1	1	1	1	1	1	1	1	1	1	1	1	1	1	1	1	1	1	1	1	1	1	1	1	1	1	1
N0.HOG0000125	LecRLK	Core	1	1	1	1	1	1	1	1	1	1	1	1	1	1	1	1	1	1	1	1	1	1	1	1	1	1	1	1	1	1	1	1	1	1	1	1	1	1	1	1	1	1	1	1	1	1	1
N0.HOG0000126	WAKL	Core	1	1	1	1	1	1	1	1	1	1	1	1	1	1	1	1	1	1	1	1	1	1	1	1	1	1	1	1	1	1	1	1	1	1	1	1	1	1	1	1	1	1	1	1	1	1	1
N0.HOG0000127	WAKL	Core	1	1	1	1	1	1	1	1	1	1	1	1	1	1	1	1	1	1	1	1	1	1	1	1	1	1	1	1	1	1	1	1	1	1	1	1	1	1	1	1	1	1	1	1	1	1	1
N0.HOG0000128	WAKL	Core	1	1	1	1	1	1	1	1	1	1	1	1	1	1	1	1	1	1	1	1	1	1	1	1	1	1	1	1	1	1	1	1	1	1	1	1	1	1	1	1	1	1	1	1	1	1	1
N0.HOG0000131	MLRR	Core	1	1	1	1	1	1	1	1	1	1	1	1	1	1	1	1	1	1	1	1	1	1	1	1	1	1	1	1	1	1	1	1	1	1	1	1	1	1	1	1	1	1	1	1	1	1	1
N0.HOG0000132	RLCK	Core	1	1	1	1	1	1	1	1	1	1	1	1	1	1	1	1	1	1	1	1	1	1	1	1	1	1	1	1	1	1	1	1	1	1	1	1	1	1	1	1	1	1	1	1	1	1	1
N0.HOG0000133	LRR	Core	1	1	1	1	1	1	1	1	1	1	1	1	1	1	1	1	1	1	1	1	1	1	1	1	1	1	1	1	1	1	1	1	1	1	1	1	1	1	1	1	1	1	1	1	1	1	1
N0.HOG0000134	LRR	Core	1	1	1	1	1	1	1	1	1	1	1	1	1	1	1	1	1	1	1	1	1	1	1	1	1	1	1	1	1	1	1	1	1	1	1	1	1	1	1	1	1	1	1	1	1	1	1
N0.HOG0000135	WAKL	Core	1	1	1	1	1	1	1	1	1	1	1	1	1	1	1	1	1	1	1	1	1	1	1	1	1	1	1	1	1	1	1	1	1	1	1	1	1	1	1	1	1	1	1	1	1	1	1
N0.HOG0000139	LRK10L	Core	1	1	1	1	1	1	1	1	1	1	1	1	1	1	1	1	1	1	1	1	1	1	1	1	1	1	1	1	1	1	1	1	1	1	1	1	1	1	1	1	1	1	1	1	1	1	1
N0.HOG0000142	CRK	Core	1	1	1	1	1	1	1	1	1	1	1	1	1	1	1	1	1	1	1	1	1	1	1	1	1	1	1	1	1	1	1	1	1	1	1	1	1	1	1	1	1	1	1	1	1	1	1
N0.HOG0000143	WAKL	Core	1	1	1	1	1	1	1	1	1	1	1	1	1	1	1	1	1	1	1	1	1	1	1	1	1	1	1	1	1	1	1	1	1	1	1	1	1	1	1	1	1	1	1	1	1	1	1
N0.HOG0000144	RLCK	Core	1	1	1	1	1	1	1	1	1	1	1	1	1	1	1	1	1	1	1	1	1	1	1	1	1	1	1	1	1	1	1	1	1	1	1	1	1	1	1	1	1	1	1	1	1	1	1
N0.HOG0000146	WAKL	Core	1	1	1	1	1	1	1	1	1	1	1	1	1	1	1	1	1	1	1	1	1	1	1	1	1	1	1	1	1	1	1	1	1	1	1	1	1	1	1	1	1	1	1	1	1	1	1
N0.HOG0000147	WAKL	Core	1	1	1	1	1	1	1	1	1	1	1	1	1	1	1	1	1	1	1	1	1	1	1	1	1	1	1	1	1	1	1	1	1	1	1	1	1	1	1	1	1	1	1	1	1	1	1
N0.HOG0000148	RLCK	Core	1	1	1	1	1	1	1	1	1	1	1	1	1	1	1	1	1	1	1	1	1	1	1	1	1	1	1	1	1	1	1	1	1	1	1	1	1	1	1	1	1	1	1	1	1	1	1
N0.HOG0000149	PERKL	Core	1	1	1	1	1	1	1	1	1	1	1	1	1	1	1	1	1	1	1	1	1	1	1	1	1	1	1	1	1	1	1	1	1	1	1	1	1	1	1	1	1	1	1	1	1	1	1
N0.HOG0000150	RLCK	Core	1	1	1	1	1	1	1	1	1	1	1	1	1	1	1	1	1	1	1	1	1	1	1	1	1	1	1	1	1	1	1	1	1	1	1	1	1	1	1	1	1	1	1	1	1	1	1
N0.HOG0000151	LRR	Core	1	1	1	1	1	1	1	1	1	1	1	1	1	1	1	1	1	1	1	1	1	1	1	1	1	1	1	1	1	1	1	1	1	1	1	1	1	1	1	1	1	1	1	1	1	1	1
N0.HOG0000152	LRR	Core	1	1	1	1	1	1	1	1	1	1	1	1	1	1	1	1	1	1	1	1	1	1	1	1	1	1	1	1	1	1	1	1	1	1	1	1	1	1	1	1	1	1	1	1	1	1	1
N0.HOG0000153	LRK10L	Core	1	1	1	1	1	1	1	1	1	1	1	1	1	1	1	1	1	1	1	1	1	1	1	1	1	1	1	1	1	1	1	1	1	1	1	1	1	1	1	1	1	1	1	1	1	1	1
N0.HOG0000154	PERKL	Core	1	1	1	1	1	1	1	1	1	1	1	1	1	1	1	1	1	1	1	1	1	1	1	1	1	1	1	1	1	1	1	1	1	1	1	1	1	1	1	1	1	1	1	1	1	1	1
N0.HOG0000155	RLCK	Core	1	1	1	1	1	1	1	1	1	1	1	1	1	1	1	1	1	1	1	1	1	1	1	1	1	1	1	1	1	1	1	1	1	1	1	1	1	1	1	1	1	1	1	1	1	1	1
N0.HOG0000156	LRR	Core	1	1	1	1	1	1	1	1	1	1	1	1	1	1	1	1	1	1	1	1	1	1	1	1	1	1	1	1	1	1	1	1	1	1	1	1	1	1	1	1	1	1	1	1	1	1	1
N0.HOG0000157	CR4L	Core	1	1	1	1	1	1	1	1	1	1	1	1	1	1	1	1	1	1	1	1	1	1	1	1	1	1	1	1	1	1	1	1	1	1	1	1	1	1	1	1	1	1	1	1	1	1	1
N0.HOG0000158	LRR	Core	1	1	1	1	1	1	1	1	1	1	1	1	1	1	1	1	1	1	1	1	1	1	1	1	1	1	1	1	1	1	1	1	1	1	1	1	1	1	1	1	1	1	1	1	1	1	1
N0.HOG0000160	MLRR	Core	1	1	1	1	1	1	1	1	1	1	1	1	1	1	1	1	1	1	1	1	1	1	1	1	1	1	1	1	1	1	1	1	1	1	1	1	1	1	1	1	1	1	1	1	1	1	1
N0.HOG0000162	CrRLK1L	Core	1	1	1	1	1	1	1	1	1	1	1	1	1	1	1	1	1	1	1	1	1	1	1	1	1	1	1	1	1	1	1	1	1	1	1	1	1	1	1	1	1	1	1	1	1	1	1
N0.HOG0000164	LRR	Core	1	1	1	1	1	1	1	1	1	1	1	1	1	1	1	1	1	1	1	1	1	1	1	1	1	1	1	1	1	1	1	1	1	1	1	1	1	1	1	1	1	1	1	1	1	1	1
N0.HOG0000166	RLCK	Core	1	1	1	1	1	1	1	1	1	1	1	1	1	1	1	1	1	1	1	1	1	1	1	1	1	1	1	1	1	1	1	1	1	1	1	1	1	1	1	1	1	1	1	1	1	1	1
N0.HOG0000167	LRR	Core	1	1	1	1	1	1	1	1	1	1	1	1	1	1	1	1	1	1	1	1	1	1	1	1	1	1	1	1	1	1	1	1	1	1	1	1	1	1	1	1	1	1	1	1	1	1	1
N0.HOG0000168	LRR	Core	1	1	1	1	1	1	1	1	1	1	1	1	1	1	1	1	1	1	1	1	1	1	1	1	1	1	1	1	1	1	1	1	1	1	1	1	1	1	1	1	1	1	1	1	1	1	1
N0.HOG0000169	SRK	Core	1	1	1	1	1	1	1	1	1	1	1	1	1	1	1	1	1	1	1	1	1	1	1	1	1	1	1	1	1	1	1	1	1	1	1	1	1	1	1	1	1	1	1	1	1	1	1
N0.HOG0000172	RLCK	Core	1	1	1	1	1	1	1	1	1	1	1	1	1	1	1	1	1	1	1	1	1	1	1	1	1	1	1	1	1	1	1	1	1	1	1	1	1	1	1	1	1	1	1	1	1	1	1
N0.HOG0000173	RLCK	Core	1	1	1	1	1	1	1	1	1	1	1	1	1	1	1	1	1	1	1	1	1	1	1	1	1	1	1	1	1	1	1	1	1	1	1	1	1	1	1	1	1	1	1	1	1	1	1
N0.HOG0000175	LRR	Core	1	1	1	1	1	1	1	1	1	1	1	1	1	1	1	1	1	1	1	1	1	1	1	1	1	1	1	1	1	1	1	1	1	1	1	1	1	1	1	1	1	1	1	1	1	1	1
N0.HOG0000177	MLRR	Core	1	1	1	1	1	1	1	1	1	1	1	1	1	1	1	1	1	1	1	1	1	1	1	1	1	1	1	1	1	1	1	1	1	1	1	1	1	1	1	1	1	1	1	1	1	1	1
N0.HOG0000180	PERKL	Core	1	1	1	1	1	1	1	1	1	1	1	1	1	1	1	1	1	1	1	1	1	1	1	1	1	1	1	1	1	1	1	1	1	1	1	1	1	1	1	1	1	1	1	1	1	1	1
N0.HOG0000182	URK	Core	1	1	1	1	1	1	1	1	1	1	1	1	1	1	1	1	1	1	1	1	1	1	1	1	1	1	1	1	1	1	1	1	1	1	1	1	1	1	1	1	1	1	1	1	1	1	1
N0.HOG0000184	LRR	Core	1	1	1	1	1	1	1	1	1	1	1	1	1	1	1	1	1	1	1	1	1	1	1	1	1	1	1	1	1	1	1	1	1	1	1	1	1	1	1	1	1	1	1	1	1	1	1
N0.HOG0000186	RLCK	Core	1	1	1	1	1	1	1	1	1	1	1	1	1	1	1	1	1	1	1	1	1	1	1	1	1	1	1	1	1	1	1	1	1	1	1	1	1	1	1	1	1	1	1	1	1	1	1
N0.HOG0000188	MLRR	Core	1	1	1	1	1	1	1	1	1	1	1	1	1	1	1	1	1	1	1	1	1	1	1	1	1	1	1	1	1	1	1	1	1	1	1	1	1	1	1	1	1	1	1	1	1	1	1
N0.HOG0000190	MLRR	Core	1	1	1	1	1	1	1	1	1	1	1	1	1	1	1	1	1	1	1	1	1	1	1	1	1	1	1	1	1	1	1	1	1	1	1	1	1	1	1	1	1	1	1	1	1	1	1
N0.HOG0000191	MLRR	Core	1	1	1	1	1	1	1	1	1	1	1	1	1	1	1	1	1	1	1	1	1	1	1	1	1	1	1	1	1	1	1	1	1	1	1	1	1	1	1	1	1	1	1	1	1	1	1
N0.HOG0000192	MLRR	Core	1	1	1	1	1	1	1	1	1	1	1	1	1	1	1	1	1	1	1	1	1	1	1	1	1	1	1	1	1	1	1	1	1	1	1	1	1	1	1	1	1	1	1	1	1	1	1
N0.HOG0000193_1	MLRR	Almost Core	1	1	1	1	1	1	1	1	1	1	1	1	1	1	1	1	1	1	1	1	1	1	1	1	1	1	1	1	1	1	1	1	1	1	1	1	1	1	1	1	1	1	1	1	1	1	1
N0.HOG0000193_2	MLRR	Private	0	0	0	0	0	0	0	0	0	0	0	0	0	0	0	0	0	0	0	1	0	0	0	0	0	0	0	0	0	0	0	0	0	0	0	0	0	0	0	0	0	0	0	0	0	0	0
N0.HOG0000194	MLRR	Core	1	1	1	1	1	1	1	1	1	1	1	1	1	1	1	1	1	1	1	1	1	1	1	1	1	1	1	1	1	1	1	1	1	1	1	1	1	1	1	1	1	1	1	1	1	1	1
N0.HOG0000195	MLRR	Core	1	1	1	1	1	1	1	1	1	1	1	1	1	1	1	1	1	1	1	1	1	1	1	1	1	1	1	1	1	1	1	1	1	1	1	1	1	1	1	1	1	1	1	1	1	1	1
N0.HOG0000196	MLRR	Core	1	1	1	1	1	1	1	1	1	1	1	1	1	1	1	1	1	1	1	1	1	1	1	1	1	1	1	1	1	1	1	1	1	1	1	1	1	1	1	1	1	1	1	1	1	1	1
N0.HOG0000197	LRK	Core	1	1	1	1	1	1	1	1	1	1	1	1	1	1	1	1	1	1	1	1	1	1	1	1	1	1	1	1	1	1	1	1	1	1	1	1	1	1	1	1	1	1	1	1	1	1	1
N0.HOG0000198	C-LEC	Core	1	1	1	1	1	1	1	1	1	1	1	1	1	1	1	1	1	1	1	1	1	1	1	1	1	1	1	1	1	1	1	1	1	1	1	1	1	1	1	1	1	1	1	1	1	1	1
N0.HOG0000199	RLCK	Core	1	1	1	1	1	1	1	1	1	1	1	1	1	1	1	1	1	1	1	1	1	1	1	1	1	1	1	1	1	1	1	1	1	1	1	1	1	1	1	1	1	1	1	1	1	1	1
N0.HOG0000203	MLRR	Core	1	1	1	1	1	1	1	1	1	1	1	1	1	1	1	1	1	1	1	1	1	1	1	1	1	1	1	1	1	1	1	1	1	1	1	1	1	1	1	1	1	1	1	1	1	1	1
N0.HOG0000204	MLRR	Core	1	1	1	1	1	1	1	1	1	1	1	1	1	1	1	1	1	1	1	1	1	1	1	1	1	1	1	1	1	1	1	1	1	1	1	1	1	1	1	1	1	1	1	1	1	1	1
N0.HOG0000205	MLRR	Core	1	1	1	1	1	1	1	1	1	1	1	1	1	1	1	1	1	1	1	1	1	1	1	1	1	1	1	1	1	1	1	1	1	1	1	1	1	1	1	1	1	1	1	1	1	1	1
N0.HOG0000209	LRR	Core	1	1	1	1	1	1	1	1	1	1	1	1	1	1	1	1	1	1	1	1	1	1	1	1	1	1	1	1	1	1	1	1	1	1	1	1	1	1	1	1	1	1	1	1	1	1	1
N0.HOG0000212	Extensin	Core	1	1	1	1	1	1	1	1	1	1	1	1	1	1	1	1	1	1	1	1	1	1	1	1	1	1	1	1	1	1	1	1	1	1	1	1	1	1	1	1	1	1	1	1	1	1	1
N0.HOG0000214	PERKL	Core	1	1	1	1	1	1	1	1	1	1	1	1	1	1	1	1	1	1	1	1	1	1	1	1	1	1	1	1	1	1	1	1	1	1	1	1	1	1	1	1	1	1	1	1	1	1	1
N0.HOG0000215	LRR	Core	1	1	1	1	1	1	1	1	1	1	1	1	1	1	1	1	1	1	1	1	1	1	1	1	1	1	1	1	1	1	1	1	1	1	1	1	1	1	1	1	1	1	1	1	1	1	1
N0.HOG0000216	MLRR	Core	1	1	1	1	1	1	1	1	1	1	1	1	1	1	1	1	1	1	1	1	1	1	1	1	1	1	1	1	1	1	1	1	1	1	1	1	1	1	1	1	1	1	1	1	1	1	1
N0.HOG0000217	MLRR	Core	1	1	1	1	1	1	1	1	1	1	1	1	1	1	1	1	1	1	1	1	1	1	1	1	1	1	1	1	1	1	1	1	1	1	1	1	1	1	1	1	1	1	1	1	1	1	1
N0.HOG0000218	RLCK	Core	1	1	1	1	1	1	1	1	1	1	1	1	1	1	1	1	1	1	1	1	1	1	1	1	1	1	1	1	1	1	1	1	1	1	1	1	1	1	1	1	1	1	1	1	1	1	1
N0.HOG0000221	LRR	Core	1	1	1	1	1	1	1	1	1	1	1	1	1	1	1	1	1	1	1	1	1	1	1	1	1	1	1	1	1	1	1	1	1	1	1	1	1	1	1	1	1	1	1	1	1	1	1
N0.HOG0000222	LRR	Core	1	1	1	1	1	1	1	1	1	1	1	1	1	1	1	1	1	1	1	1	1	1	1	1	1	1	1	1	1	1	1	1	1	1	1	1	1	1	1	1	1	1	1	1	1	1	1
N0.HOG0000224	SRK	Core	1	1	1	1	1	1	1	1	1	1	1	1	1	1	1	1	1	1	1	1	1	1	1	1	1	1	1	1	1	1	1	1	1	1	1	1	1	1	1	1	1	1	1	1	1	1	1
N0.HOG0000225	SRK	Core	1	1	1	1	1	1	1	1	1	1	1	1	1	1	1	1	1	1	1	1	1	1	1	1	1	1	1	1	1	1	1	1	1	1	1	1	1	1	1	1	1	1	1	1	1	1	1
N0.HOG0000226	RLCK	Core	1	1	1	1	1	1	1	1	1	1	1	1	1	1	1	1	1	1	1	1	1	1	1	1	1	1	1	1	1	1	1	1	1	1	1	1	1	1	1	1	1	1	1	1	1	1	1
N0.HOG0000227	SRK	Core	1	1	1	1	1	1	1	1	1	1	1	1	1	1	1	1	1	1	1	1	1	1	1	1	1	1	1	1	1	1	1	1	1	1	1	1	1	1	1	1	1	1	1	1	1	1	1
N0.HOG0000228	RLCK	Core	1	1	1	1	1	1	1	1	1	1	1	1	1	1	1	1	1	1	1	1	1	1	1	1	1	1	1	1	1	1	1	1	1	1	1	1	1	1	1	1	1	1	1	1	1	1	1
N0.HOG0000231	LRR	Core	1	1	1	1	1	1	1	1	1	1	1	1	1	1	1	1	1	1	1	1	1	1	1	1	1	1	1	1	1	1	1	1	1	1	1	1	1	1	1	1	1	1	1	1	1	1	1
N0.HOG0000232	LRR	Core	1	1	1	1	1	1	1	1	1	1	1	1	1	1	1	1	1	1	1	1	1	1	1	1	1	1	1	1	1	1	1	1	1	1	1	1	1	1	1	1	1	1	1	1	1	1	1
N0.HOG0000233	RLCK	Core	1	1	1	1	1	1	1	1	1	1	1	1	1	1	1	1	1	1	1	1	1	1	1	1	1	1	1	1	1	1	1	1	1	1	1	1	1	1	1	1	1	1	1	1	1	1	1
N0.HOG0000235	LRR	Core	1	1	1	1	1	1	1	1	1	1	1	1	1	1	1	1	1	1	1	1	1	1	1	1	1	1	1	1	1	1	1	1	1	1	1	1	1	1	1	1	1	1	1	1	1	1	1
N0.HOG0000239	LRR	Core	1	1	1	1	1	1	1	1	1	1	1	1	1	1	1	1	1	1	1	1	1	1	1	1	1	1	1	1	1	1	1	1	1	1	1	1	1	1	1	1	1	1	1	1	1	1	1
N0.HOG0000240	RLCK	Core	1	1	1	1	1	1	1	1	1	1	1	1	1	1	1	1	1	1	1	1	1	1	1	1	1	1	1	1	1	1	1	1	1	1	1	1	1	1	1	1	1	1	1	1	1	1	1
N0.HOG0000242	LRR	Core	1	1	1	1	1	1	1	1	1	1	1	1	1	1	1	1	1	1	1	1	1	1	1	1	1	1	1	1	1	1	1	1	1	1	1	1	1	1	1	1	1	1	1	1	1	1	1
N0.HOG0000243	LRK10L	Core	1	1	1	1	1	1	1	1	1	1	1	1	1	1	1	1	1	1	1	1	1	1	1	1	1	1	1	1	1	1	1	1	1	1	1	1	1	1	1	1	1	1	1	1	1	1	1
N0.HOG0000244	LRR	Core	1	1	1	1	1	1	1	1	1	1	1	1	1	1	1	1	1	1	1	1	1	1	1	1	1	1	1	1	1	1	1	1	1	1	1	1	1	1	1	1	1	1	1	1	1	1	1
N0.HOG0000246	MLRR	Core	1	1	1	1	1	1	1	1	1	1	1	1	1	1	1	1	1	1	1	1	1	1	1	1	1	1	1	1	1	1	1	1	1	1	1	1	1	1	1	1	1	1	1	1	1	1	1
N0.HOG0000248	LRR	Core	1	1	1	1	1	1	1	1	1	1	1	1	1	1	1	1	1	1	1	1	1	1	1	1	1	1	1	1	1	1	1	1	1	1	1	1	1	1	1	1	1	1	1	1	1	1	1
N0.HOG0000249	PERKL	Core	1	1	1	1	1	1	1	1	1	1	1	1	1	1	1	1	1	1	1	1	1	1	1	1	1	1	1	1	1	1	1	1	1	1	1	1	1	1	1	1	1	1	1	1	1	1	1
N0.HOG0000252	LRR	Core	1	1	1	1	1	1	1	1	1	1	1	1	1	1	1	1	1	1	1	1	1	1	1	1	1	1	1	1	1	1	1	1	1	1	1	1	1	1	1	1	1	1	1	1	1	1	1
N0.HOG0000253	RLCK	Core	1	1	1	1	1	1	1	1	1	1	1	1	1	1	1	1	1	1	1	1	1	1	1	1	1	1	1	1	1	1	1	1	1	1	1	1	1	1	1	1	1	1	1	1	1	1	1
N0.HOG0000254	LRK10L	Core	1	1	1	1	1	1	1	1	1	1	1	1	1	1	1	1	1	1	1	1	1	1	1	1	1	1	1	1	1	1	1	1	1	1	1	1	1	1	1	1	1	1	1	1	1	1	1
N0.HOG0000255	LRR	Core	1	1	1	1	1	1	1	1	1	1	1	1	1	1	1	1	1	1	1	1	1	1	1	1	1	1	1	1	1	1	1	1	1	1	1	1	1	1	1	1	1	1	1	1	1	1	1
N0.HOG0000256	LecRLK	Core	1	1	1	1	1	1	1	1	1	1	1	1	1	1	1	1	1	1	1	1	1	1	1	1	1	1	1	1	1	1	1	1	1	1	1	1	1	1	1	1	1	1	1	1	1	1	1
N0.HOG0000257	LecRLK	Core	1	1	1	1	1	1	1	1	1	1	1	1	1	1	1	1	1	1	1	1	1	1	1	1	1	1	1	1	1	1	1	1	1	1	1	1	1	1	1	1	1	1	1	1	1	1	1
N0.HOG0000258	PR5L	Core	1	1	1	1	1	1	1	1	1	1	1	1	1	1	1	1	1	1	1	1	1	1	1	1	1	1	1	1	1	1	1	1	1	1	1	1	1	1	1	1	1	1	1	1	1	1	1
N0.HOG0000259	PERKL	Core	1	1	1	1	1	1	1	1	1	1	1	1	1	1	1	1	1	1	1	1	1	1	1	1	1	1	1	1	1	1	1	1	1	1	1	1	1	1	1	1	1	1	1	1	1	1	1
N0.HOG0000260	PERKL	Core	1	1	1	1	1	1	1	1	1	1	1	1	1	1	1	1	1	1	1	1	1	1	1	1	1	1	1	1	1	1	1	1	1	1	1	1	1	1	1	1	1	1	1	1	1	1	1
N0.HOG0000261	CRK	Core	1	1	1	1	1	1	1	1	1	1	1	1	1	1	1	1	1	1	1	1	1	1	1	1	1	1	1	1	1	1	1	1	1	1	1	1	1	1	1	1	1	1	1	1	1	1	1
N0.HOG0000262	CRK	Core	1	1	1	1	1	1	1	1	1	1	1	1	1	1	1	1	1	1	1	1	1	1	1	1	1	1	1	1	1	1	1	1	1	1	1	1	1	1	1	1	1	1	1	1	1	1	1
N0.HOG0000263	CRK	Core	1	1	1	1	1	1	1	1	1	1	1	1	1	1	1	1	1	1	1	1	1	1	1	1	1	1	1	1	1	1	1	1	1	1	1	1	1	1	1	1	1	1	1	1	1	1	1
N0.HOG0000267	LRR	Core	1	1	1	1	1	1	1	1	1	1	1	1	1	1	1	1	1	1	1	1	1	1	1	1	1	1	1	1	1	1	1	1	1	1	1	1	1	1	1	1	1	1	1	1	1	1	1
N0.HOG0000268	LRR	Core	1	1	1	1	1	1	1	1	1	1	1	1	1	1	1	1	1	1	1	1	1	1	1	1	1	1	1	1	1	1	1	1	1	1	1	1	1	1	1	1	1	1	1	1	1	1	1
N0.HOG0000269	LRR	Core	1	1	1	1	1	1	1	1	1	1	1	1	1	1	1	1	1	1	1	1	1	1	1	1	1	1	1	1	1	1	1	1	1	1	1	1	1	1	1	1	1	1	1	1	1	1	1
N0.HOG0000270	LRR	Core	1	1	1	1	1	1	1	1	1	1	1	1	1	1	1	1	1	1	1	1	1	1	1	1	1	1	1	1	1	1	1	1	1	1	1	1	1	1	1	1	1	1	1	1	1	1	1
N0.HOG0000271	RLCK	Core	1	1	1	1	1	1	1	1	1	1	1	1	1	1	1	1	1	1	1	1	1	1	1	1	1	1	1	1	1	1	1	1	1	1	1	1	1	1	1	1	1	1	1	1	1	1	1
N0.HOG0000273	LRR	Core	1	1	1	1	1	1	1	1	1	1	1	1	1	1	1	1	1	1	1	1	1	1	1	1	1	1	1	1	1	1	1	1	1	1	1	1	1	1	1	1	1	1	1	1	1	1	1
N0.HOG0000281	RLCK	Core	1	1	1	1	1	1	1	1	1	1	1	1	1	1	1	1	1	1	1	1	1	1	1	1	1	1	1	1	1	1	1	1	1	1	1	1	1	1	1	1	1	1	1	1	1	1	1
N0.HOG0000283	LRR	Core	1	1	1	1	1	1	1	1	1	1	1	1	1	1	1	1	1	1	1	1	1	1	1	1	1	1	1	1	1	1	1	1	1	1	1	1	1	1	1	1	1	1	1	1	1	1	1
N0.HOG0000284	LRR	Core	1	1	1	1	1	1	1	1	1	1	1	1	1	1	1	1	1	1	1	1	1	1	1	1	1	1	1	1	1	1	1	1	1	1	1	1	1	1	1	1	1	1	1	1	1	1	1
N0.HOG0000286	RLCK	Core	1	1	1	1	1	1	1	1	1	1	1	1	1	1	1	1	1	1	1	1	1	1	1	1	1	1	1	1	1	1	1	1	1	1	1	1	1	1	1	1	1	1	1	1	1	1	1
N0.HOG0000287	RLCK	Core	1	1	1	1	1	1	1	1	1	1	1	1	1	1	1	1	1	1	1	1	1	1	1	1	1	1	1	1	1	1	1	1	1	1	1	1	1	1	1	1	1	1	1	1	1	1	1
N0.HOG0000289	RLCK	Core	1	1	1	1	1	1	1	1	1	1	1	1	1	1	1	1	1	1	1	1	1	1	1	1	1	1	1	1	1	1	1	1	1	1	1	1	1	1	1	1	1	1	1	1	1	1	1
N0.HOG0000292	LRR	Core	1	1	1	1	1	1	1	1	1	1	1	1	1	1	1	1	1	1	1	1	1	1	1	1	1	1	1	1	1	1	1	1	1	1	1	1	1	1	1	1	1	1	1	1	1	1	1
N0.HOG0000293	LRR	Core	1	1	1	1	1	1	1	1	1	1	1	1	1	1	1	1	1	1	1	1	1	1	1	1	1	1	1	1	1	1	1	1	1	1	1	1	1	1	1	1	1	1	1	1	1	1	1
N0.HOG0000297	MLRR	Core	1	1	1	1	1	1	1	1	1	1	1	1	1	1	1	1	1	1	1	1	1	1	1	1	1	1	1	1	1	1	1	1	1	1	1	1	1	1	1	1	1	1	1	1	1	1	1
N0.HOG0000299	WAKL	Core	1	1	1	1	1	1	1	1	1	1	1	1	1	1	1	1	1	1	1	1	1	1	1	1	1	1	1	1	1	1	1	1	1	1	1	1	1	1	1	1	1	1	1	1	1	1	1
N0.HOG0000300	RLCK	Core	1	1	1	1	1	1	1	1	1	1	1	1	1	1	1	1	1	1	1	1	1	1	1	1	1	1	1	1	1	1	1	1	1	1	1	1	1	1	1	1	1	1	1	1	1	1	1
N0.HOG0000302	LRR	Core	1	1	1	1	1	1	1	1	1	1	1	1	1	1	1	1	1	1	1	1	1	1	1	1	1	1	1	1	1	1	1	1	1	1	1	1	1	1	1	1	1	1	1	1	1	1	1
N0.HOG0000304	LRR	Core	1	1	1	1	1	1	1	1	1	1	1	1	1	1	1	1	1	1	1	1	1	1	1	1	1	1	1	1	1	1	1	1	1	1	1	1	1	1	1	1	1	1	1	1	1	1	1
N0.HOG0000305	LRR	Core	1	1	1	1	1	1	1	1	1	1	1	1	1	1	1	1	1	1	1	1	1	1	1	1	1	1	1	1	1	1	1	1	1	1	1	1	1	1	1	1	1	1	1	1	1	1	1
N0.HOG0000306	LRR	Core	1	1	1	1	1	1	1	1	1	1	1	1	1	1	1	1	1	1	1	1	1	1	1	1	1	1	1	1	1	1	1	1	1	1	1	1	1	1	1	1	1	1	1	1	1	1	1
N0.HOG0000307	LRR	Core	1	1	1	1	1	1	1	1	1	1	1	1	1	1	1	1	1	1	1	1	1	1	1	1	1	1	1	1	1	1	1	1	1	1	1	1	1	1	1	1	1	1	1	1	1	1	1
N0.HOG0000308	RLCK	Core	1	1	1	1	1	1	1	1	1	1	1	1	1	1	1	1	1	1	1	1	1	1	1	1	1	1	1	1	1	1	1	1	1	1	1	1	1	1	1	1	1	1	1	1	1	1	1
N0.HOG0000309	MLRR	Core	1	1	1	1	1	1	1	1	1	1	1	1	1	1	1	1	1	1	1	1	1	1	1	1	1	1	1	1	1	1	1	1	1	1	1	1	1	1	1	1	1	1	1	1	1	1	1
N0.HOG0000310	RLCK	Core	1	1	1	1	1	1	1	1	1	1	1	1	1	1	1	1	1	1	1	1	1	1	1	1	1	1	1	1	1	1	1	1	1	1	1	1	1	1	1	1	1	1	1	1	1	1	1
N0.HOG0000311	RLCK	Core	1	1	1	1	1	1	1	1	1	1	1	1	1	1	1	1	1	1	1	1	1	1	1	1	1	1	1	1	1	1	1	1	1	1	1	1	1	1	1	1	1	1	1	1	1	1	1
N0.HOG0000312	RLCK	Core	1	1	1	1	1	1	1	1	1	1	1	1	1	1	1	1	1	1	1	1	1	1	1	1	1	1	1	1	1	1	1	1	1	1	1	1	1	1	1	1	1	1	1	1	1	1	1
N0.HOG0000313	LRR	Core	1	1	1	1	1	1	1	1	1	1	1	1	1	1	1	1	1	1	1	1	1	1	1	1	1	1	1	1	1	1	1	1	1	1	1	1	1	1	1	1	1	1	1	1	1	1	1
N0.HOG0000314	LRR	Core	1	1	1	1	1	1	1	1	1	1	1	1	1	1	1	1	1	1	1	1	1	1	1	1	1	1	1	1	1	1	1	1	1	1	1	1	1	1	1	1	1	1	1	1	1	1	1
N0.HOG0000315	LRR	Core	1	1	1	1	1	1	1	1	1	1	1	1	1	1	1	1	1	1	1	1	1	1	1	1	1	1	1	1	1	1	1	1	1	1	1	1	1	1	1	1	1	1	1	1	1	1	1
N0.HOG0000316	RLCK	Core	1	1	1	1	1	1	1	1	1	1	1	1	1	1	1	1	1	1	1	1	1	1	1	1	1	1	1	1	1	1	1	1	1	1	1	1	1	1	1	1	1	1	1	1	1	1	1
N0.HOG0000317	RLCK	Core	1	1	1	1	1	1	1	1	1	1	1	1	1	1	1	1	1	1	1	1	1	1	1	1	1	1	1	1	1	1	1	1	1	1	1	1	1	1	1	1	1	1	1	1	1	1	1
N0.HOG0000318	RLCK	Core	1	1	1	1	1	1	1	1	1	1	1	1	1	1	1	1	1	1	1	1	1	1	1	1	1	1	1	1	1	1	1	1	1	1	1	1	1	1	1	1	1	1	1	1	1	1	1
N0.HOG0000325	PERKL	Core	1	1	1	1	1	1	1	1	1	1	1	1	1	1	1	1	1	1	1	1	1	1	1	1	1	1	1	1	1	1	1	1	1	1	1	1	1	1	1	1	1	1	1	1	1	1	1
N0.HOG0000326	RLCK	Core	1	1	1	1	1	1	1	1	1	1	1	1	1	1	1	1	1	1	1	1	1	1	1	1	1	1	1	1	1	1	1	1	1	1	1	1	1	1	1	1	1	1	1	1	1	1	1
N0.HOG0000327	SRK	Core	1	1	1	1	1	1	1	1	1	1	1	1	1	1	1	1	1	1	1	1	1	1	1	1	1	1	1	1	1	1	1	1	1	1	1	1	1	1	1	1	1	1	1	1	1	1	1
N0.HOG0000328	MLRR	Core	1	1	1	1	1	1	1	1	1	1	1	1	1	1	1	1	1	1	1	1	1	1	1	1	1	1	1	1	1	1	1	1	1	1	1	1	1	1	1	1	1	1	1	1	1	1	1
N0.HOG0000330	RLCK	Core	1	1	1	1	1	1	1	1	1	1	1	1	1	1	1	1	1	1	1	1	1	1	1	1	1	1	1	1	1	1	1	1	1	1	1	1	1	1	1	1	1	1	1	1	1	1	1
N0.HOG0000333	Extensin	Core	1	1	1	1	1	1	1	1	1	1	1	1	1	1	1	1	1	1	1	1	1	1	1	1	1	1	1	1	1	1	1	1	1	1	1	1	1	1	1	1	1	1	1	1	1	1	1
N0.HOG0000336	LRR	Core	1	1	1	1	1	1	1	1	1	1	1	1	1	1	1	1	1	1	1	1	1	1	1	1	1	1	1	1	1	1	1	1	1	1	1	1	1	1	1	1	1	1	1	1	1	1	1
N0.HOG0000337	CrRLK1L	Core	1	1	1	1	1	1	1	1	1	1	1	1	1	1	1	1	1	1	1	1	1	1	1	1	1	1	1	1	1	1	1	1	1	1	1	1	1	1	1	1	1	1	1	1	1	1	1
N0.HOG0000341	CrRLK1L	Core	1	1	1	1	1	1	1	1	1	1	1	1	1	1	1	1	1	1	1	1	1	1	1	1	1	1	1	1	1	1	1	1	1	1	1	1	1	1	1	1	1	1	1	1	1	1	1
N0.HOG0000342	LRR	Core	1	1	1	1	1	1	1	1	1	1	1	1	1	1	1	1	1	1	1	1	1	1	1	1	1	1	1	1	1	1	1	1	1	1	1	1	1	1	1	1	1	1	1	1	1	1	1
N0.HOG0000343	WAKL	Core	1	1	1	1	1	1	1	1	1	1	1	1	1	1	1	1	1	1	1	1	1	1	1	1	1	1	1	1	1	1	1	1	1	1	1	1	1	1	1	1	1	1	1	1	1	1	1
N0.HOG0000344	LRK	Core	1	1	1	1	1	1	1	1	1	1	1	1	1	1	1	1	1	1	1	1	1	1	1	1	1	1	1	1	1	1	1	1	1	1	1	1	1	1	1	1	1	1	1	1	1	1	1
N0.HOG0000346	LRR	Core	1	1	1	1	1	1	1	1	1	1	1	1	1	1	1	1	1	1	1	1	1	1	1	1	1	1	1	1	1	1	1	1	1	1	1	1	1	1	1	1	1	1	1	1	1	1	1
N0.HOG0000347	LRR	Core	1	1	1	1	1	1	1	1	1	1	1	1	1	1	1	1	1	1	1	1	1	1	1	1	1	1	1	1	1	1	1	1	1	1	1	1	1	1	1	1	1	1	1	1	1	1	1
N0.HOG0000348	LRR	Core	1	1	1	1	1	1	1	1	1	1	1	1	1	1	1	1	1	1	1	1	1	1	1	1	1	1	1	1	1	1	1	1	1	1	1	1	1	1	1	1	1	1	1	1	1	1	1
N0.HOG0000350	RLCK	Core	1	1	1	1	1	1	1	1	1	1	1	1	1	1	1	1	1	1	1	1	1	1	1	1	1	1	1	1	1	1	1	1	1	1	1	1	1	1	1	1	1	1	1	1	1	1	1
N0.HOG0000352	RLCK	Core	1	1	1	1	1	1	1	1	1	1	1	1	1	1	1	1	1	1	1	1	1	1	1	1	1	1	1	1	1	1	1	1	1	1	1	1	1	1	1	1	1	1	1	1	1	1	1
N0.HOG0000354	LRR	Core	1	1	1	1	1	1	1	1	1	1	1	1	1	1	1	1	1	1	1	1	1	1	1	1	1	1	1	1	1	1	1	1	1	1	1	1	1	1	1	1	1	1	1	1	1	1	1
N0.HOG0000355	RLCK	Core	1	1	1	1	1	1	1	1	1	1	1	1	1	1	1	1	1	1	1	1	1	1	1	1	1	1	1	1	1	1	1	1	1	1	1	1	1	1	1	1	1	1	1	1	1	1	1
N0.HOG0000356	LRR	Core	1	1	1	1	1	1	1	1	1	1	1	1	1	1	1	1	1	1	1	1	1	1	1	1	1	1	1	1	1	1	1	1	1	1	1	1	1	1	1	1	1	1	1	1	1	1	1
N0.HOG0000358	LRR	Core	1	1	1	1	1	1	1	1	1	1	1	1	1	1	1	1	1	1	1	1	1	1	1	1	1	1	1	1	1	1	1	1	1	1	1	1	1	1	1	1	1	1	1	1	1	1	1
N0.HOG0000359	LRR	Core	1	1	1	1	1	1	1	1	1	1	1	1	1	1	1	1	1	1	1	1	1	1	1	1	1	1	1	1	1	1	1	1	1	1	1	1	1	1	1	1	1	1	1	1	1	1	1
N0.HOG0000360	RLCK	Core	1	1	1	1	1	1	1	1	1	1	1	1	1	1	1	1	1	1	1	1	1	1	1	1	1	1	1	1	1	1	1	1	1	1	1	1	1	1	1	1	1	1	1	1	1	1	1
N0.HOG0000361	RLCK	Core	1	1	1	1	1	1	1	1	1	1	1	1	1	1	1	1	1	1	1	1	1	1	1	1	1	1	1	1	1	1	1	1	1	1	1	1	1	1	1	1	1	1	1	1	1	1	1
N0.HOG0000362	RLCK	Core	1	1	1	1	1	1	1	1	1	1	1	1	1	1	1	1	1	1	1	1	1	1	1	1	1	1	1	1	1	1	1	1	1	1	1	1	1	1	1	1	1	1	1	1	1	1	1
N0.HOG0000363	RLCK	Core	1	1	1	1	1	1	1	1	1	1	1	1	1	1	1	1	1	1	1	1	1	1	1	1	1	1	1	1	1	1	1	1	1	1	1	1	1	1	1	1	1	1	1	1	1	1	1
N0.HOG0000364	MLRR	Core	1	1	1	1	1	1	1	1	1	1	1	1	1	1	1	1	1	1	1	1	1	1	1	1	1	1	1	1	1	1	1	1	1	1	1	1	1	1	1	1	1	1	1	1	1	1	1
N0.HOG0000365	LecRLK	Core	1	1	1	1	1	1	1	1	1	1	1	1	1	1	1	1	1	1	1	1	1	1	1	1	1	1	1	1	1	1	1	1	1	1	1	1	1	1	1	1	1	1	1	1	1	1	1
N0.HOG0000371	LRR	Core	1	1	1	1	1	1	1	1	1	1	1	1	1	1	1	1	1	1	1	1	1	1	1	1	1	1	1	1	1	1	1	1	1	1	1	1	1	1	1	1	1	1	1	1	1	1	1
N0.HOG0000373	LecRLK	Core	1	1	1	1	1	1	1	1	1	1	1	1	1	1	1	1	1	1	1	1	1	1	1	1	1	1	1	1	1	1	1	1	1	1	1	1	1	1	1	1	1	1	1	1	1	1	1
N0.HOG0000375	LRR	Core	1	1	1	1	1	1	1	1	1	1	1	1	1	1	1	1	1	1	1	1	1	1	1	1	1	1	1	1	1	1	1	1	1	1	1	1	1	1	1	1	1	1	1	1	1	1	1
N0.HOG0000376	LRK	Core	1	1	1	1	1	1	1	1	1	1	1	1	1	1	1	1	1	1	1	1	1	1	1	1	1	1	1	1	1	1	1	1	1	1	1	1	1	1	1	1	1	1	1	1	1	1	1
N0.HOG0000380	LRR	Core	1	1	1	1	1	1	1	1	1	1	1	1	1	1	1	1	1	1	1	1	1	1	1	1	1	1	1	1	1	1	1	1	1	1	1	1	1	1	1	1	1	1	1	1	1	1	1
N0.HOG0000383	MLRR	Core	1	1	1	1	1	1	1	1	1	1	1	1	1	1	1	1	1	1	1	1	1	1	1	1	1	1	1	1	1	1	1	1	1	1	1	1	1	1	1	1	1	1	1	1	1	1	1
N0.HOG0000384	LecRLK	Core	1	1	1	1	1	1	1	1	1	1	1	1	1	1	1	1	1	1	1	1	1	1	1	1	1	1	1	1	1	1	1	1	1	1	1	1	1	1	1	1	1	1	1	1	1	1	1
N0.HOG0000388	CR4L	Core	1	1	1	1	1	1	1	1	1	1	1	1	1	1	1	1	1	1	1	1	1	1	1	1	1	1	1	1	1	1	1	1	1	1	1	1	1	1	1	1	1	1	1	1	1	1	1
N0.HOG0000390	CrRLK1L	Core	1	1	1	1	1	1	1	1	1	1	1	1	1	1	1	1	1	1	1	1	1	1	1	1	1	1	1	1	1	1	1	1	1	1	1	1	1	1	1	1	1	1	1	1	1	1	1
N0.HOG0000391	RLCK	Core	1	1	1	1	1	1	1	1	1	1	1	1	1	1	1	1	1	1	1	1	1	1	1	1	1	1	1	1	1	1	1	1	1	1	1	1	1	1	1	1	1	1	1	1	1	1	1
N0.HOG0000394	LRR	Core	1	1	1	1	1	1	1	1	1	1	1	1	1	1	1	1	1	1	1	1	1	1	1	1	1	1	1	1	1	1	1	1	1	1	1	1	1	1	1	1	1	1	1	1	1	1	1
N0.HOG0000402	LRR	Core	1	1	1	1	1	1	1	1	1	1	1	1	1	1	1	1	1	1	1	1	1	1	1	1	1	1	1	1	1	1	1	1	1	1	1	1	1	1	1	1	1	1	1	1	1	1	1
N0.HOG0000404	SRK	Core	1	1	1	1	1	1	1	1	1	1	1	1	1	1	1	1	1	1	1	1	1	1	1	1	1	1	1	1	1	1	1	1	1	1	1	1	1	1	1	1	1	1	1	1	1	1	1
N0.HOG0000406	RLCK	Core	1	1	1	1	1	1	1	1	1	1	1	1	1	1	1	1	1	1	1	1	1	1	1	1	1	1	1	1	1	1	1	1	1	1	1	1	1	1	1	1	1	1	1	1	1	1	1
N0.HOG0000407	LRR	Core	1	1	1	1	1	1	1	1	1	1	1	1	1	1	1	1	1	1	1	1	1	1	1	1	1	1	1	1	1	1	1	1	1	1	1	1	1	1	1	1	1	1	1	1	1	1	1
N0.HOG0000410	RLCK	Core	1	1	1	1	1	1	1	1	1	1	1	1	1	1	1	1	1	1	1	1	1	1	1	1	1	1	1	1	1	1	1	1	1	1	1	1	1	1	1	1	1	1	1	1	1	1	1
N0.HOG0000411	RLCK	Core	1	1	1	1	1	1	1	1	1	1	1	1	1	1	1	1	1	1	1	1	1	1	1	1	1	1	1	1	1	1	1	1	1	1	1	1	1	1	1	1	1	1	1	1	1	1	1
N0.HOG0000412	LecRLK	Core	1	1	1	1	1	1	1	1	1	1	1	1	1	1	1	1	1	1	1	1	1	1	1	1	1	1	1	1	1	1	1	1	1	1	1	1	1	1	1	1	1	1	1	1	1	1	1
N0.HOG0000413	LecRLK	Core	1	1	1	1	1	1	1	1	1	1	1	1	1	1	1	1	1	1	1	1	1	1	1	1	1	1	1	1	1	1	1	1	1	1	1	1	1	1	1	1	1	1	1	1	1	1	1
N0.HOG0000416	LRR	Core	1	1	1	1	1	1	1	1	1	1	1	1	1	1	1	1	1	1	1	1	1	1	1	1	1	1	1	1	1	1	1	1	1	1	1	1	1	1	1	1	1	1	1	1	1	1	1
N0.HOG0000418	RLCK	Core	1	1	1	1	1	1	1	1	1	1	1	1	1	1	1	1	1	1	1	1	1	1	1	1	1	1	1	1	1	1	1	1	1	1	1	1	1	1	1	1	1	1	1	1	1	1	1
N0.HOG0000419	RLCK	Core	1	1	1	1	1	1	1	1	1	1	1	1	1	1	1	1	1	1	1	1	1	1	1	1	1	1	1	1	1	1	1	1	1	1	1	1	1	1	1	1	1	1	1	1	1	1	1
N0.HOG0000423	RLCK	Core	1	1	1	1	1	1	1	1	1	1	1	1	1	1	1	1	1	1	1	1	1	1	1	1	1	1	1	1	1	1	1	1	1	1	1	1	1	1	1	1	1	1	1	1	1	1	1
N0.HOG0000424	RLCK	Core	1	1	1	1	1	1	1	1	1	1	1	1	1	1	1	1	1	1	1	1	1	1	1	1	1	1	1	1	1	1	1	1	1	1	1	1	1	1	1	1	1	1	1	1	1	1	1
N0.HOG0000425	RKF3L	Core	1	1	1	1	1	1	1	1	1	1	1	1	1	1	1	1	1	1	1	1	1	1	1	1	1	1	1	1	1	1	1	1	1	1	1	1	1	1	1	1	1	1	1	1	1	1	1
N0.HOG0000426	RLCK	Core	1	1	1	1	1	1	1	1	1	1	1	1	1	1	1	1	1	1	1	1	1	1	1	1	1	1	1	1	1	1	1	1	1	1	1	1	1	1	1	1	1	1	1	1	1	1	1
N0.HOG0000428	LRK	Core	1	1	1	1	1	1	1	1	1	1	1	1	1	1	1	1	1	1	1	1	1	1	1	1	1	1	1	1	1	1	1	1	1	1	1	1	1	1	1	1	1	1	1	1	1	1	1
N0.HOG0000429	LRR	Core	1	1	1	1	1	1	1	1	1	1	1	1	1	1	1	1	1	1	1	1	1	1	1	1	1	1	1	1	1	1	1	1	1	1	1	1	1	1	1	1	1	1	1	1	1	1	1
N0.HOG0000430	LRR	Core	1	1	1	1	1	1	1	1	1	1	1	1	1	1	1	1	1	1	1	1	1	1	1	1	1	1	1	1	1	1	1	1	1	1	1	1	1	1	1	1	1	1	1	1	1	1	1
N0.HOG0000431	LRR	Core	1	1	1	1	1	1	1	1	1	1	1	1	1	1	1	1	1	1	1	1	1	1	1	1	1	1	1	1	1	1	1	1	1	1	1	1	1	1	1	1	1	1	1	1	1	1	1
N0.HOG0000433	CrRLK1L	Core	1	1	1	1	1	1	1	1	1	1	1	1	1	1	1	1	1	1	1	1	1	1	1	1	1	1	1	1	1	1	1	1	1	1	1	1	1	1	1	1	1	1	1	1	1	1	1
N0.HOG0000436	RLCK	Core	1	1	1	1	1	1	1	1	1	1	1	1	1	1	1	1	1	1	1	1	1	1	1	1	1	1	1	1	1	1	1	1	1	1	1	1	1	1	1	1	1	1	1	1	1	1	1
N0.HOG0000441	RLCK	Core	1	1	1	1	1	1	1	1	1	1	1	1	1	1	1	1	1	1	1	1	1	1	1	1	1	1	1	1	1	1	1	1	1	1	1	1	1	1	1	1	1	1	1	1	1	1	1
N0.HOG0000443	LRR	Core	1	1	1	1	1	1	1	1	1	1	1	1	1	1	1	1	1	1	1	1	1	1	1	1	1	1	1	1	1	1	1	1	1	1	1	1	1	1	1	1	1	1	1	1	1	1	1
N0.HOG0000446	RLCK	Core	1	1	1	1	1	1	1	1	1	1	1	1	1	1	1	1	1	1	1	1	1	1	1	1	1	1	1	1	1	1	1	1	1	1	1	1	1	1	1	1	1	1	1	1	1	1	1
N0.HOG0000447	LecRLK	Core	1	1	1	1	1	1	1	1	1	1	1	1	1	1	1	1	1	1	1	1	1	1	1	1	1	1	1	1	1	1	1	1	1	1	1	1	1	1	1	1	1	1	1	1	1	1	1
N0.HOG0000448	MLRR	Core	1	1	1	1	1	1	1	1	1	1	1	1	1	1	1	1	1	1	1	1	1	1	1	1	1	1	1	1	1	1	1	1	1	1	1	1	1	1	1	1	1	1	1	1	1	1	1
N0.HOG0000449	RLCK	Core	1	1	1	1	1	1	1	1	1	1	1	1	1	1	1	1	1	1	1	1	1	1	1	1	1	1	1	1	1	1	1	1	1	1	1	1	1	1	1	1	1	1	1	1	1	1	1
N0.HOG0000450	CR4L	Core	1	1	1	1	1	1	1	1	1	1	1	1	1	1	1	1	1	1	1	1	1	1	1	1	1	1	1	1	1	1	1	1	1	1	1	1	1	1	1	1	1	1	1	1	1	1	1
N0.HOG0000451	RLCK	Core	1	1	1	1	1	1	1	1	1	1	1	1	1	1	1	1	1	1	1	1	1	1	1	1	1	1	1	1	1	1	1	1	1	1	1	1	1	1	1	1	1	1	1	1	1	1	1
N0.HOG0000456	LRR	Core	1	1	1	1	1	1	1	1	1	1	1	1	1	1	1	1	1	1	1	1	1	1	1	1	1	1	1	1	1	1	1	1	1	1	1	1	1	1	1	1	1	1	1	1	1	1	1
N0.HOG0000459	PERKL	Core	1	1	1	1	1	1	1	1	1	1	1	1	1	1	1	1	1	1	1	1	1	1	1	1	1	1	1	1	1	1	1	1	1	1	1	1	1	1	1	1	1	1	1	1	1	1	1
N0.HOG0000460	LRR	Core	1	1	1	1	1	1	1	1	1	1	1	1	1	1	1	1	1	1	1	1	1	1	1	1	1	1	1	1	1	1	1	1	1	1	1	1	1	1	1	1	1	1	1	1	1	1	1
N0.HOG0000463	MLRR	Core	1	1	1	1	1	1	1	1	1	1	1	1	1	1	1	1	1	1	1	1	1	1	1	1	1	1	1	1	1	1	1	1	1	1	1	1	1	1	1	1	1	1	1	1	1	1	1
N0.HOG0000466	RLCK	Core	1	1	1	1	1	1	1	1	1	1	1	1	1	1	1	1	1	1	1	1	1	1	1	1	1	1	1	1	1	1	1	1	1	1	1	1	1	1	1	1	1	1	1	1	1	1	1
N0.HOG0000467	RLCK	Core	1	1	1	1	1	1	1	1	1	1	1	1	1	1	1	1	1	1	1	1	1	1	1	1	1	1	1	1	1	1	1	1	1	1	1	1	1	1	1	1	1	1	1	1	1	1	1
N0.HOG0000468	RLCK	Core	1	1	1	1	1	1	1	1	1	1	1	1	1	1	1	1	1	1	1	1	1	1	1	1	1	1	1	1	1	1	1	1	1	1	1	1	1	1	1	1	1	1	1	1	1	1	1
N0.HOG0000471	LRR	Core	1	1	1	1	1	1	1	1	1	1	1	1	1	1	1	1	1	1	1	1	1	1	1	1	1	1	1	1	1	1	1	1	1	1	1	1	1	1	1	1	1	1	1	1	1	1	1
N0.HOG0000474	PERKL	Core	1	1	1	1	1	1	1	1	1	1	1	1	1	1	1	1	1	1	1	1	1	1	1	1	1	1	1	1	1	1	1	1	1	1	1	1	1	1	1	1	1	1	1	1	1	1	1
N0.HOG0000476	URK	Core	1	1	1	1	1	1	1	1	1	1	1	1	1	1	1	1	1	1	1	1	1	1	1	1	1	1	1	1	1	1	1	1	1	1	1	1	1	1	1	1	1	1	1	1	1	1	1
N0.HOG0000477	LRR	Core	1	1	1	1	1	1	1	1	1	1	1	1	1	1	1	1	1	1	1	1	1	1	1	1	1	1	1	1	1	1	1	1	1	1	1	1	1	1	1	1	1	1	1	1	1	1	1
N0.HOG0000478	LRR	Core	1	1	1	1	1	1	1	1	1	1	1	1	1	1	1	1	1	1	1	1	1	1	1	1	1	1	1	1	1	1	1	1	1	1	1	1	1	1	1	1	1	1	1	1	1	1	1
N0.HOG0000479	RLCK	Core	1	1	1	1	1	1	1	1	1	1	1	1	1	1	1	1	1	1	1	1	1	1	1	1	1	1	1	1	1	1	1	1	1	1	1	1	1	1	1	1	1	1	1	1	1	1	1
N0.HOG0000481	RLCK	Core	1	1	1	1	1	1	1	1	1	1	1	1	1	1	1	1	1	1	1	1	1	1	1	1	1	1	1	1	1	1	1	1	1	1	1	1	1	1	1	1	1	1	1	1	1	1	1
N0.HOG0000485	MLRR	Core	1	1	1	1	1	1	1	1	1	1	1	1	1	1	1	1	1	1	1	1	1	1	1	1	1	1	1	1	1	1	1	1	1	1	1	1	1	1	1	1	1	1	1	1	1	1	1
N0.HOG0000487	LRK	Core	1	1	1	1	1	1	1	1	1	1	1	1	1	1	1	1	1	1	1	1	1	1	1	1	1	1	1	1	1	1	1	1	1	1	1	1	1	1	1	1	1	1	1	1	1	1	1
N0.HOG0000492	LRR	Core	1	1	1	1	1	1	1	1	1	1	1	1	1	1	1	1	1	1	1	1	1	1	1	1	1	1	1	1	1	1	1	1	1	1	1	1	1	1	1	1	1	1	1	1	1	1	1
N0.HOG0000494	LRR	Core	1	1	1	1	1	1	1	1	1	1	1	1	1	1	1	1	1	1	1	1	1	1	1	1	1	1	1	1	1	1	1	1	1	1	1	1	1	1	1	1	1	1	1	1	1	1	1
N0.HOG0000495	PERKL	Core	1	1	1	1	1	1	1	1	1	1	1	1	1	1	1	1	1	1	1	1	1	1	1	1	1	1	1	1	1	1	1	1	1	1	1	1	1	1	1	1	1	1	1	1	1	1	1
N0.HOG0000496	PERKL	Core	1	1	1	1	1	1	1	1	1	1	1	1	1	1	1	1	1	1	1	1	1	1	1	1	1	1	1	1	1	1	1	1	1	1	1	1	1	1	1	1	1	1	1	1	1	1	1
N0.HOG0000497	LRR	Core	1	1	1	1	1	1	1	1	1	1	1	1	1	1	1	1	1	1	1	1	1	1	1	1	1	1	1	1	1	1	1	1	1	1	1	1	1	1	1	1	1	1	1	1	1	1	1
N0.HOG0000499	RLCK	Core	1	1	1	1	1	1	1	1	1	1	1	1	1	1	1	1	1	1	1	1	1	1	1	1	1	1	1	1	1	1	1	1	1	1	1	1	1	1	1	1	1	1	1	1	1	1	1
N0.HOG0000502	RLCK	Core	1	1	1	1	1	1	1	1	1	1	1	1	1	1	1	1	1	1	1	1	1	1	1	1	1	1	1	1	1	1	1	1	1	1	1	1	1	1	1	1	1	1	1	1	1	1	1
N0.HOG0000503	RLCK	Core	1	1	1	1	1	1	1	1	1	1	1	1	1	1	1	1	1	1	1	1	1	1	1	1	1	1	1	1	1	1	1	1	1	1	1	1	1	1	1	1	1	1	1	1	1	1	1
N0.HOG0000505	LRR	Core	1	1	1	1	1	1	1	1	1	1	1	1	1	1	1	1	1	1	1	1	1	1	1	1	1	1	1	1	1	1	1	1	1	1	1	1	1	1	1	1	1	1	1	1	1	1	1
N0.HOG0000506	LRR	Core	1	1	1	1	1	1	1	1	1	1	1	1	1	1	1	1	1	1	1	1	1	1	1	1	1	1	1	1	1	1	1	1	1	1	1	1	1	1	1	1	1	1	1	1	1	1	1
N0.HOG0000507	RLCK	Core	1	1	1	1	1	1	1	1	1	1	1	1	1	1	1	1	1	1	1	1	1	1	1	1	1	1	1	1	1	1	1	1	1	1	1	1	1	1	1	1	1	1	1	1	1	1	1
N0.HOG0000513	LecRLK	Core	1	1	1	1	1	1	1	1	1	1	1	1	1	1	1	1	1	1	1	1	1	1	1	1	1	1	1	1	1	1	1	1	1	1	1	1	1	1	1	1	1	1	1	1	1	1	1
N0.HOG0000514	LecRLK	Core	1	1	1	1	1	1	1	1	1	1	1	1	1	1	1	1	1	1	1	1	1	1	1	1	1	1	1	1	1	1	1	1	1	1	1	1	1	1	1	1	1	1	1	1	1	1	1
N0.HOG0000515	LecRLK	Core	1	1	1	1	1	1	1	1	1	1	1	1	1	1	1	1	1	1	1	1	1	1	1	1	1	1	1	1	1	1	1	1	1	1	1	1	1	1	1	1	1	1	1	1	1	1	1
N0.HOG0000519	CrRLK1L	Core	1	1	1	1	1	1	1	1	1	1	1	1	1	1	1	1	1	1	1	1	1	1	1	1	1	1	1	1	1	1	1	1	1	1	1	1	1	1	1	1	1	1	1	1	1	1	1
N0.HOG0000520	MLRR	Core	1	1	1	1	1	1	1	1	1	1	1	1	1	1	1	1	1	1	1	1	1	1	1	1	1	1	1	1	1	1	1	1	1	1	1	1	1	1	1	1	1	1	1	1	1	1	1
N0.HOG0000521	LecRLK	Core	1	1	1	1	1	1	1	1	1	1	1	1	1	1	1	1	1	1	1	1	1	1	1	1	1	1	1	1	1	1	1	1	1	1	1	1	1	1	1	1	1	1	1	1	1	1	1
N0.HOG0000524	LRR	Core	1	1	1	1	1	1	1	1	1	1	1	1	1	1	1	1	1	1	1	1	1	1	1	1	1	1	1	1	1	1	1	1	1	1	1	1	1	1	1	1	1	1	1	1	1	1	1
N0.HOG0000528	LRR	Core	1	1	1	1	1	1	1	1	1	1	1	1	1	1	1	1	1	1	1	1	1	1	1	1	1	1	1	1	1	1	1	1	1	1	1	1	1	1	1	1	1	1	1	1	1	1	1
N0.HOG0000530	LRR	Core	1	1	1	1	1	1	1	1	1	1	1	1	1	1	1	1	1	1	1	1	1	1	1	1	1	1	1	1	1	1	1	1	1	1	1	1	1	1	1	1	1	1	1	1	1	1	1
N0.HOG0000535	CrRLK1L	Core	1	1	1	1	1	1	1	1	1	1	1	1	1	1	1	1	1	1	1	1	1	1	1	1	1	1	1	1	1	1	1	1	1	1	1	1	1	1	1	1	1	1	1	1	1	1	1
N0.HOG0000537	LRR	Core	1	1	1	1	1	1	1	1	1	1	1	1	1	1	1	1	1	1	1	1	1	1	1	1	1	1	1	1	1	1	1	1	1	1	1	1	1	1	1	1	1	1	1	1	1	1	1
N0.HOG0000539	CR4L	Core	1	1	1	1	1	1	1	1	1	1	1	1	1	1	1	1	1	1	1	1	1	1	1	1	1	1	1	1	1	1	1	1	1	1	1	1	1	1	1	1	1	1	1	1	1	1	1
N0.HOG0000542	LecRLK	Core	1	1	1	1	1	1	1	1	1	1	1	1	1	1	1	1	1	1	1	1	1	1	1	1	1	1	1	1	1	1	1	1	1	1	1	1	1	1	1	1	1	1	1	1	1	1	1
N0.HOG0000544	MLRR	Core	1	1	1	1	1	1	1	1	1	1	1	1	1	1	1	1	1	1	1	1	1	1	1	1	1	1	1	1	1	1	1	1	1	1	1	1	1	1	1	1	1	1	1	1	1	1	1
N0.HOG0000546	LecRLK	Core	1	1	1	1	1	1	1	1	1	1	1	1	1	1	1	1	1	1	1	1	1	1	1	1	1	1	1	1	1	1	1	1	1	1	1	1	1	1	1	1	1	1	1	1	1	1	1
N0.HOG0000548	RLCK	Core	1	1	1	1	1	1	1	1	1	1	1	1	1	1	1	1	1	1	1	1	1	1	1	1	1	1	1	1	1	1	1	1	1	1	1	1	1	1	1	1	1	1	1	1	1	1	1
N0.HOG0000549	RLCK	Core	1	1	1	1	1	1	1	1	1	1	1	1	1	1	1	1	1	1	1	1	1	1	1	1	1	1	1	1	1	1	1	1	1	1	1	1	1	1	1	1	1	1	1	1	1	1	1
N0.HOG0000550	LecRLK	Core	1	1	1	1	1	1	1	1	1	1	1	1	1	1	1	1	1	1	1	1	1	1	1	1	1	1	1	1	1	1	1	1	1	1	1	1	1	1	1	1	1	1	1	1	1	1	1
N0.HOG0000551	CR4L	Core	1	1	1	1	1	1	1	1	1	1	1	1	1	1	1	1	1	1	1	1	1	1	1	1	1	1	1	1	1	1	1	1	1	1	1	1	1	1	1	1	1	1	1	1	1	1	1
N0.HOG0000552	LRR	Core	1	1	1	1	1	1	1	1	1	1	1	1	1	1	1	1	1	1	1	1	1	1	1	1	1	1	1	1	1	1	1	1	1	1	1	1	1	1	1	1	1	1	1	1	1	1	1
N0.HOG0000553	LRR	Core	1	1	1	1	1	1	1	1	1	1	1	1	1	1	1	1	1	1	1	1	1	1	1	1	1	1	1	1	1	1	1	1	1	1	1	1	1	1	1	1	1	1	1	1	1	1	1
N0.HOG0000557	RLCK	Core	1	1	1	1	1	1	1	1	1	1	1	1	1	1	1	1	1	1	1	1	1	1	1	1	1	1	1	1	1	1	1	1	1	1	1	1	1	1	1	1	1	1	1	1	1	1	1
N0.HOG0000558	RLCK	Core	1	1	1	1	1	1	1	1	1	1	1	1	1	1	1	1	1	1	1	1	1	1	1	1	1	1	1	1	1	1	1	1	1	1	1	1	1	1	1	1	1	1	1	1	1	1	1
N0.HOG0000559	RLCK	Core	1	1	1	1	1	1	1	1	1	1	1	1	1	1	1	1	1	1	1	1	1	1	1	1	1	1	1	1	1	1	1	1	1	1	1	1	1	1	1	1	1	1	1	1	1	1	1
N0.HOG0000561	Extensin	Core	1	1	1	1	1	1	1	1	1	1	1	1	1	1	1	1	1	1	1	1	1	1	1	1	1	1	1	1	1	1	1	1	1	1	1	1	1	1	1	1	1	1	1	1	1	1	1
N0.HOG0000563	RLCK	Core	1	1	1	1	1	1	1	1	1	1	1	1	1	1	1	1	1	1	1	1	1	1	1	1	1	1	1	1	1	1	1	1	1	1	1	1	1	1	1	1	1	1	1	1	1	1	1
N0.HOG0000564	RLCK	Core	1	1	1	1	1	1	1	1	1	1	1	1	1	1	1	1	1	1	1	1	1	1	1	1	1	1	1	1	1	1	1	1	1	1	1	1	1	1	1	1	1	1	1	1	1	1	1
N0.HOG0000566	CR4L	Core	1	1	1	1	1	1	1	1	1	1	1	1	1	1	1	1	1	1	1	1	1	1	1	1	1	1	1	1	1	1	1	1	1	1	1	1	1	1	1	1	1	1	1	1	1	1	1
N0.HOG0000567	LecRLK	Core	1	1	1	1	1	1	1	1	1	1	1	1	1	1	1	1	1	1	1	1	1	1	1	1	1	1	1	1	1	1	1	1	1	1	1	1	1	1	1	1	1	1	1	1	1	1	1
N0.HOG0000568	LecRLK	Core	1	1	1	1	1	1	1	1	1	1	1	1	1	1	1	1	1	1	1	1	1	1	1	1	1	1	1	1	1	1	1	1	1	1	1	1	1	1	1	1	1	1	1	1	1	1	1
N0.HOG0000575	RLCK	Core	1	1	1	1	1	1	1	1	1	1	1	1	1	1	1	1	1	1	1	1	1	1	1	1	1	1	1	1	1	1	1	1	1	1	1	1	1	1	1	1	1	1	1	1	1	1	1
N0.HOG0000576	SRK	Core	1	1	1	1	1	1	1	1	1	1	1	1	1	1	1	1	1	1	1	1	1	1	1	1	1	1	1	1	1	1	1	1	1	1	1	1	1	1	1	1	1	1	1	1	1	1	1
N0.HOG0000577	RLCK	Core	1	1	1	1	1	1	1	1	1	1	1	1	1	1	1	1	1	1	1	1	1	1	1	1	1	1	1	1	1	1	1	1	1	1	1	1	1	1	1	1	1	1	1	1	1	1	1
N0.HOG0000579	RLCK	Core	1	1	1	1	1	1	1	1	1	1	1	1	1	1	1	1	1	1	1	1	1	1	1	1	1	1	1	1	1	1	1	1	1	1	1	1	1	1	1	1	1	1	1	1	1	1	1
N0.HOG0000581	LecRLK	Core	1	1	1	1	1	1	1	1	1	1	1	1	1	1	1	1	1	1	1	1	1	1	1	1	1	1	1	1	1	1	1	1	1	1	1	1	1	1	1	1	1	1	1	1	1	1	1
N0.HOG0000582	LecRLK	Core	1	1	1	1	1	1	1	1	1	1	1	1	1	1	1	1	1	1	1	1	1	1	1	1	1	1	1	1	1	1	1	1	1	1	1	1	1	1	1	1	1	1	1	1	1	1	1
N0.HOG0000583	RLCK	Core	1	1	1	1	1	1	1	1	1	1	1	1	1	1	1	1	1	1	1	1	1	1	1	1	1	1	1	1	1	1	1	1	1	1	1	1	1	1	1	1	1	1	1	1	1	1	1
N0.HOG0000584	SRK	Core	1	1	1	1	1	1	1	1	1	1	1	1	1	1	1	1	1	1	1	1	1	1	1	1	1	1	1	1	1	1	1	1	1	1	1	1	1	1	1	1	1	1	1	1	1	1	1
N0.HOG0000585	LRR	Core	1	1	1	1	1	1	1	1	1	1	1	1	1	1	1	1	1	1	1	1	1	1	1	1	1	1	1	1	1	1	1	1	1	1	1	1	1	1	1	1	1	1	1	1	1	1	1
N0.HOG0000586	CRK	Core	1	1	1	1	1	1	1	1	1	1	1	1	1	1	1	1	1	1	1	1	1	1	1	1	1	1	1	1	1	1	1	1	1	1	1	1	1	1	1	1	1	1	1	1	1	1	1
N0.HOG0000587	LecRLK	Core	1	1	1	1	1	1	1	1	1	1	1	1	1	1	1	1	1	1	1	1	1	1	1	1	1	1	1	1	1	1	1	1	1	1	1	1	1	1	1	1	1	1	1	1	1	1	1
N0.HOG0000591	CRK	Core	1	1	1	1	1	1	1	1	1	1	1	1	1	1	1	1	1	1	1	1	1	1	1	1	1	1	1	1	1	1	1	1	1	1	1	1	1	1	1	1	1	1	1	1	1	1	1
N0.HOG0000592	CRK	Core	1	1	1	1	1	1	1	1	1	1	1	1	1	1	1	1	1	1	1	1	1	1	1	1	1	1	1	1	1	1	1	1	1	1	1	1	1	1	1	1	1	1	1	1	1	1	1
N0.HOG0000593	CRK	Core	1	1	1	1	1	1	1	1	1	1	1	1	1	1	1	1	1	1	1	1	1	1	1	1	1	1	1	1	1	1	1	1	1	1	1	1	1	1	1	1	1	1	1	1	1	1	1
N0.HOG0000594	CRK	Core	1	1	1	1	1	1	1	1	1	1	1	1	1	1	1	1	1	1	1	1	1	1	1	1	1	1	1	1	1	1	1	1	1	1	1	1	1	1	1	1	1	1	1	1	1	1	1
N0.HOG0000596	LRR	Core	1	1	1	1	1	1	1	1	1	1	1	1	1	1	1	1	1	1	1	1	1	1	1	1	1	1	1	1	1	1	1	1	1	1	1	1	1	1	1	1	1	1	1	1	1	1	1
N0.HOG0000600	RLCK	Core	1	1	1	1	1	1	1	1	1	1	1	1	1	1	1	1	1	1	1	1	1	1	1	1	1	1	1	1	1	1	1	1	1	1	1	1	1	1	1	1	1	1	1	1	1	1	1
N0.HOG0000604	CRK	Core	1	1	1	1	1	1	1	1	1	1	1	1	1	1	1	1	1	1	1	1	1	1	1	1	1	1	1	1	1	1	1	1	1	1	1	1	1	1	1	1	1	1	1	1	1	1	1
N0.HOG0000605	CRK	Core	1	1	1	1	1	1	1	1	1	1	1	1	1	1	1	1	1	1	1	1	1	1	1	1	1	1	1	1	1	1	1	1	1	1	1	1	1	1	1	1	1	1	1	1	1	1	1
N0.HOG0000606	CRK	Core	1	1	1	1	1	1	1	1	1	1	1	1	1	1	1	1	1	1	1	1	1	1	1	1	1	1	1	1	1	1	1	1	1	1	1	1	1	1	1	1	1	1	1	1	1	1	1
N0.HOG0000607	CRK	Core	1	1	1	1	1	1	1	1	1	1	1	1	1	1	1	1	1	1	1	1	1	1	1	1	1	1	1	1	1	1	1	1	1	1	1	1	1	1	1	1	1	1	1	1	1	1	1
N0.HOG0000608	CRK	Core	1	1	1	1	1	1	1	1	1	1	1	1	1	1	1	1	1	1	1	1	1	1	1	1	1	1	1	1	1	1	1	1	1	1	1	1	1	1	1	1	1	1	1	1	1	1	1
N0.HOG0000609	SRK	Core	1	1	1	1	1	1	1	1	1	1	1	1	1	1	1	1	1	1	1	1	1	1	1	1	1	1	1	1	1	1	1	1	1	1	1	1	1	1	1	1	1	1	1	1	1	1	1
N0.HOG0000610	RLCK	Core	1	1	1	1	1	1	1	1	1	1	1	1	1	1	1	1	1	1	1	1	1	1	1	1	1	1	1	1	1	1	1	1	1	1	1	1	1	1	1	1	1	1	1	1	1	1	1
N0.HOG0000616	RLCK	Core	1	1	1	1	1	1	1	1	1	1	1	1	1	1	1	1	1	1	1	1	1	1	1	1	1	1	1	1	1	1	1	1	1	1	1	1	1	1	1	1	1	1	1	1	1	1	1
N0.HOG0000617	LRR	Core	1	1	1	1	1	1	1	1	1	1	1	1	1	1	1	1	1	1	1	1	1	1	1	1	1	1	1	1	1	1	1	1	1	1	1	1	1	1	1	1	1	1	1	1	1	1	1
N0.HOG0000621	LRR	Core	1	1	1	1	1	1	1	1	1	1	1	1	1	1	1	1	1	1	1	1	1	1	1	1	1	1	1	1	1	1	1	1	1	1	1	1	1	1	1	1	1	1	1	1	1	1	1
N0.HOG0000622	LRR	Core	1	1	1	1	1	1	1	1	1	1	1	1	1	1	1	1	1	1	1	1	1	1	1	1	1	1	1	1	1	1	1	1	1	1	1	1	1	1	1	1	1	1	1	1	1	1	1
N0.HOG0000623	LRR	Core	1	1	1	1	1	1	1	1	1	1	1	1	1	1	1	1	1	1	1	1	1	1	1	1	1	1	1	1	1	1	1	1	1	1	1	1	1	1	1	1	1	1	1	1	1	1	1
N0.HOG0000624	CRK	Core	1	1	1	1	1	1	1	1	1	1	1	1	1	1	1	1	1	1	1	1	1	1	1	1	1	1	1	1	1	1	1	1	1	1	1	1	1	1	1	1	1	1	1	1	1	1	1
N0.HOG0000625	SRK	Core	1	1	1	1	1	1	1	1	1	1	1	1	1	1	1	1	1	1	1	1	1	1	1	1	1	1	1	1	1	1	1	1	1	1	1	1	1	1	1	1	1	1	1	1	1	1	1
N0.HOG0000626	CRK	Core	1	1	1	1	1	1	1	1	1	1	1	1	1	1	1	1	1	1	1	1	1	1	1	1	1	1	1	1	1	1	1	1	1	1	1	1	1	1	1	1	1	1	1	1	1	1	1
N0.HOG0000627	CRK	Core	1	1	1	1	1	1	1	1	1	1	1	1	1	1	1	1	1	1	1	1	1	1	1	1	1	1	1	1	1	1	1	1	1	1	1	1	1	1	1	1	1	1	1	1	1	1	1
N0.HOG0000628	LRR	Core	1	1	1	1	1	1	1	1	1	1	1	1	1	1	1	1	1	1	1	1	1	1	1	1	1	1	1	1	1	1	1	1	1	1	1	1	1	1	1	1	1	1	1	1	1	1	1
N0.HOG0000629	LRR	Core	1	1	1	1	1	1	1	1	1	1	1	1	1	1	1	1	1	1	1	1	1	1	1	1	1	1	1	1	1	1	1	1	1	1	1	1	1	1	1	1	1	1	1	1	1	1	1
N0.HOG0000632	CRK	Core	1	1	1	1	1	1	1	1	1	1	1	1	1	1	1	1	1	1	1	1	1	1	1	1	1	1	1	1	1	1	1	1	1	1	1	1	1	1	1	1	1	1	1	1	1	1	1
N0.HOG0000633	CRK	Core	1	1	1	1	1	1	1	1	1	1	1	1	1	1	1	1	1	1	1	1	1	1	1	1	1	1	1	1	1	1	1	1	1	1	1	1	1	1	1	1	1	1	1	1	1	1	1
N0.HOG0000634	CRK	Core	1	1	1	1	1	1	1	1	1	1	1	1	1	1	1	1	1	1	1	1	1	1	1	1	1	1	1	1	1	1	1	1	1	1	1	1	1	1	1	1	1	1	1	1	1	1	1
N0.HOG0000635	CRK	Core	1	1	1	1	1	1	1	1	1	1	1	1	1	1	1	1	1	1	1	1	1	1	1	1	1	1	1	1	1	1	1	1	1	1	1	1	1	1	1	1	1	1	1	1	1	1	1
N0.HOG0000636	CRK	Core	1	1	1	1	1	1	1	1	1	1	1	1	1	1	1	1	1	1	1	1	1	1	1	1	1	1	1	1	1	1	1	1	1	1	1	1	1	1	1	1	1	1	1	1	1	1	1
N0.HOG0000637	CRK	Core	1	1	1	1	1	1	1	1	1	1	1	1	1	1	1	1	1	1	1	1	1	1	1	1	1	1	1	1	1	1	1	1	1	1	1	1	1	1	1	1	1	1	1	1	1	1	1
N0.HOG0000638	CRK	Core	1	1	1	1	1	1	1	1	1	1	1	1	1	1	1	1	1	1	1	1	1	1	1	1	1	1	1	1	1	1	1	1	1	1	1	1	1	1	1	1	1	1	1	1	1	1	1
N0.HOG0000639	CRK	Core	1	1	1	1	1	1	1	1	1	1	1	1	1	1	1	1	1	1	1	1	1	1	1	1	1	1	1	1	1	1	1	1	1	1	1	1	1	1	1	1	1	1	1	1	1	1	1
N0.HOG0000641	LRR	Core	1	1	1	1	1	1	1	1	1	1	1	1	1	1	1	1	1	1	1	1	1	1	1	1	1	1	1	1	1	1	1	1	1	1	1	1	1	1	1	1	1	1	1	1	1	1	1
N0.HOG0000647	RLCK	Core	1	1	1	1	1	1	1	1	1	1	1	1	1	1	1	1	1	1	1	1	1	1	1	1	1	1	1	1	1	1	1	1	1	1	1	1	1	1	1	1	1	1	1	1	1	1	1
N0.HOG0000648	RLCK	Core	1	1	1	1	1	1	1	1	1	1	1	1	1	1	1	1	1	1	1	1	1	1	1	1	1	1	1	1	1	1	1	1	1	1	1	1	1	1	1	1	1	1	1	1	1	1	1
N0.HOG0000651	MLRR	Core	1	1	1	1	1	1	1	1	1	1	1	1	1	1	1	1	1	1	1	1	1	1	1	1	1	1	1	1	1	1	1	1	1	1	1	1	1	1	1	1	1	1	1	1	1	1	1
N0.HOG0000654	SRK	Core	1	1	1	1	1	1	1	1	1	1	1	1	1	1	1	1	1	1	1	1	1	1	1	1	1	1	1	1	1	1	1	1	1	1	1	1	1	1	1	1	1	1	1	1	1	1	1
N0.HOG0000655	SRK	Core	1	1	1	1	1	1	1	1	1	1	1	1	1	1	1	1	1	1	1	1	1	1	1	1	1	1	1	1	1	1	1	1	1	1	1	1	1	1	1	1	1	1	1	1	1	1	1
N0.HOG0000656	LecRLK	Core	1	1	1	1	1	1	1	1	1	1	1	1	1	1	1	1	1	1	1	1	1	1	1	1	1	1	1	1	1	1	1	1	1	1	1	1	1	1	1	1	1	1	1	1	1	1	1
N0.HOG0000657	LRR	Core	1	1	1	1	1	1	1	1	1	1	1	1	1	1	1	1	1	1	1	1	1	1	1	1	1	1	1	1	1	1	1	1	1	1	1	1	1	1	1	1	1	1	1	1	1	1	1
N0.HOG0000659	LRR	Core	1	1	1	1	1	1	1	1	1	1	1	1	1	1	1	1	1	1	1	1	1	1	1	1	1	1	1	1	1	1	1	1	1	1	1	1	1	1	1	1	1	1	1	1	1	1	1
N0.HOG0000660	CRK	Core	1	1	1	1	1	1	1	1	1	1	1	1	1	1	1	1	1	1	1	1	1	1	1	1	1	1	1	1	1	1	1	1	1	1	1	1	1	1	1	1	1	1	1	1	1	1	1
N0.HOG0000663	LecRLK	Core	1	1	1	1	1	1	1	1	1	1	1	1	1	1	1	1	1	1	1	1	1	1	1	1	1	1	1	1	1	1	1	1	1	1	1	1	1	1	1	1	1	1	1	1	1	1	1
N0.HOG0000664	MLRR	Core	1	1	1	1	1	1	1	1	1	1	1	1	1	1	1	1	1	1	1	1	1	1	1	1	1	1	1	1	1	1	1	1	1	1	1	1	1	1	1	1	1	1	1	1	1	1	1
N0.HOG0000666	MLRR	Core	1	1	1	1	1	1	1	1	1	1	1	1	1	1	1	1	1	1	1	1	1	1	1	1	1	1	1	1	1	1	1	1	1	1	1	1	1	1	1	1	1	1	1	1	1	1	1
N0.HOG0000668	LRR	Core	1	1	1	1	1	1	1	1	1	1	1	1	1	1	1	1	1	1	1	1	1	1	1	1	1	1	1	1	1	1	1	1	1	1	1	1	1	1	1	1	1	1	1	1	1	1	1
N0.HOG0000670	WAKL	Core	1	1	1	1	1	1	1	1	1	1	1	1	1	1	1	1	1	1	1	1	1	1	1	1	1	1	1	1	1	1	1	1	1	1	1	1	1	1	1	1	1	1	1	1	1	1	1
N0.HOG0000671	WAKL	Core	1	1	1	1	1	1	1	1	1	1	1	1	1	1	1	1	1	1	1	1	1	1	1	1	1	1	1	1	1	1	1	1	1	1	1	1	1	1	1	1	1	1	1	1	1	1	1
N0.HOG0000674	LRR	Core	1	1	1	1	1	1	1	1	1	1	1	1	1	1	1	1	1	1	1	1	1	1	1	1	1	1	1	1	1	1	1	1	1	1	1	1	1	1	1	1	1	1	1	1	1	1	1
N0.HOG0000676	RLCK	Core	1	1	1	1	1	1	1	1	1	1	1	1	1	1	1	1	1	1	1	1	1	1	1	1	1	1	1	1	1	1	1	1	1	1	1	1	1	1	1	1	1	1	1	1	1	1	1
N0.HOG0000677	SRK	Core	1	1	1	1	1	1	1	1	1	1	1	1	1	1	1	1	1	1	1	1	1	1	1	1	1	1	1	1	1	1	1	1	1	1	1	1	1	1	1	1	1	1	1	1	1	1	1
N0.HOG0000679	PERKL	Core	1	1	1	1	1	1	1	1	1	1	1	1	1	1	1	1	1	1	1	1	1	1	1	1	1	1	1	1	1	1	1	1	1	1	1	1	1	1	1	1	1	1	1	1	1	1	1
N0.HOG0000682	LRR	Core	1	1	1	1	1	1	1	1	1	1	1	1	1	1	1	1	1	1	1	1	1	1	1	1	1	1	1	1	1	1	1	1	1	1	1	1	1	1	1	1	1	1	1	1	1	1	1
N0.HOG0000684	LRR	Core	1	1	1	1	1	1	1	1	1	1	1	1	1	1	1	1	1	1	1	1	1	1	1	1	1	1	1	1	1	1	1	1	1	1	1	1	1	1	1	1	1	1	1	1	1	1	1
N0.HOG0000685	PERKL	Core	1	1	1	1	1	1	1	1	1	1	1	1	1	1	1	1	1	1	1	1	1	1	1	1	1	1	1	1	1	1	1	1	1	1	1	1	1	1	1	1	1	1	1	1	1	1	1
N0.HOG0000686	RLCK	Core	1	1	1	1	1	1	1	1	1	1	1	1	1	1	1	1	1	1	1	1	1	1	1	1	1	1	1	1	1	1	1	1	1	1	1	1	1	1	1	1	1	1	1	1	1	1	1
N0.HOG0000687	RLCK	Core	1	1	1	1	1	1	1	1	1	1	1	1	1	1	1	1	1	1	1	1	1	1	1	1	1	1	1	1	1	1	1	1	1	1	1	1	1	1	1	1	1	1	1	1	1	1	1
N0.HOG0000688	RLCK	Core	1	1	1	1	1	1	1	1	1	1	1	1	1	1	1	1	1	1	1	1	1	1	1	1	1	1	1	1	1	1	1	1	1	1	1	1	1	1	1	1	1	1	1	1	1	1	1
N0.HOG0000691	RLCK	Core	1	1	1	1	1	1	1	1	1	1	1	1	1	1	1	1	1	1	1	1	1	1	1	1	1	1	1	1	1	1	1	1	1	1	1	1	1	1	1	1	1	1	1	1	1	1	1
N0.HOG0000693	LRR	Core	1	1	1	1	1	1	1	1	1	1	1	1	1	1	1	1	1	1	1	1	1	1	1	1	1	1	1	1	1	1	1	1	1	1	1	1	1	1	1	1	1	1	1	1	1	1	1
N0.HOG0000696	LRR	Core	1	1	1	1	1	1	1	1	1	1	1	1	1	1	1	1	1	1	1	1	1	1	1	1	1	1	1	1	1	1	1	1	1	1	1	1	1	1	1	1	1	1	1	1	1	1	1
N0.HOG0000699	CRK	Core	1	1	1	1	1	1	1	1	1	1	1	1	1	1	1	1	1	1	1	1	1	1	1	1	1	1	1	1	1	1	1	1	1	1	1	1	1	1	1	1	1	1	1	1	1	1	1
N0.HOG0000700	CrRLK1L	Core	1	1	1	1	1	1	1	1	1	1	1	1	1	1	1	1	1	1	1	1	1	1	1	1	1	1	1	1	1	1	1	1	1	1	1	1	1	1	1	1	1	1	1	1	1	1	1
N0.HOG0000701	LRR	Core	1	1	1	1	1	1	1	1	1	1	1	1	1	1	1	1	1	1	1	1	1	1	1	1	1	1	1	1	1	1	1	1	1	1	1	1	1	1	1	1	1	1	1	1	1	1	1
N0.HOG0000702	LRR	Core	1	1	1	1	1	1	1	1	1	1	1	1	1	1	1	1	1	1	1	1	1	1	1	1	1	1	1	1	1	1	1	1	1	1	1	1	1	1	1	1	1	1	1	1	1	1	1
N0.HOG0000703	RLCK	Core	1	1	1	1	1	1	1	1	1	1	1	1	1	1	1	1	1	1	1	1	1	1	1	1	1	1	1	1	1	1	1	1	1	1	1	1	1	1	1	1	1	1	1	1	1	1	1
N0.HOG0000704	LecRLK	Core	1	1	1	1	1	1	1	1	1	1	1	1	1	1	1	1	1	1	1	1	1	1	1	1	1	1	1	1	1	1	1	1	1	1	1	1	1	1	1	1	1	1	1	1	1	1	1
N0.HOG0000705	LecRLK	Core	1	1	1	1	1	1	1	1	1	1	1	1	1	1	1	1	1	1	1	1	1	1	1	1	1	1	1	1	1	1	1	1	1	1	1	1	1	1	1	1	1	1	1	1	1	1	1
N0.HOG0000706	LecRLK	Core	1	1	1	1	1	1	1	1	1	1	1	1	1	1	1	1	1	1	1	1	1	1	1	1	1	1	1	1	1	1	1	1	1	1	1	1	1	1	1	1	1	1	1	1	1	1	1
N0.HOG0000710	LRR	Core	1	1	1	1	1	1	1	1	1	1	1	1	1	1	1	1	1	1	1	1	1	1	1	1	1	1	1	1	1	1	1	1	1	1	1	1	1	1	1	1	1	1	1	1	1	1	1
N0.HOG0000712	MLRR	Core	1	1	1	1	1	1	1	1	1	1	1	1	1	1	1	1	1	1	1	1	1	1	1	1	1	1	1	1	1	1	1	1	1	1	1	1	1	1	1	1	1	1	1	1	1	1	1
N0.HOG0000713	WAKL	Core	1	1	1	1	1	1	1	1	1	1	1	1	1	1	1	1	1	1	1	1	1	1	1	1	1	1	1	1	1	1	1	1	1	1	1	1	1	1	1	1	1	1	1	1	1	1	1
N0.HOG0000714	RLCK	Core	1	1	1	1	1	1	1	1	1	1	1	1	1	1	1	1	1	1	1	1	1	1	1	1	1	1	1	1	1	1	1	1	1	1	1	1	1	1	1	1	1	1	1	1	1	1	1
N0.HOG0000715	RLCK	Core	1	1	1	1	1	1	1	1	1	1	1	1	1	1	1	1	1	1	1	1	1	1	1	1	1	1	1	1	1	1	1	1	1	1	1	1	1	1	1	1	1	1	1	1	1	1	1
N0.HOG0000716	LecRLK	Core	1	1	1	1	1	1	1	1	1	1	1	1	1	1	1	1	1	1	1	1	1	1	1	1	1	1	1	1	1	1	1	1	1	1	1	1	1	1	1	1	1	1	1	1	1	1	1
N0.HOG0000717	RLCK	Core	1	1	1	1	1	1	1	1	1	1	1	1	1	1	1	1	1	1	1	1	1	1	1	1	1	1	1	1	1	1	1	1	1	1	1	1	1	1	1	1	1	1	1	1	1	1	1
N0.HOG0000722	LRR	Core	1	1	1	1	1	1	1	1	1	1	1	1	1	1	1	1	1	1	1	1	1	1	1	1	1	1	1	1	1	1	1	1	1	1	1	1	1	1	1	1	1	1	1	1	1	1	1
N0.HOG0000723	LecRLK	Core	1	1	1	1	1	1	1	1	1	1	1	1	1	1	1	1	1	1	1	1	1	1	1	1	1	1	1	1	1	1	1	1	1	1	1	1	1	1	1	1	1	1	1	1	1	1	1
N0.HOG0000724	LRR	Core	1	1	1	1	1	1	1	1	1	1	1	1	1	1	1	1	1	1	1	1	1	1	1	1	1	1	1	1	1	1	1	1	1	1	1	1	1	1	1	1	1	1	1	1	1	1	1
N0.HOG0000725	LRR	Core	1	1	1	1	1	1	1	1	1	1	1	1	1	1	1	1	1	1	1	1	1	1	1	1	1	1	1	1	1	1	1	1	1	1	1	1	1	1	1	1	1	1	1	1	1	1	1
N0.HOG0000728	LRR	Core	1	1	1	1	1	1	1	1	1	1	1	1	1	1	1	1	1	1	1	1	1	1	1	1	1	1	1	1	1	1	1	1	1	1	1	1	1	1	1	1	1	1	1	1	1	1	1
N0.HOG0000729	LRR	Core	1	1	1	1	1	1	1	1	1	1	1	1	1	1	1	1	1	1	1	1	1	1	1	1	1	1	1	1	1	1	1	1	1	1	1	1	1	1	1	1	1	1	1	1	1	1	1
N0.HOG0000730	LRR	Core	1	1	1	1	1	1	1	1	1	1	1	1	1	1	1	1	1	1	1	1	1	1	1	1	1	1	1	1	1	1	1	1	1	1	1	1	1	1	1	1	1	1	1	1	1	1	1
N0.HOG0000734	LRR	Core	1	1	1	1	1	1	1	1	1	1	1	1	1	1	1	1	1	1	1	1	1	1	1	1	1	1	1	1	1	1	1	1	1	1	1	1	1	1	1	1	1	1	1	1	1	1	1
N0.HOG0000736	LRR	Core	1	1	1	1	1	1	1	1	1	1	1	1	1	1	1	1	1	1	1	1	1	1	1	1	1	1	1	1	1	1	1	1	1	1	1	1	1	1	1	1	1	1	1	1	1	1	1
N0.HOG0000737	RLCK	Core	1	1	1	1	1	1	1	1	1	1	1	1	1	1	1	1	1	1	1	1	1	1	1	1	1	1	1	1	1	1	1	1	1	1	1	1	1	1	1	1	1	1	1	1	1	1	1
N0.HOG0000738	LecRLK	Core	1	1	1	1	1	1	1	1	1	1	1	1	1	1	1	1	1	1	1	1	1	1	1	1	1	1	1	1	1	1	1	1	1	1	1	1	1	1	1	1	1	1	1	1	1	1	1
N0.HOG0000740	RLCK	Core	1	1	1	1	1	1	1	1	1	1	1	1	1	1	1	1	1	1	1	1	1	1	1	1	1	1	1	1	1	1	1	1	1	1	1	1	1	1	1	1	1	1	1	1	1	1	1
N0.HOG0000741	RLCK	Core	1	1	1	1	1	1	1	1	1	1	1	1	1	1	1	1	1	1	1	1	1	1	1	1	1	1	1	1	1	1	1	1	1	1	1	1	1	1	1	1	1	1	1	1	1	1	1
N0.HOG0000745	RLCK	Core	1	1	1	1	1	1	1	1	1	1	1	1	1	1	1	1	1	1	1	1	1	1	1	1	1	1	1	1	1	1	1	1	1	1	1	1	1	1	1	1	1	1	1	1	1	1	1
N0.HOG0000746	LRR	Core	1	1	1	1	1	1	1	1	1	1	1	1	1	1	1	1	1	1	1	1	1	1	1	1	1	1	1	1	1	1	1	1	1	1	1	1	1	1	1	1	1	1	1	1	1	1	1
N0.HOG0000747	LRR	Core	1	1	1	1	1	1	1	1	1	1	1	1	1	1	1	1	1	1	1	1	1	1	1	1	1	1	1	1	1	1	1	1	1	1	1	1	1	1	1	1	1	1	1	1	1	1	1
N0.HOG0000750	RLCK	Core	1	1	1	1	1	1	1	1	1	1	1	1	1	1	1	1	1	1	1	1	1	1	1	1	1	1	1	1	1	1	1	1	1	1	1	1	1	1	1	1	1	1	1	1	1	1	1
N0.HOG0000752	LRR	Core	1	1	1	1	1	1	1	1	1	1	1	1	1	1	1	1	1	1	1	1	1	1	1	1	1	1	1	1	1	1	1	1	1	1	1	1	1	1	1	1	1	1	1	1	1	1	1
N0.HOG0000753	RLCK	Core	1	1	1	1	1	1	1	1	1	1	1	1	1	1	1	1	1	1	1	1	1	1	1	1	1	1	1	1	1	1	1	1	1	1	1	1	1	1	1	1	1	1	1	1	1	1	1
N0.HOG0000754	LRR	Core	1	1	1	1	1	1	1	1	1	1	1	1	1	1	1	1	1	1	1	1	1	1	1	1	1	1	1	1	1	1	1	1	1	1	1	1	1	1	1	1	1	1	1	1	1	1	1
N0.HOG0000756	MLRR	Core	1	1	1	1	1	1	1	1	1	1	1	1	1	1	1	1	1	1	1	1	1	1	1	1	1	1	1	1	1	1	1	1	1	1	1	1	1	1	1	1	1	1	1	1	1	1	1
N0.HOG0000758	RLCK	Core	1	1	1	1	1	1	1	1	1	1	1	1	1	1	1	1	1	1	1	1	1	1	1	1	1	1	1	1	1	1	1	1	1	1	1	1	1	1	1	1	1	1	1	1	1	1	1
N0.HOG0000760	RLCK	Core	1	1	1	1	1	1	1	1	1	1	1	1	1	1	1	1	1	1	1	1	1	1	1	1	1	1	1	1	1	1	1	1	1	1	1	1	1	1	1	1	1	1	1	1	1	1	1
N0.HOG0000762	RLCK	Core	1	1	1	1	1	1	1	1	1	1	1	1	1	1	1	1	1	1	1	1	1	1	1	1	1	1	1	1	1	1	1	1	1	1	1	1	1	1	1	1	1	1	1	1	1	1	1
N0.HOG0000766	SRK	Core	1	1	1	1	1	1	1	1	1	1	1	1	1	1	1	1	1	1	1	1	1	1	1	1	1	1	1	1	1	1	1	1	1	1	1	1	1	1	1	1	1	1	1	1	1	1	1
N0.HOG0000767	LRR	Core	1	1	1	1	1	1	1	1	1	1	1	1	1	1	1	1	1	1	1	1	1	1	1	1	1	1	1	1	1	1	1	1	1	1	1	1	1	1	1	1	1	1	1	1	1	1	1
N0.HOG0000773	CrRLK1L	Core	1	1	1	1	1	1	1	1	1	1	1	1	1	1	1	1	1	1	1	1	1	1	1	1	1	1	1	1	1	1	1	1	1	1	1	1	1	1	1	1	1	1	1	1	1	1	1
N0.HOG0000774	SRK	Core	1	1	1	1	1	1	1	1	1	1	1	1	1	1	1	1	1	1	1	1	1	1	1	1	1	1	1	1	1	1	1	1	1	1	1	1	1	1	1	1	1	1	1	1	1	1	1
N0.HOG0000775	LRR	Core	1	1	1	1	1	1	1	1	1	1	1	1	1	1	1	1	1	1	1	1	1	1	1	1	1	1	1	1	1	1	1	1	1	1	1	1	1	1	1	1	1	1	1	1	1	1	1
N0.HOG0000779	RLCK	Core	1	1	1	1	1	1	1	1	1	1	1	1	1	1	1	1	1	1	1	1	1	1	1	1	1	1	1	1	1	1	1	1	1	1	1	1	1	1	1	1	1	1	1	1	1	1	1
N0.HOG0000780	LRR	Core	1	1	1	1	1	1	1	1	1	1	1	1	1	1	1	1	1	1	1	1	1	1	1	1	1	1	1	1	1	1	1	1	1	1	1	1	1	1	1	1	1	1	1	1	1	1	1
N0.HOG0000784	SRK	Core	1	1	1	1	1	1	1	1	1	1	1	1	1	1	1	1	1	1	1	1	1	1	1	1	1	1	1	1	1	1	1	1	1	1	1	1	1	1	1	1	1	1	1	1	1	1	1
N0.HOG0000785	RLCK	Core	1	1	1	1	1	1	1	1	1	1	1	1	1	1	1	1	1	1	1	1	1	1	1	1	1	1	1	1	1	1	1	1	1	1	1	1	1	1	1	1	1	1	1	1	1	1	1
N0.HOG0000786	LRR	Core	1	1	1	1	1	1	1	1	1	1	1	1	1	1	1	1	1	1	1	1	1	1	1	1	1	1	1	1	1	1	1	1	1	1	1	1	1	1	1	1	1	1	1	1	1	1	1
N0.HOG0000788	RLCK	Core	1	1	1	1	1	1	1	1	1	1	1	1	1	1	1	1	1	1	1	1	1	1	1	1	1	1	1	1	1	1	1	1	1	1	1	1	1	1	1	1	1	1	1	1	1	1	1
N0.HOG0000789	RLCK	Core	1	1	1	1	1	1	1	1	1	1	1	1	1	1	1	1	1	1	1	1	1	1	1	1	1	1	1	1	1	1	1	1	1	1	1	1	1	1	1	1	1	1	1	1	1	1	1
N0.HOG0000791	RLCK	Core	1	1	1	1	1	1	1	1	1	1	1	1	1	1	1	1	1	1	1	1	1	1	1	1	1	1	1	1	1	1	1	1	1	1	1	1	1	1	1	1	1	1	1	1	1	1	1
N0.HOG0000792	CrRLK1L	Core	1	1	1	1	1	1	1	1	1	1	1	1	1	1	1	1	1	1	1	1	1	1	1	1	1	1	1	1	1	1	1	1	1	1	1	1	1	1	1	1	1	1	1	1	1	1	1
N0.HOG0000793	PERKL	Core	1	1	1	1	1	1	1	1	1	1	1	1	1	1	1	1	1	1	1	1	1	1	1	1	1	1	1	1	1	1	1	1	1	1	1	1	1	1	1	1	1	1	1	1	1	1	1
N0.HOG0000794	LRK10L	Core	1	1	1	1	1	1	1	1	1	1	1	1	1	1	1	1	1	1	1	1	1	1	1	1	1	1	1	1	1	1	1	1	1	1	1	1	1	1	1	1	1	1	1	1	1	1	1
N0.HOG0000796	CRK	Core	1	1	1	1	1	1	1	1	1	1	1	1	1	1	1	1	1	1	1	1	1	1	1	1	1	1	1	1	1	1	1	1	1	1	1	1	1	1	1	1	1	1	1	1	1	1	1
N0.HOG0000799	LRR	Core	1	1	1	1	1	1	1	1	1	1	1	1	1	1	1	1	1	1	1	1	1	1	1	1	1	1	1	1	1	1	1	1	1	1	1	1	1	1	1	1	1	1	1	1	1	1	1
N0.HOG0000800	RLCK	Core	1	1	1	1	1	1	1	1	1	1	1	1	1	1	1	1	1	1	1	1	1	1	1	1	1	1	1	1	1	1	1	1	1	1	1	1	1	1	1	1	1	1	1	1	1	1	1
N0.HOG0000801	LRR	Core	1	1	1	1	1	1	1	1	1	1	1	1	1	1	1	1	1	1	1	1	1	1	1	1	1	1	1	1	1	1	1	1	1	1	1	1	1	1	1	1	1	1	1	1	1	1	1
N0.HOG0000804	LecRLK	Core	1	1	1	1	1	1	1	1	1	1	1	1	1	1	1	1	1	1	1	1	1	1	1	1	1	1	1	1	1	1	1	1	1	1	1	1	1	1	1	1	1	1	1	1	1	1	1
N0.HOG0000805	LRR	Core	1	1	1	1	1	1	1	1	1	1	1	1	1	1	1	1	1	1	1	1	1	1	1	1	1	1	1	1	1	1	1	1	1	1	1	1	1	1	1	1	1	1	1	1	1	1	1
N0.HOG0000806	LRR	Core	1	1	1	1	1	1	1	1	1	1	1	1	1	1	1	1	1	1	1	1	1	1	1	1	1	1	1	1	1	1	1	1	1	1	1	1	1	1	1	1	1	1	1	1	1	1	1
N0.HOG0000810	LRR	Core	1	1	1	1	1	1	1	1	1	1	1	1	1	1	1	1	1	1	1	1	1	1	1	1	1	1	1	1	1	1	1	1	1	1	1	1	1	1	1	1	1	1	1	1	1	1	1
N0.HOG0000812	LRR	Core	1	1	1	1	1	1	1	1	1	1	1	1	1	1	1	1	1	1	1	1	1	1	1	1	1	1	1	1	1	1	1	1	1	1	1	1	1	1	1	1	1	1	1	1	1	1	1
N0.HOG0000813	LRR	Core	1	1	1	1	1	1	1	1	1	1	1	1	1	1	1	1	1	1	1	1	1	1	1	1	1	1	1	1	1	1	1	1	1	1	1	1	1	1	1	1	1	1	1	1	1	1	1
N0.HOG0000816	LRR	Core	1	1	1	1	1	1	1	1	1	1	1	1	1	1	1	1	1	1	1	1	1	1	1	1	1	1	1	1	1	1	1	1	1	1	1	1	1	1	1	1	1	1	1	1	1	1	1
N0.HOG0000817	RLCK	Core	1	1	1	1	1	1	1	1	1	1	1	1	1	1	1	1	1	1	1	1	1	1	1	1	1	1	1	1	1	1	1	1	1	1	1	1	1	1	1	1	1	1	1	1	1	1	1
N0.HOG0000818	LRR	Core	1	1	1	1	1	1	1	1	1	1	1	1	1	1	1	1	1	1	1	1	1	1	1	1	1	1	1	1	1	1	1	1	1	1	1	1	1	1	1	1	1	1	1	1	1	1	1
N0.HOG0000819	RLCK	Core	1	1	1	1	1	1	1	1	1	1	1	1	1	1	1	1	1	1	1	1	1	1	1	1	1	1	1	1	1	1	1	1	1	1	1	1	1	1	1	1	1	1	1	1	1	1	1
N0.HOG0000820	RLCK	Core	1	1	1	1	1	1	1	1	1	1	1	1	1	1	1	1	1	1	1	1	1	1	1	1	1	1	1	1	1	1	1	1	1	1	1	1	1	1	1	1	1	1	1	1	1	1	1
N0.HOG0000822	CR4L	Core	1	1	1	1	1	1	1	1	1	1	1	1	1	1	1	1	1	1	1	1	1	1	1	1	1	1	1	1	1	1	1	1	1	1	1	1	1	1	1	1	1	1	1	1	1	1	1
N0.HOG0000823	LRR	Core	1	1	1	1	1	1	1	1	1	1	1	1	1	1	1	1	1	1	1	1	1	1	1	1	1	1	1	1	1	1	1	1	1	1	1	1	1	1	1	1	1	1	1	1	1	1	1
N0.HOG0000824	MLRR	Core	1	1	1	1	1	1	1	1	1	1	1	1	1	1	1	1	1	1	1	1	1	1	1	1	1	1	1	1	1	1	1	1	1	1	1	1	1	1	1	1	1	1	1	1	1	1	1
N0.HOG0000825	LRR	Core	1	1	1	1	1	1	1	1	1	1	1	1	1	1	1	1	1	1	1	1	1	1	1	1	1	1	1	1	1	1	1	1	1	1	1	1	1	1	1	1	1	1	1	1	1	1	1
N0.HOG0000827	LRR	Core	1	1	1	1	1	1	1	1	1	1	1	1	1	1	1	1	1	1	1	1	1	1	1	1	1	1	1	1	1	1	1	1	1	1	1	1	1	1	1	1	1	1	1	1	1	1	1
N0.HOG0000828	MLRR	Core	1	1	1	1	1	1	1	1	1	1	1	1	1	1	1	1	1	1	1	1	1	1	1	1	1	1	1	1	1	1	1	1	1	1	1	1	1	1	1	1	1	1	1	1	1	1	1
N0.HOG0000833	RLCK	Core	1	1	1	1	1	1	1	1	1	1	1	1	1	1	1	1	1	1	1	1	1	1	1	1	1	1	1	1	1	1	1	1	1	1	1	1	1	1	1	1	1	1	1	1	1	1	1
N0.HOG0000834	LRR	Core	1	1	1	1	1	1	1	1	1	1	1	1	1	1	1	1	1	1	1	1	1	1	1	1	1	1	1	1	1	1	1	1	1	1	1	1	1	1	1	1	1	1	1	1	1	1	1
N0.HOG0000835	LRR	Core	1	1	1	1	1	1	1	1	1	1	1	1	1	1	1	1	1	1	1	1	1	1	1	1	1	1	1	1	1	1	1	1	1	1	1	1	1	1	1	1	1	1	1	1	1	1	1
N0.HOG0000836	RLCK	Core	1	1	1	1	1	1	1	1	1	1	1	1	1	1	1	1	1	1	1	1	1	1	1	1	1	1	1	1	1	1	1	1	1	1	1	1	1	1	1	1	1	1	1	1	1	1	1
N0.HOG0000838	LRR	Core	1	1	1	1	1	1	1	1	1	1	1	1	1	1	1	1	1	1	1	1	1	1	1	1	1	1	1	1	1	1	1	1	1	1	1	1	1	1	1	1	1	1	1	1	1	1	1
N0.HOG0000840	LRR	Core	1	1	1	1	1	1	1	1	1	1	1	1	1	1	1	1	1	1	1	1	1	1	1	1	1	1	1	1	1	1	1	1	1	1	1	1	1	1	1	1	1	1	1	1	1	1	1
N0.HOG0000841	CrRLK1L	Core	1	1	1	1	1	1	1	1	1	1	1	1	1	1	1	1	1	1	1	1	1	1	1	1	1	1	1	1	1	1	1	1	1	1	1	1	1	1	1	1	1	1	1	1	1	1	1
N0.HOG0000844	LecRLK	Core	1	1	1	1	1	1	1	1	1	1	1	1	1	1	1	1	1	1	1	1	1	1	1	1	1	1	1	1	1	1	1	1	1	1	1	1	1	1	1	1	1	1	1	1	1	1	1
N0.HOG0000846	LRR	Core	1	1	1	1	1	1	1	1	1	1	1	1	1	1	1	1	1	1	1	1	1	1	1	1	1	1	1	1	1	1	1	1	1	1	1	1	1	1	1	1	1	1	1	1	1	1	1
N0.HOG0000847	RLCK	Core	1	1	1	1	1	1	1	1	1	1	1	1	1	1	1	1	1	1	1	1	1	1	1	1	1	1	1	1	1	1	1	1	1	1	1	1	1	1	1	1	1	1	1	1	1	1	1
N0.HOG0000849	PERKL	Core	1	1	1	1	1	1	1	1	1	1	1	1	1	1	1	1	1	1	1	1	1	1	1	1	1	1	1	1	1	1	1	1	1	1	1	1	1	1	1	1	1	1	1	1	1	1	1
N0.HOG0000850	Extensin	Core	1	1	1	1	1	1	1	1	1	1	1	1	1	1	1	1	1	1	1	1	1	1	1	1	1	1	1	1	1	1	1	1	1	1	1	1	1	1	1	1	1	1	1	1	1	1	1
N0.HOG0000855	RLCK	Core	1	1	1	1	1	1	1	1	1	1	1	1	1	1	1	1	1	1	1	1	1	1	1	1	1	1	1	1	1	1	1	1	1	1	1	1	1	1	1	1	1	1	1	1	1	1	1
N0.HOG0000857	LRR	Core	1	1	1	1	1	1	1	1	1	1	1	1	1	1	1	1	1	1	1	1	1	1	1	1	1	1	1	1	1	1	1	1	1	1	1	1	1	1	1	1	1	1	1	1	1	1	1
N0.HOG0000858	LRR	Core	1	1	1	1	1	1	1	1	1	1	1	1	1	1	1	1	1	1	1	1	1	1	1	1	1	1	1	1	1	1	1	1	1	1	1	1	1	1	1	1	1	1	1	1	1	1	1
N0.HOG0000861	LRR	Core	1	1	1	1	1	1	1	1	1	1	1	1	1	1	1	1	1	1	1	1	1	1	1	1	1	1	1	1	1	1	1	1	1	1	1	1	1	1	1	1	1	1	1	1	1	1	1
N0.HOG0000862	RLCK	Core	1	1	1	1	1	1	1	1	1	1	1	1	1	1	1	1	1	1	1	1	1	1	1	1	1	1	1	1	1	1	1	1	1	1	1	1	1	1	1	1	1	1	1	1	1	1	1
N0.HOG0000864	RLCK	Core	1	1	1	1	1	1	1	1	1	1	1	1	1	1	1	1	1	1	1	1	1	1	1	1	1	1	1	1	1	1	1	1	1	1	1	1	1	1	1	1	1	1	1	1	1	1	1
N0.HOG0000865	LecRLK	Core	1	1	1	1	1	1	1	1	1	1	1	1	1	1	1	1	1	1	1	1	1	1	1	1	1	1	1	1	1	1	1	1	1	1	1	1	1	1	1	1	1	1	1	1	1	1	1
N0.HOG0000866	LecRLK	Core	1	1	1	1	1	1	1	1	1	1	1	1	1	1	1	1	1	1	1	1	1	1	1	1	1	1	1	1	1	1	1	1	1	1	1	1	1	1	1	1	1	1	1	1	1	1	1
N0.HOG0000869	LecRLK	Core	1	1	1	1	1	1	1	1	1	1	1	1	1	1	1	1	1	1	1	1	1	1	1	1	1	1	1	1	1	1	1	1	1	1	1	1	1	1	1	1	1	1	1	1	1	1	1
N0.HOG0000870	LecRLK	Core	1	1	1	1	1	1	1	1	1	1	1	1	1	1	1	1	1	1	1	1	1	1	1	1	1	1	1	1	1	1	1	1	1	1	1	1	1	1	1	1	1	1	1	1	1	1	1
N0.HOG0000871	LecRLK	Core	1	1	1	1	1	1	1	1	1	1	1	1	1	1	1	1	1	1	1	1	1	1	1	1	1	1	1	1	1	1	1	1	1	1	1	1	1	1	1	1	1	1	1	1	1	1	1
N0.HOG0000872	LecRLK	Core	1	1	1	1	1	1	1	1	1	1	1	1	1	1	1	1	1	1	1	1	1	1	1	1	1	1	1	1	1	1	1	1	1	1	1	1	1	1	1	1	1	1	1	1	1	1	1
N0.HOG0000874	CrRLK1L	Core	1	1	1	1	1	1	1	1	1	1	1	1	1	1	1	1	1	1	1	1	1	1	1	1	1	1	1	1	1	1	1	1	1	1	1	1	1	1	1	1	1	1	1	1	1	1	1
N0.HOG0000875	LRR	Core	1	1	1	1	1	1	1	1	1	1	1	1	1	1	1	1	1	1	1	1	1	1	1	1	1	1	1	1	1	1	1	1	1	1	1	1	1	1	1	1	1	1	1	1	1	1	1
N0.HOG0000876	RLCK	Core	1	1	1	1	1	1	1	1	1	1	1	1	1	1	1	1	1	1	1	1	1	1	1	1	1	1	1	1	1	1	1	1	1	1	1	1	1	1	1	1	1	1	1	1	1	1	1
N0.HOG0000877	LRR	Core	1	1	1	1	1	1	1	1	1	1	1	1	1	1	1	1	1	1	1	1	1	1	1	1	1	1	1	1	1	1	1	1	1	1	1	1	1	1	1	1	1	1	1	1	1	1	1
N0.HOG0000878	LRR	Core	1	1	1	1	1	1	1	1	1	1	1	1	1	1	1	1	1	1	1	1	1	1	1	1	1	1	1	1	1	1	1	1	1	1	1	1	1	1	1	1	1	1	1	1	1	1	1
N0.HOG0000880	LRR	Core	1	1	1	1	1	1	1	1	1	1	1	1	1	1	1	1	1	1	1	1	1	1	1	1	1	1	1	1	1	1	1	1	1	1	1	1	1	1	1	1	1	1	1	1	1	1	1
N0.HOG0000882	LRR	Core	1	1	1	1	1	1	1	1	1	1	1	1	1	1	1	1	1	1	1	1	1	1	1	1	1	1	1	1	1	1	1	1	1	1	1	1	1	1	1	1	1	1	1	1	1	1	1
N0.HOG0000885	LRR	Core	1	1	1	1	1	1	1	1	1	1	1	1	1	1	1	1	1	1	1	1	1	1	1	1	1	1	1	1	1	1	1	1	1	1	1	1	1	1	1	1	1	1	1	1	1	1	1
N0.HOG0000886	LRR	Core	1	1	1	1	1	1	1	1	1	1	1	1	1	1	1	1	1	1	1	1	1	1	1	1	1	1	1	1	1	1	1	1	1	1	1	1	1	1	1	1	1	1	1	1	1	1	1
N0.HOG0000887	RLCK	Core	1	1	1	1	1	1	1	1	1	1	1	1	1	1	1	1	1	1	1	1	1	1	1	1	1	1	1	1	1	1	1	1	1	1	1	1	1	1	1	1	1	1	1	1	1	1	1
N0.HOG0000889	RLCK	Core	1	1	1	1	1	1	1	1	1	1	1	1	1	1	1	1	1	1	1	1	1	1	1	1	1	1	1	1	1	1	1	1	1	1	1	1	1	1	1	1	1	1	1	1	1	1	1
N0.HOG0000890	LecRLK	Core	1	1	1	1	1	1	1	1	1	1	1	1	1	1	1	1	1	1	1	1	1	1	1	1	1	1	1	1	1	1	1	1	1	1	1	1	1	1	1	1	1	1	1	1	1	1	1
N0.HOG0000891	LRR	Core	1	1	1	1	1	1	1	1	1	1	1	1	1	1	1	1	1	1	1	1	1	1	1	1	1	1	1	1	1	1	1	1	1	1	1	1	1	1	1	1	1	1	1	1	1	1	1
N0.HOG0000892	LRR	Core	1	1	1	1	1	1	1	1	1	1	1	1	1	1	1	1	1	1	1	1	1	1	1	1	1	1	1	1	1	1	1	1	1	1	1	1	1	1	1	1	1	1	1	1	1	1	1
N0.HOG0000896	LRR	Core	1	1	1	1	1	1	1	1	1	1	1	1	1	1	1	1	1	1	1	1	1	1	1	1	1	1	1	1	1	1	1	1	1	1	1	1	1	1	1	1	1	1	1	1	1	1	1
N0.HOG0000897	RLCK	Almost Core	1	1	1	1	1	1	1	1	1	1	1	1	1	1	1	1	1	1	1	1	1	1	1	1	1	1	1	1	1	1	1	1	1	1	1	1	1	1	1	1	1	1	1	1	1	1	1
N0.HOG0000898	WAKL	Almost Core	1	1	1	1	1	1	1	1	1	1	1	1	1	1	1	1	1	1	1	1	1	1	1	1	1	1	1	1	1	1	1	1	1	1	1	1	1	1	1	1	1	1	1	1	1	1	1
N0.HOG0000902	PERKL	Almost Core	1	1	1	1	1	1	1	1	1	1	1	1	1	1	1	1	1	1	1	1	1	1	1	1	1	1	1	1	1	1	1	1	1	1	1	1	1	1	1	1	1	1	1	1	1	1	1
N0.HOG0000903	SRK	Almost Core	1	1	1	1	1	1	1	1	1	1	1	1	1	1	1	1	1	1	1	1	1	1	1	1	1	1	1	1	1	1	1	1	1	1	1	1	1	1	1	1	1	1	1	1	1	1	1
N0.HOG0000904	LRK10L	Almost Core	1	1	1	1	1	1	1	1	1	1	1	1	1	1	1	1	1	1	1	1	1	1	1	1	1	1	1	1	1	1	1	1	1	1	1	1	1	1	1	1	1	1	1	1	1	1	1
N0.HOG0000906	RLCK	Almost Core	1	1	1	1	1	1	1	1	1	1	1	1	1	1	1	1	1	1	1	0	1	1	1	1	1	1	1	1	1	1	1	1	1	1	1	1	1	1	1	1	1	1	1	1	1	1	1
N0.HOG0000907_1	LRR	Almost Core	1	1	1	1	1	1	1	1	1	0	1	1	1	1	1	1	1	1	1	1	1	1	1	1	1	1	1	1	1	1	1	1	1	1	1	1	1	1	1	1	1	1	1	1	1	1	1
N0.HOG0000907_2	LRR	Private	0	0	0	0	0	0	0	0	0	0	0	0	0	0	0	0	0	0	0	0	0	0	0	0	0	0	0	0	0	0	0	0	0	0	0	0	0	0	0	0	0	0	0	0	0	0	0
N0.HOG0000908	WAKL	Almost Core	1	1	1	1	1	1	1	1	1	1	1	1	1	1	1	1	1	1	1	1	1	0	1	1	1	1	1	1	1	1	1	1	1	1	1	1	1	1	1	1	1	1	1	1	1	1	1
N0.HOG0000909	RLCK	Almost Core	1	1	1	1	1	1	1	1	1	1	1	1	1	1	1	1	1	1	1	1	1	1	1	1	1	1	1	1	1	1	1	1	1	1	1	1	1	1	1	1	0	1	1	1	1	1	1
N0.HOG0000912	RLCK	Almost Core	1	1	1	1	1	1	1	1	1	0	1	1	1	1	1	1	1	1	1	1	1	1	1	1	1	1	1	1	1	1	1	1	1	1	1	1	1	1	1	1	1	1	1	1	1	1	1
N0.HOG0000916	RLCK	Almost Core	1	1	1	1	0	1	1	1	1	1	1	1	1	1	1	1	1	1	1	1	1	1	1	1	1	1	1	1	1	1	1	1	1	1	1	1	1	1	1	1	1	1	1	1	1	1	1
N0.HOG0000919	LRR	Almost Core	1	1	1	1	1	1	1	1	1	1	1	1	1	1	1	1	1	1	1	1	1	1	1	1	1	1	1	1	1	1	1	1	1	1	1	1	1	1	1	1	1	1	1	1	1	1	1
N0.HOG0000921	WAKL	Almost Core	1	1	1	1	1	1	1	1	1	1	1	1	1	1	1	1	1	1	1	1	1	1	1	1	1	1	1	1	1	1	1	1	1	1	1	1	1	1	1	1	1	1	1	1	1	1	1
N0.HOG0000922	LRR	Almost Core	1	1	1	1	1	1	1	1	1	1	1	1	1	1	1	1	1	1	1	1	1	1	1	1	1	1	1	1	1	1	0	1	1	1	1	1	1	1	1	1	1	1	1	1	1	1	1
N0.HOG0000923	LecRLK	Almost Core	1	1	1	1	1	1	1	0	1	1	1	1	1	1	1	1	1	1	1	1	1	1	1	1	1	1	1	1	1	1	1	1	1	1	1	1	1	1	1	1	1	1	1	1	1	1	1
N0.HOG0000924	LecRLK	Almost Core	1	1	1	1	1	1	1	1	1	1	1	1	1	1	1	1	1	1	1	1	1	1	1	1	1	1	1	1	1	1	1	1	1	1	1	1	1	1	1	1	1	1	1	1	1	1	1
N0.HOG0000925	RLCK	Almost Core	1	1	1	1	1	1	1	1	1	1	1	1	1	1	1	1	1	1	1	1	0	1	1	1	1	1	1	1	1	1	1	1	1	1	1	1	1	1	1	1	1	1	1	1	1	1	1
N0.HOG0000927	Extensin	Almost Core	1	1	1	1	1	1	1	1	1	0	1	1	1	1	1	1	1	1	1	1	1	1	1	1	1	1	1	1	1	1	1	1	1	1	1	1	1	1	1	1	1	1	1	1	1	1	1
N0.HOG0000929	CRK	Almost Core	1	1	1	1	1	1	1	1	1	1	1	1	1	1	1	1	1	1	1	1	1	1	1	1	1	1	1	1	1	1	1	1	1	1	1	1	1	1	1	1	1	1	1	1	1	1	1
N0.HOG0000932	LRR	Almost Core	1	1	1	1	1	1	1	1	1	1	1	1	1	1	1	1	1	1	1	1	1	1	1	1	1	1	1	1	1	1	1	1	1	1	1	1	1	1	1	1	1	1	1	1	1	1	1
N0.HOG0000933	CRK	Almost Core	1	1	1	1	1	1	1	1	1	1	1	1	1	1	1	1	1	1	1	1	1	1	1	1	1	1	1	1	1	1	1	1	1	1	1	1	1	1	1	1	1	1	1	1	1	1	1
N0.HOG0000935	MLRR	Almost Core	1	1	1	1	1	1	1	1	1	1	1	1	1	1	1	1	1	1	1	1	1	1	1	1	1	1	1	1	1	1	1	1	1	1	1	1	1	1	1	1	1	1	1	1	1	1	1
N0.HOG0000936	RLCK	Almost Core	1	1	1	1	1	1	1	1	1	0	1	1	1	1	1	1	1	1	1	1	1	1	1	1	1	1	1	1	1	1	1	1	1	1	1	1	1	1	1	1	1	1	1	1	1	1	1
N0.HOG0000937	CR4L	Almost Core	1	1	1	1	1	1	1	1	1	1	1	1	1	1	1	1	1	1	1	1	1	1	1	1	1	1	1	1	1	1	1	1	1	1	1	1	1	1	1	1	1	1	1	1	1	1	1
N0.HOG0000939	RLCK	Almost Core	1	1	1	1	1	1	1	1	1	1	1	1	1	1	1	1	1	1	1	1	1	1	1	1	1	1	1	1	1	1	1	1	1	1	1	1	1	1	1	1	1	1	1	1	1	1	1
N0.HOG0000941	CrRLK1L	Almost Core	1	1	1	1	1	1	1	1	1	1	1	1	1	1	1	1	1	1	1	1	1	1	1	1	1	1	1	1	1	1	1	1	1	1	1	1	1	1	1	1	1	1	1	1	1	1	1
N0.HOG0000942	CrRLK1L	Almost Core	1	1	1	1	1	1	1	1	1	1	1	1	1	1	1	1	1	1	1	1	1	1	1	1	1	1	1	1	1	1	1	1	1	1	1	1	1	1	1	1	1	1	1	1	1	1	1
N0.HOG0000945	CrRLK1L	Almost Core	1	1	1	1	1	1	1	1	1	1	1	1	1	1	1	1	1	1	1	1	1	1	1	1	1	1	1	1	1	1	1	1	1	1	1	1	1	1	1	1	1	1	1	1	1	1	1
N0.HOG0000946	WAKL	Almost Core	1	1	1	1	1	1	1	1	1	1	1	1	1	1	1	1	1	0	1	1	1	1	1	1	1	1	1	1	1	1	1	1	1	1	1	1	1	1	1	1	1	1	1	1	1	1	1
N0.HOG0000949	LRR	Almost Core	1	1	1	1	1	1	1	1	1	1	1	1	1	1	1	1	1	1	1	1	1	1	1	1	1	1	1	1	1	1	1	1	1	1	1	1	1	1	1	1	1	1	1	1	1	1	1
N0.HOG0000952	RLCK	Almost Core	1	1	1	1	1	1	1	1	1	1	1	1	1	1	1	1	1	1	1	1	1	1	1	1	1	1	1	1	1	1	1	1	1	1	1	1	0	1	1	1	1	1	1	1	1	1	1
N0.HOG0000953	SRK	Almost Core	1	1	1	1	1	1	1	1	1	0	1	1	1	1	1	1	1	1	1	1	1	1	1	1	1	1	1	1	1	1	1	1	1	1	1	1	1	1	1	1	1	1	1	1	1	1	1
N0.HOG0000954	SRK	Almost Core	1	1	1	1	1	1	1	1	1	0	1	1	1	1	1	1	1	1	1	1	1	1	1	1	1	1	1	1	1	1	1	1	1	1	1	1	1	1	1	1	1	1	1	1	1	1	1
N0.HOG0000957	RLCK	Almost Core	1	1	1	1	1	1	1	1	1	0	1	1	1	1	1	1	1	1	1	1	1	1	1	1	1	1	1	1	1	1	1	1	1	1	1	1	1	1	1	1	1	1	1	1	1	1	1
N0.HOG0000958	RLCK	Almost Core	1	1	1	1	1	1	1	1	1	1	1	1	1	1	1	1	1	1	1	1	1	1	1	1	1	1	1	1	1	1	1	1	1	1	1	1	1	1	1	1	1	1	1	1	1	1	1
N0.HOG0000959	RLCK	Almost Core	1	1	1	1	1	1	1	1	1	1	1	1	1	1	1	1	1	1	1	1	1	1	1	1	1	1	1	1	1	1	1	1	1	1	1	1	1	1	1	1	1	1	1	1	1	1	1
N0.HOG0000961	LRR	Almost Core	1	1	1	1	1	1	1	1	1	1	1	1	1	1	1	1	1	1	1	1	1	1	1	1	1	1	1	1	1	1	1	1	1	1	1	1	1	1	1	1	1	1	1	1	1	1	1
N0.HOG0000962	LecRLK	Almost Core	1	1	1	1	1	1	1	1	1	0	1	1	1	1	1	1	1	1	1	1	1	1	1	1	1	1	1	1	1	1	1	1	1	1	1	1	1	1	1	1	1	1	1	1	1	1	1
N0.HOG0000964	RLCK	Almost Core	1	1	1	1	1	1	1	1	1	1	1	1	1	1	1	1	0	0	1	1	1	1	1	1	1	1	1	1	1	1	1	1	1	1	1	1	1	1	1	1	1	1	1	1	1	1	1
N0.HOG0000967	CRK	Almost Core	1	1	1	1	1	1	1	1	1	0	1	1	1	1	1	1	1	1	1	1	1	1	1	1	1	1	1	1	1	1	1	1	1	1	1	1	1	1	1	1	1	1	1	1	1	1	1
N0.HOG0000969	RLCK	Almost Core	1	1	1	1	1	1	1	1	1	1	1	1	1	1	1	1	1	1	1	1	1	1	1	1	1	1	1	1	1	1	1	1	1	1	1	1	1	1	1	1	1	1	1	1	1	1	1
N0.HOG0000970	PR5L	Almost Core	1	1	1	1	1	1	1	1	1	0	1	1	1	1	1	1	1	1	1	1	1	1	1	1	1	1	1	1	1	1	1	1	1	1	1	1	1	1	1	1	1	1	1	1	1	1	1
N0.HOG0000973	RLCK	Almost Core	1	1	1	1	1	1	1	1	1	0	1	1	1	1	1	1	1	1	1	1	1	1	1	1	1	1	1	1	1	1	1	1	1	1	1	1	1	1	1	1	1	1	1	1	1	1	1
N0.HOG0000974	LRR	Almost Core	1	1	1	1	1	1	1	1	1	0	1	1	1	1	1	1	1	1	1	1	1	1	1	1	1	1	1	1	1	1	1	1	1	1	1	1	1	1	1	1	1	1	1	1	1	1	1
N0.HOG0000975	SRK	Almost Core	1	1	1	1	1	1	1	1	1	1	1	1	1	1	1	1	1	1	1	1	1	1	1	1	1	0	1	1	1	1	1	1	1	1	1	1	1	1	1	1	1	1	1	1	1	1	1
N0.HOG0000976	LRR	Almost Core	1	1	1	1	1	1	1	1	1	1	1	1	1	1	1	1	1	1	0	1	1	1	1	1	1	1	1	1	1	1	1	0	1	1	1	1	1	1	1	1	1	1	1	1	1	1	1
N0.HOG0000978	RLCK	Almost Core	1	1	1	1	1	1	1	1	1	1	1	1	1	1	1	1	0	0	1	1	1	1	1	1	1	1	1	1	1	1	1	1	1	1	1	1	1	1	1	1	1	1	1	1	1	1	1
N0.HOG0000979	CRK	Almost Core	1	1	1	1	1	1	1	1	0	0	1	1	1	1	1	1	1	1	1	1	1	1	1	1	1	1	1	1	1	1	1	1	0	1	1	1	1	1	1	1	1	1	1	1	1	1	1
N0.HOG0000981	CRK	Almost Core	1	1	1	1	1	1	1	1	1	1	1	1	1	1	1	1	1	1	1	1	1	1	1	1	1	1	1	1	1	1	1	1	1	1	1	1	0	1	1	1	1	1	1	1	1	1	1
N0.HOG0000982	MLRR	Almost Core	1	1	1	1	1	1	1	1	1	0	1	1	1	1	1	1	1	1	1	1	1	1	1	1	1	1	1	1	1	1	1	1	1	1	1	1	1	1	1	1	1	1	1	1	1	1	1
N0.HOG0000987	MLRR	Almost Core	1	1	1	1	1	1	1	1	1	1	1	1	1	1	1	1	1	1	1	0	1	1	1	1	1	1	1	1	1	1	1	1	1	1	1	1	1	1	1	1	1	1	1	1	1	0	1
N0.HOG0000988	SRK	Almost Core	1	1	1	1	1	1	1	1	1	1	1	1	1	1	1	1	1	1	1	1	1	1	1	1	1	1	1	1	1	1	1	1	1	1	1	1	1	1	1	1	1	1	1	1	1	1	1
N0.HOG0000990	RLCK	Almost Core	1	1	1	0	1	1	1	1	1	1	1	1	1	1	1	1	1	1	1	1	1	1	1	1	0	1	1	1	1	1	1	1	1	1	1	1	0	1	1	1	1	1	1	1	1	1	1
N0.HOG0000991	PR5L	Almost Core	1	1	1	1	1	1	1	1	1	1	1	1	1	1	1	1	1	1	1	1	1	1	1	1	1	1	1	1	1	1	1	1	1	1	1	1	1	1	1	1	1	1	1	1	1	1	0
N0.HOG0000993	MLRR	Almost Core	1	1	1	1	1	1	1	1	1	0	1	1	0	1	1	1	0	0	0	1	1	1	1	1	1	1	1	1	1	1	1	1	1	1	1	1	1	1	1	1	1	1	1	1	1	1	1
N0.HOG0000994	RLCK	Almost Core	1	1	1	1	0	1	1	1	1	0	1	1	1	1	1	1	1	1	1	1	1	1	1	1	1	1	1	1	1	1	1	1	1	1	1	1	1	1	1	1	1	1	1	1	1	1	1
N0.HOG0000995	SRK	Almost Core	1	1	1	1	1	1	1	0	0	0	1	1	1	1	1	1	1	1	1	1	1	1	1	1	1	1	0	1	1	1	1	1	1	1	1	1	1	1	1	1	1	1	1	1	0	1	1
N0.HOG0000996_1	MLRR	Shell	1	1	1	1	1	1	1	1	1	1	1	1	1	1	1	1	1	1	1	1	1	1	1	1	1	1	0	1	1	1	1	1	1	1	1	1	1	1	1	0	1	1	1	1	1	1	1
N0.HOG0000996_2	MLRR	Cloud	0	0	0	0	0	1	0	1	0	0	0	0	0	0	0	0	0	0	0	0	0	0	0	0	0	0	0	0	0	0	0	0	0	0	0	0	0	0	0	0	0	0	0	0	0	0	0
N0.HOG0000997	CRK	Almost Core	1	1	1	1	1	1	1	0	0	0	1	1	1	1	1	1	1	1	1	1	1	1	1	1	1	1	1	1	1	1	1	1	0	1	1	1	1	1	1	1	1	1	1	1	1	1	1
N0.HOG0000998	SRK	Almost Core	0	1	1	0	1	1	1	1	1	1	1	1	1	1	1	1	1	1	1	1	1	1	1	0	1	1	1	1	1	1	1	1	1	1	1	0	1	1	1	1	1	1	0	1	1	1	1
N0.HOG0001000	MLRR	Almost Core	1	1	1	1	0	1	1	1	1	1	1	1	1	1	1	1	1	1	1	0	1	1	0	1	1	1	1	1	1	1	0	1	1	1	1	0	1	1	1	1	1	1	1	1	1	1	1
N0.HOG0001001	SRK	Almost Core	1	1	1	1	1	1	1	1	1	1	1	1	0	1	1	1	1	1	1	1	0	1	1	1	1	1	1	1	1	1	1	1	1	1	1	1	1	1	1	1	1	1	1	1	1	1	1
N0.HOG0001002_1	RLCK	Almost Core	1	1	1	1	0	1	1	1	1	1	1	1	1	1	1	1	1	1	1	1	1	1	1	1	1	1	0	1	1	1	1	1	1	1	1	1	1	1	1	1	0	1	1	1	1	1	1
N0.HOG0001002_2	RLCK	Private	0	0	0	0	0	0	0	0	0	0	0	0	0	0	0	0	0	0	0	0	0	0	0	0	0	0	0	0	0	0	0	0	0	0	0	0	0	0	0	0	0	0	0	0	0	0	0
N0.HOG0001005	SRK	Almost Core	1	1	1	1	1	1	1	1	1	0	1	0	1	1	1	1	1	1	1	1	1	1	1	1	1	1	1	1	1	1	1	1	1	0	1	0	1	1	0	1	1	1	1	1	1	1	1
N0.HOG0001006	CrRLK1L	Almost Core	1	1	0	1	1	1	1	1	1	1	1	1	1	1	1	1	1	1	1	1	0	1	1	1	1	1	1	1	1	1	1	1	1	1	0	1	1	1	1	1	1	1	1	1	1	1	1
N0.HOG0001007	LecRLK	Almost Core	1	1	1	1	0	1	1	1	1	0	1	1	1	1	1	1	1	1	1	0	1	1	1	1	1	1	1	1	1	1	0	1	1	1	0	0	1	1	1	1	1	1	1	1	1	1	1
N0.HOG0001008	WAKL	Almost Core	0	0	0	1	1	1	1	1	1	1	1	1	0	1	0	0	1	1	1	1	1	1	0	1	0	0	1	1	1	1	1	1	1	1	1	1	1	1	1	1	1	1	1	1	1	1	1
N0.HOG0001009_1	SRK	Shell	1	1	1	1	1	0	1	1	1	1	1	0	1	1	1	1	1	1	1	1	1	1	1	1	1	1	1	0	1	1	1	1	1	1	1	1	0	1	1	0	0	1	1	1	1	1	1
N0.HOG0001009_2	SRK	Cloud	0	0	0	0	0	0	0	0	0	0	0	0	0	0	0	0	0	0	0	0	0	0	0	0	0	0	0	0	0	0	0	0	0	1	0	0	0	1	0	0	0	0	0	0	0	0	0
N0.HOG0001009_3	SRK	Private	0	0	0	0	0	0	0	0	0	0	0	0	0	0	0	0	0	0	0	0	0	0	0	0	0	0	0	0	0	0	0	0	0	0	0	0	0	0	0	0	0	0	0	0	0	0	0
N0.HOG0001010	LRK10L	Almost Core	1	1	1	1	1	1	1	1	1	1	1	1	1	1	1	1	0	0	1	1	1	1	1	1	1	1	1	1	1	1	0	1	1	1	1	1	1	1	1	1	1	1	1	1	1	1	1
N0.HOG0001011	MLRR	Shell	1	1	1	1	0	1	1	1	1	1	1	1	1	1	1	1	1	1	1	0	1	1	1	1	1	1	1	1	1	1	0	1	1	1	1	0	1	1	1	1	1	1	1	1	1	1	1
N0.HOG0001012	MLRR	Shell	0	0	0	0	1	0	0	0	1	0	1	1	0	0	0	0	0	0	0	1	1	0	0	0	0	0	1	0	0	1	0	0	1	1	1	1	0	1	0	1	0	0	0	0	0	0	0
N0.HOG0001013	MLRR	Cloud	0	0	0	0	0	0	0	0	1	1	0	0	0	0	0	0	0	0	0	0	0	0	0	0	0	0	0	0	0	0	0	0	0	0	0	0	0	0	0	0	0	0	0	0	0	0	0
N0.HOG0001014	MLRR	Shell	1	1	1	1	0	1	1	1	0	0	0	0	0	1	1	1	1	1	1	0	0	0	1	1	1	1	0	1	1	0	0	1	0	0	0	0	1	0	1	0	1	1	1	0	1	0	1
N0.HOG0001015_1	PERKL	Shell	1	1	1	0	1	1	0	1	1	1	1	0	1	1	1	1	1	1	1	1	1	1	1	1	1	1	1	1	1	1	1	1	1	1	1	1	1	1	1	1	0	1	1	1	1	1	1
N0.HOG0001015_2	PERK	Private	0	0	0	0	0	0	0	0	0	0	0	0	0	0	0	0	0	0	0	0	0	0	0	0	0	0	0	0	0	0	0	0	0	0	0	0	0	0	0	0	0	0	0	0	0	0	0
N0.HOG0001018	WAKL	Shell	1	1	1	1	0	1	1	0	1	0	1	1	1	1	1	1	1	1	1	1	1	1	1	1	1	1	0	1	0	1	1	1	1	1	1	1	1	0	1	1	1	1	1	1	0	1	1
N0.HOG0001019	LRK10L	Shell	1	1	1	1	1	1	1	1	1	1	1	1	1	1	1	1	1	1	1	1	1	1	1	1	1	1	1	0	1	1	0	1	1	1	1	1	1	1	1	1	0	1	1	1	1	1	1
N0.HOG0001021	CRK	Shell	1	1	0	1	0	1	1	1	1	1	1	1	1	0	1	1	1	1	1	1	1	1	1	1	1	1	1	1	1	1	1	0	1	1	1	1	1	0	1	1	1	1	1	1	1	0	1
N0.HOG0001022	WAKL	Shell	1	1	1	0	1	1	1	1	1	1	1	1	1	1	1	1	1	1	1	1	1	1	1	1	1	1	0	0	1	1	0	1	1	1	1	1	0	1	1	1	1	1	1	1	1	1	0
N0.HOG0001023	MLRR	Shell	1	1	1	1	1	1	1	1	1	0	1	1	1	1	1	1	1	1	1	0	1	1	1	1	1	1	1	1	1	1	0	1	1	1	1	0	1	1	1	1	1	1	1	1	1	1	1
N0.HOG0001024	RLCK	Shell	1	1	1	1	1	1	1	1	0	0	1	1	1	1	1	1	1	1	1	1	0	1	1	1	1	1	1	0	1	1	1	1	1	1	0	1	1	1	0	1	1	1	1	1	0	1	0
N0.HOG0001025	MLRR	Shell	1	1	1	1	1	1	1	1	1	1	1	1	1	1	1	1	0	0	0	1	1	1	1	1	1	1	1	1	1	1	1	1	1	1	1	1	1	1	0	1	0	1	0	1	1	1	1
N0.HOG0001026	CRK	Shell	1	1	0	1	0	1	1	1	1	1	1	1	1	0	1	1	1	1	1	1	1	1	1	0	1	1	1	0	1	1	1	0	1	1	1	1	0	0	1	1	1	1	1	1	1	0	1
N0.HOG0001027	SRK	Shell	0	1	1	1	1	0	1	1	0	0	1	1	0	1	1	1	1	1	1	1	1	0	1	0	1	1	1	1	1	1	1	1	1	1	1	1	1	1	1	1	1	1	0	1	1	1	0
N0.HOG0001028	WAKL	Shell	0	0	0	1	1	1	1	1	1	0	1	0	0	1	0	0	1	1	1	1	1	1	1	1	0	0	1	1	1	1	1	1	1	1	1	1	1	1	1	1	1	1	0	1	1	1	1
N0.HOG0001029	CRK	Shell	1	1	1	1	1	0	1	1	1	1	1	1	1	1	1	1	1	1	1	1	1	1	1	1	1	1	0	1	1	1	1	1	1	1	1	1	1	1	0	1	1	1	1	1	1	0	1
N0.HOG0001032	MLRR	Shell	0	1	1	1	1	1	1	0	0	0	1	0	1	1	1	1	1	1	1	1	1	1	0	1	1	1	1	1	1	1	1	0	0	1	1	0	1	1	1	1	1	1	1	1	1	1	1
N0.HOG0001034	CRK	Shell	1	1	1	1	0	1	1	1	1	1	0	0	1	1	0	0	1	1	0	0	1	1	0	0	0	0	1	1	1	1	1	1	1	0	0	1	1	0	1	0	1	1	1	1	1	1	1
N0.HOG0001035_1	LRR	Shell	1	0	0	1	0	0	1	0	0	0	1	1	1	1	0	0	1	1	1	1	1	1	1	1	0	0	0	1	0	1	1	1	1	0	1	0	1	1	1	1	0	1	1	1	1	1	1
N0.HOG0001035_2	LRR	Cloud	1	0	0	0	0	0	1	0	0	0	0	0	0	0	0	0	0	0	0	0	0	0	0	0	0	0	0	0	0	0	0	0	1	0	0	0	0	0	0	0	0	0	0	0	0	0	0
N0.HOG0001035_3	LRR	Cloud	0	0	0	0	0	0	1	0	0	0	0	0	0	0	0	0	0	0	0	0	0	0	0	0	0	0	0	0	0	0	0	0	1	0	0	0	0	0	0	0	0	0	0	0	0	0	0
N0.HOG0001036	WAKL	Shell	1	1	1	1	0	1	1	0	0	0	1	1	1	1	1	1	1	1	1	1	1	1	1	1	1	1	0	0	1	1	0	1	1	0	1	0	1	0	1	1	0	1	1	1	1	1	1
N0.HOG0001037	WAKL	Shell	1	1	1	1	0	1	1	0	0	0	1	1	1	1	1	1	1	1	1	1	1	1	1	1	1	1	0	0	1	1	0	1	1	0	1	0	1	0	1	1	0	1	1	1	1	1	1
N0.HOG0001038	PR5L	Shell	1	1	1	1	0	0	0	0	0	0	1	1	1	1	1	1	1	1	0	0	1	1	0	1	1	1	1	1	1	0	1	1	1	0	1	0	0	1	0	0	1	1	1	1	1	1	0
N0.HOG0001039_1	LRK10L	Shell	1	0	0	1	1	1	1	1	1	1	1	1	0	0	0	0	1	1	1	1	1	1	1	0	0	0	0	0	1	1	1	1	1	1	1	0	1	1	1	1	1	0	0	0	0	1	1
N0.HOG0001039_2	LRK10L	Private	0	0	0	0	0	0	0	0	0	0	0	0	0	0	0	0	0	0	0	0	0	0	0	0	0	0	0	0	0	0	0	0	0	0	1	0	0	0	0	0	0	0	0	0	0	0	0
N0.HOG0001040	LRR	Shell	1	1	1	0	0	0	1	1	1	1	1	1	1	1	1	1	1	1	1	1	1	0	1	0	1	1	1	1	0	0	0	1	0	1	1	1	0	0	1	1	1	0	1	0	0	1	0
N0.HOG0001041	MLRR	Shell	1	1	0	0	1	1	1	0	0	1	1	1	1	1	1	1	1	1	1	1	0	1	1	1	0	0	0	0	0	0	1	1	0	0	0	1	0	0	1	0	0	1	1	1	0	1	1
N0.HOG0001043_1	MLRR	Shell	0	0	0	0	1	0	0	0	0	0	1	1	1	0	0	0	0	0	0	1	1	1	0	0	0	0	1	0	0	1	1	0	1	1	1	1	0	1	0	1	0	0	0	1	0	1	0
N0.HOG0001043_2	MLRR	Cloud	0	0	0	0	1	0	0	0	0	0	1	0	0	0	0	0	0	0	0	1	1	0	0	0	0	0	0	0	0	1	0	0	1	1	1	1	0	1	0	0	0	0	0	0	0	0	0
N0.HOG0001046_1	SRK	Shell	0	0	0	0	1	0	1	1	1	1	0	0	0	0	0	0	0	0	1	1	0	0	1	0	1	1	1	1	1	1	0	0	1	0	1	1	1	1	0	1	1	0	0	0	0	1	1
N0.HOG0001046_2	SRK	Cloud	0	0	0	0	0	0	0	0	0	0	0	0	0	0	0	0	0	0	0	0	0	0	0	0	0	0	0	1	0	0	0	0	0	0	0	0	0	0	0	0	0	0	0	0	0	0	0
N0.HOG0001046_3	SRK	Cloud	0	0	0	0	0	0	0	0	0	0	0	0	0	0	0	0	0	0	0	0	0	0	0	0	0	0	0	0	0	0	0	0	0	0	0	0	0	0	0	0	0	0	0	0	0	0	0
N0.HOG0001046_4	SRK	Cloud	0	0	0	0	0	0	0	0	0	0	0	0	0	0	0	0	0	0	0	0	0	0	0	0	0	0	0	0	0	0	0	0	0	0	0	0	0	0	0	0	0	0	0	0	0	0	0
N0.HOG0001047	MLRR	Shell	1	1	0	1	0	0	0	0	0	0	1	1	1	1	1	1	0	0	1	0	0	1	1	1	1	1	0	1	0	0	0	1	1	1	0	0	0	0	1	1	1	0	1	0	1	1	0
N0.HOG0001051	MLRR	Shell	1	1	1	0	0	0	0	1	1	1	1	1	1	1	1	1	1	1	1	0	1	0	1	0	0	0	0	0	1	0	0	0	1	0	0	0	1	1	0	1	1	0	1	0	0	1	0
N0.HOG0001054	CRK	Shell	1	1	1	0	1	0	0	1	1	0	1	1	1	1	1	1	1	1	1	1	0	0	0	0	1	1	0	0	0	1	1	0	0	0	0	1	0	1	0	0	0	1	1	1	0	0	0
N0.HOG0001055	SRK	Shell	1	1	1	0	1	1	0	0	0	1	1	1	1	1	1	1	1	1	1	0	1	0	0	0	1	1	0	0	0	0	0	0	0	0	0	0	0	0	0	0	0	1	1	0	0	0	1
N0.HOG0001056_1	MLRR	Shell	1	0	0	1	0	1	0	0	0	0	0	0	0	1	0	0	0	0	0	0	1	1	0	1	0	0	0	1	0	1	0	0	0	1	1	0	1	0	1	1	1	1	0	0	1	1	1
N0.HOG0001056_2	MLRR	Private	0	0	0	0	0	0	0	0	0	0	0	0	0	0	0	0	0	0	0	0	0	0	0	0	0	0	0	0	0	0	0	0	0	0	0	0	0	0	0	0	0	0	0	0	0	0	0
N0.HOG0001057	MLRR	Shell	1	1	1	0	0	1	0	0	0	0	0	0	1	0	0	0	1	1	0	1	1	0	1	1	0	0	0	1	0	1	1	1	1	0	1	1	1	0	1	0	0	0	1	1	1	0	0
N0.HOG0001058	MLRR	Shell	0	0	1	1	0	0	0	1	1	0	0	0	0	0	0	0	0	0	0	0	1	0	0	0	1	1	1	1	1	1	0	0	1	1	1	0	1	1	0	1	1	0	0	0	1	0	0
N0.HOG0001059	MLRR	Shell	0	0	0	1	0	0	1	0	0	0	0	0	0	0	1	1	1	1	0	0	1	1	0	1	1	1	0	0	1	0	1	0	0	0	0	0	1	0	1	1	0	1	1	1	1	0	0
N0.HOG0001060	MLRR	Shell	0	0	0	0	0	1	1	1	1	0	0	0	1	0	0	0	0	0	0	0	0	1	0	1	0	0	0	1	0	1	1	0	0	0	1	0	0	1	1	0	0	0	0	0	0	0	1
N0.HOG0001061	MLRR	Shell	0	1	1	0	1	0	0	0	0	0	0	0	1	1	0	0	0	0	1	1	0	0	0	0	0	0	1	0	0	1	0	0	0	1	1	0	0	1	0	0	1	0	0	0	0	1	0
N0.HOG0001062	RLCK	Shell	0	0	0	1	0	0	1	1	1	1	0	0	0	0	0	0	0	0	0	0	1	1	1	1	0	0	1	1	1	0	0	0	0	1	1	0	1	1	1	0	1	0	0	1	1	0	1
N0.HOG0001063	SRK	Shell	0	1	1	1	0	0	0	0	0	0	0	0	1	0	1	1	1	1	0	1	0	0	0	0	1	1	1	0	0	0	0	1	0	0	0	0	0	0	0	1	0	1	0	1	0	0	0
N0.HOG0001064	CRK	Shell	0	0	0	0	0	1	0	0	0	0	0	0	0	0	0	0	1	1	0	0	1	0	0	1	0	0	1	0	0	0	0	0	0	0	0	1	0	0	1	1	0	0	0	0	0	0	0
N0.HOG0001065	LRR	Shell	0	0	0	0	1	1	1	1	1	1	0	0	0	0	0	0	0	0	0	1	1	1	0	0	0	0	0	1	0	1	1	0	0	0	0	0	1	0	0	0	1	0	0	0	0	0	1
N0.HOG0001067	RLCK	Shell	0	0	1	0	0	1	0	0	0	0	1	0	1	0	0	0	1	1	0	1	1	0	0	0	1	1	0	0	0	0	0	0	0	0	0	1	0	0	0	1	0	0	0	0	1	0	0
N0.HOG0001068	RLCK	Shell	0	0	0	0	0	1	0	1	1	1	1	0	0	0	0	0	0	0	1	0	0	1	0	1	0	0	1	0	0	0	0	0	0	0	0	0	0	1	0	0	0	0	0	0	0	0	0
N0.HOG0001069	RLCK	Cloud	0	0	0	1	0	0	0	1	1	1	0	0	0	0	1	1	0	0	1	0	0	0	0	0	1	1	0	0	0	0	0	0	0	0	1	0	0	0	1	0	0	0	0	0	1	0	0
N0.HOG0001071	WAKL	Cloud	0	0	0	1	0	0	0	0	0	0	0	0	0	0	0	0	0	0	0	0	0	0	0	0	0	0	1	1	0	0	1	0	0	0	0	0	1	0	0	0	0	0	0	0	0	0	1
N0.HOG0001072	LecRLK	Cloud	0	0	0	0	0	1	0	0	0	0	0	0	0	0	0	0	0	0	0	0	0	0	0	0	0	0	0	0	0	0	0	0	0	0	0	0	0	0	0	0	0	0	0	0	1	1	0
N0.HOG0001073	RLCK	Cloud	1	1	0	0	0	0	1	0	0	0	0	0	0	0	0	0	0	0	1	0	0	0	0	0	1	1	0	0	0	0	0	0	0	0	0	0	0	0	0	0	0	0	0	0	0	0	0
N0.HOG0001074	LRK10L	Cloud	0	0	0	0	0	0	0	0	0	0	0	0	0	0	1	1	0	0	0	0	0	0	0	0	0	0	0	0	0	0	0	0	0	0	0	0	0	0	0	0	0	1	1	0	0	0	0
N0.HOG0001075	LRR	Cloud	0	0	0	0	1	0	0	1	0	0	0	0	0	0	0	0	0	0	0	1	0	0	0	0	0	0	0	0	0	0	1	0	0	0	0	1	0	0	0	0	0	0	0	0	0	0	1
N0.HOG0001076_1	SRK	Cloud	0	0	0	0	0	0	0	0	0	0	0	0	0	0	0	0	0	0	0	0	0	0	1	0	0	0	0	1	0	0	0	0	0	1	0	0	0	0	0	0	0	0	0	0	0	0	0
N0.HOG0001076_2	SRK	Cloud	0	0	0	0	0	0	0	0	0	0	0	0	0	0	0	0	0	0	0	0	0	0	0	0	0	0	0	0	0	0	0	0	0	0	0	0	0	0	0	0	0	0	0	0	0	0	0
N0.HOG0001076_3	SRK	Cloud	0	0	0	0	0	0	0	0	0	0	0	0	0	0	0	0	0	0	0	0	0	0	0	0	0	0	0	0	0	0	0	0	0	0	0	0	0	0	0	0	0	0	0	0	0	0	0
N0.HOG0001077	RLCK	Cloud	1	0	0	0	0	0	0	0	0	0	0	0	1	0	0	0	0	0	0	0	0	0	0	0	0	0	0	0	0	0	0	0	1	0	0	0	0	1	0	0	0	0	0	1	0	0	0
N0.HOG0001078	MLRR	Cloud	0	0	0	0	0	0	0	0	0	0	0	0	0	0	0	0	0	0	0	0	0	0	0	0	0	0	0	0	0	0	0	0	0	0	0	0	0	0	0	0	1	0	0	0	0	0	0
N0.HOG0001080	WAKL	Cloud	0	0	0	0	0	0	0	0	0	0	0	0	0	0	0	0	0	0	0	0	0	0	0	0	0	0	0	1	0	0	0	0	0	0	0	0	0	0	0	0	0	1	0	0	1	0	0
N0.HOG0001081	CRK	Cloud	1	0	0	0	0	0	0	0	0	0	0	0	0	0	0	0	0	0	0	0	1	0	0	0	0	0	0	0	0	0	0	0	0	0	1	0	0	0	0	0	0	0	0	0	0	0	0
N0.HOG0001082	WAKL	Cloud	0	0	0	0	0	0	0	0	0	0	0	0	0	0	0	0	0	0	0	0	0	0	0	0	0	0	0	0	0	0	0	0	0	0	1	0	0	1	0	0	0	0	0	0	0	0	0
N0.HOG0001083	RLCK	Cloud	1	0	0	0	0	0	0	0	0	0	0	0	1	0	0	0	0	0	0	0	0	0	0	0	0	0	0	0	0	0	0	0	0	0	0	0	0	0	0	0	0	0	0	1	0	0	0
N0.HOG0001084	MLRR	Cloud	0	0	0	0	0	0	0	0	0	0	1	1	0	0	0	0	0	0	0	0	0	0	0	0	0	0	0	0	0	0	0	0	0	0	0	1	0	0	0	1	0	0	0	0	0	0	0
N0.HOG0001085	CRK	Cloud	0	0	0	0	0	0	1	0	0	0	0	0	0	0	0	0	0	0	0	0	0	0	0	0	0	0	0	0	0	1	0	0	0	0	0	0	0	0	0	0	0	0	0	0	0	0	0
N0.HOG0001086	CRK	Cloud	0	0	0	0	0	0	0	0	0	0	1	1	0	0	0	0	0	0	0	0	1	0	0	1	0	0	0	0	0	0	0	0	0	0	0	0	0	0	0	0	1	0	1	0	0	0	0
N0.HOG0001087	LecRLK	Cloud	1	1	0	0	0	0	0	0	1	1	0	0	0	0	0	0	0	0	0	0	0	0	0	0	0	0	0	0	0	0	0	0	0	0	0	0	0	0	0	0	0	0	0	0	0	0	0
N0.HOG0001088	WAKL	Cloud	0	0	0	0	0	0	0	0	0	0	0	0	0	0	0	0	0	0	0	0	0	0	0	0	0	0	1	0	0	0	0	0	0	0	0	0	0	0	0	0	0	0	0	0	0	0	0
N0.HOG0001089	CRK	Cloud	0	0	0	0	0	0	1	0	0	0	0	0	0	0	0	0	0	0	0	0	0	0	0	0	0	0	0	0	0	0	0	0	0	0	0	0	1	0	0	0	0	0	0	0	0	1	1
N0.HOG0001090	RLCK	Cloud	0	0	0	0	1	0	0	0	0	0	0	0	0	0	0	0	0	0	0	1	0	0	0	0	0	0	0	0	0	0	1	0	0	0	0	1	0	0	0	0	0	0	0	0	0	0	0
N0.HOG0001091	MLRR	Cloud	0	0	0	0	0	0	0	0	0	0	0	0	0	0	0	0	0	0	0	0	0	0	0	0	0	0	0	0	1	0	0	0	1	0	0	0	0	0	0	0	0	0	0	0	0	0	0
N0.HOG0001093_1	MLRR	Cloud	0	0	0	0	0	0	0	0	0	0	0	0	0	0	0	0	0	0	0	0	0	0	0	0	0	0	0	0	0	0	0	0	0	0	0	0	0	0	0	0	0	0	0	0	0	0	0
N0.HOG0001093_2	MLRR	Cloud	0	0	0	0	0	0	0	0	0	0	0	0	0	0	0	0	0	0	0	0	0	0	0	0	0	0	0	0	0	0	0	0	0	0	0	0	0	0	0	0	0	0	0	0	0	0	0
N0.HOG0001094	CRK	Cloud	0	0	0	0	0	0	0	0	0	0	0	0	0	0	0	0	0	0	0	0	0	0	0	0	0	0	0	0	0	0	0	0	0	0	0	0	0	0	0	0	0	0	0	0	0	0	0
N0.HOG0001096	CRK	Cloud	1	0	0	0	0	0	0	0	0	0	1	1	0	0	0	0	0	0	0	0	0	0	0	0	0	0	0	0	0	0	0	0	0	0	0	0	0	0	0	0	0	0	0	0	0	0	0
N0.HOG0001097	MLRR	Cloud	0	0	0	0	0	0	0	0	0	0	0	0	0	0	0	0	0	0	0	0	0	0	1	0	0	0	0	0	0	0	0	0	0	0	0	0	0	0	0	0	0	0	0	0	0	0	0
N0.HOG0001098	WAKL	Cloud	0	0	0	0	0	0	0	0	0	0	0	0	0	0	0	0	0	0	0	0	0	0	0	0	0	0	0	0	0	0	1	0	0	0	0	0	0	0	0	0	0	0	0	1	0	0	0
N0.HOG0001099	MLRR	Cloud	0	0	0	0	0	0	0	1	1	1	0	0	0	0	0	0	0	0	0	0	0	0	0	0	0	0	0	0	0	0	0	0	0	0	0	0	0	0	0	0	0	0	0	0	0	0	0
N0.HOG0001104	CrRLK1L	Cloud	0	0	0	0	0	0	0	0	0	0	0	0	0	0	0	0	0	0	0	0	1	0	0	0	0	0	0	0	0	0	0	0	0	0	1	0	0	0	0	0	0	0	0	0	0	0	0
N0.HOG0001105	PERKL	Cloud	0	0	0	0	0	0	0	0	0	0	0	0	0	0	0	0	0	0	0	0	0	0	0	0	1	1	0	0	0	0	0	0	0	0	0	0	0	0	0	0	0	0	0	0	0	0	0
N0.HOG0001107	MLRR	Cloud	0	0	0	0	0	0	0	0	0	0	0	0	0	0	0	0	0	0	0	0	0	0	0	0	0	0	0	0	0	0	0	0	0	0	0	0	0	0	0	0	1	0	0	0	0	0	0
N0.HOG0001108	LecRLK	Cloud	0	0	0	0	0	0	0	0	0	0	0	0	0	0	0	0	0	0	0	0	0	0	0	0	0	0	0	0	0	0	0	0	0	0	0	0	0	0	0	0	0	0	0	0	0	0	0
N0.HOG0001112	SRK	Cloud	0	0	0	0	0	0	0	0	0	0	0	0	0	0	0	0	0	0	0	0	0	0	0	0	0	0	0	0	0	0	0	0	0	0	0	0	0	0	0	0	0	0	0	0	0	0	0
[truncated: 100 more columns]

## Sheet: Supplemental Table 6
RLK OGs with number of genes that arose through each duplication type.
OG	Singleton	Dispersed	Proximal	Tandem	WGD/Segmental	Total	Subfamily	Major mechanism		Number TD+PD	Percent TD+PD
N0.HOG0000000_1	1	0	136	9	0	146	CRK	Proximal		145	0.993151
N0.HOG0000000_2	1	0	10	109	16	136	CRK	Tandem		119	0.875
N0.HOG0000001_1	1	0	9	129	5	144	CRK	Tandem		138	0.958333
N0.HOG0000001_2	1	0	0	112	0	113	CRK	Tandem		112	0.99115
N0.HOG0000001_3	0	0	0	3	0	3	CRK	Tandem		3	1
N0.HOG0000002_1	1	23	110	2	0	136	RLCK	Proximal		112	0.823529
N0.HOG0000002_2	0	12	47	13	0	72	RLCK	Proximal		60	0.833333
N0.HOG0000002_3	0	2	11	6	0	19	RLCK	Proximal		17	0.894737
N0.HOG0000002_4	0	0	2	0	0	2	RLCK	Proximal		2	1
N0.HOG0000003	0	0	2	0	0	2	RLCK	Proximal		2	1
N0.HOG0000004	0	0	3	0	0	3	RLCK	Proximal		3	1
N0.HOG0000005	0	0	3	0	0	3	RLCK	Proximal		3	1
N0.HOG0000006	0	0	9	0	0	9	RLCK	Proximal		9	1
N0.HOG0000007_1	1	118	11	6	0	136	RLCK	Dispersed		17	0.125
N0.HOG0000007_2	1	0	52	23	0	76	RLCK	Proximal		75	0.986842
N0.HOG0000007_3	0	0	6	1	0	7	RLCK	Proximal		7	1
N0.HOG0000007_4	0	1	1	0	0	2	RLCK	Dispersed		1	0.5
N0.HOG0000008	1	0	4	128	3	136	SRK	Tandem		132	0.970588
N0.HOG0000009	1	0	0	21	79	101	SRK	WGD/Segmental		21	0.207921
N0.HOG0000010	1	4	131	5	0	141	SRK	Proximal		136	0.964539
N0.HOG0000011	0	2	0	0	0	2	MLRR	Dispersed		0	0
N0.HOG0000012_1	1	15	115	9	0	140	MLRR	Proximal		124	0.885714
N0.HOG0000012_2	0	0	8	5	0	13	MLRR	Proximal		13	1
N0.HOG0000012_3	0	1	4	2	0	7	MLRR	Proximal		6	0.857143
N0.HOG0000013_1	1	6	114	6	0	127	MLRR	Proximal		120	0.944882
N0.HOG0000013_2	0	0	4	1	0	5	MLRR	Proximal		5	1
N0.HOG0000013_3	0	0	2	0	0	2	MLRR	Proximal		2	1
N0.HOG0000014	1	0	133	12	0	146	LRR	Proximal		145	0.993151
N0.HOG0000015	1	0	7	137	0	145	LRR	Tandem		144	0.993103
N0.HOG0000018_1	1	11	23	91	19	145	MLRR	Tandem		114	0.786207
N0.HOG0000018_2	1	0	5	66	16	88	MLRR	Tandem		71	0.806818
N0.HOG0000019_1	1	73	5	68	0	147	SRK	Dispersed		73	0.496599
N0.HOG0000019_2	1	0	5	64	0	70	SRK	Tandem		69	0.985714
N0.HOG0000020_1	1	0	1	123	18	143	MLRR	Tandem		124	0.867133
N0.HOG0000020_2	1	0	0	52	0	53	MLRR	Tandem		52	0.981132
N0.HOG0000021_1	0	0	24	49	21	94	MLRR	Tandem		73	0.776596
N0.HOG0000021_2	0	0	3	4	0	7	MLRR	Tandem		7	1
N0.HOG0000022_1	1	4	6	55	12	78	MLRR	Tandem		61	0.782051
N0.HOG0000022_2	0	1	0	7	0	8	MLRR	Tandem		7	0.875
N0.HOG0000022_3	0	1	0	1	0	2	MLRR	Dispersed		1	0.5
N0.HOG0000023	1	0	0	16	30	47	MLRR	WGD/Segmental		16	0.340426
N0.HOG0000024	0	0	1	0	1	2	MLRR	Proximal		1	0.5
N0.HOG0000025	0	0	5	48	43	96	MLRR	Tandem		53	0.552083
N0.HOG0000026	0	0	1	40	2	43	MLRR	Tandem		41	0.953488
N0.HOG0000027_1	1	0	17	7	120	145	SRK	WGD/Segmental		24	0.165517
N0.HOG0000027_2	0	4	12	1	16	33	SRK	WGD/Segmental		13	0.393939
N0.HOG0000027_3	0	0	4	1	0	5	SRK	Proximal		5	1
N0.HOG0000028	0	0	18	9	27	54	LRK10L	WGD/Segmental		27	0.5
N0.HOG0000029	1	0	3	100	25	129	LRK10L	Tandem		103	0.79845
N0.HOG0000030_1	1	0	34	107	3	145	LRK10L	Tandem		141	0.972414
N0.HOG0000030_2	1	0	18	13	3	35	LRK10L	Proximal		31	0.885714
N0.HOG0000031	0	0	0	4	0	4	LecRLK	Tandem		4	1
N0.HOG0000032_1	1	0	2	12	22	37	LecRLK	WGD/Segmental		14	0.378378
N0.HOG0000032_2	0	0	0	5	4	9	LecRLK	Tandem		5	0.555556
N0.HOG0000033	1	0	9	21	5	36	LecRLK	Tandem		30	0.833333
N0.HOG0000034	0	0	2	0	89	91	LecRLK	WGD/Segmental		2	0.021978
N0.HOG0000035_1	1	116	10	20	0	147	MLRR	Dispersed		30	0.204082
N0.HOG0000035_2	1	0	8	20	0	29	MLRR	Tandem		28	0.965517
N0.HOG0000036_1	1	0	0	145	0	146	CrRLK1L	Tandem		145	0.993151
N0.HOG0000036_2	0	0	0	12	0	12	CrRLK1L	Tandem		12	1
N0.HOG0000036_3	0	0	0	4	0	4	CrRLK1L	Tandem		4	1
N0.HOG0000036_4	0	0	0	2	0	2	CrRLK1L	Tandem		2	1
N0.HOG0000037_1	1	0	0	137	7	145	SRK	Tandem		137	0.944828
N0.HOG0000037_2	0	0	2	16	0	18	SRK	Tandem		18	1
N0.HOG0000038_1	1	0	6	138	0	145	SRK	Tandem		144	0.993103
N0.HOG0000038_2	0	0	4	14	0	18	SRK	Tandem		18	1
N0.HOG0000039_1	1	134	10	1	0	146	LRR	Dispersed		11	0.0753425
N0.HOG0000039_2	0	0	9	2	0	11	LRR	Proximal		11	1
N0.HOG0000039_3	0	0	5	0	0	5	LRR	Proximal		5	1
N0.HOG0000040_1	1	0	3	142	0	146	MLRR	Tandem		145	0.993151
N0.HOG0000040_2	1	0	0	13	0	14	MLRR	Tandem		13	0.928571
N0.HOG0000041_1	1	133	12	1	0	147	WAKL	Dispersed		13	0.0884354
N0.HOG0000041_2	0	0	10	1	0	11	WAKL	Proximal		11	1
N0.HOG0000042_1	0	0	6	53	65	124	LRK10L	WGD/Segmental		59	0.475806
N0.HOG0000042_2	0	0	1	4	28	33	LRK10L	WGD/Segmental		5	0.151515
N0.HOG0000043_1	1	0	0	144	0	145	MLRR	Tandem		144	0.993103
N0.HOG0000043_2	1	0	0	10	0	11	MLRR	Tandem		10	0.909091
N0.HOG0000044_1	1	0	3	79	39	122	MLRR	Tandem		82	0.672131
N0.HOG0000044_2	0	0	7	27	0	34	MLRR	Tandem		34	1
N0.HOG0000045_1	1	142	1	0	0	144	LRR	Dispersed		1	0.00694444
N0.HOG0000045_2	0	11	1	0	0	12	LRR	Dispersed		1	0.0833333
N0.HOG0000046_1	1	0	0	141	0	142	WAKL	Tandem		141	0.992958
N0.HOG0000046_2	0	0	6	4	0	10	WAKL	Proximal		10	1
N0.HOG0000047_1	1	142	3	0	0	146	LRR	Dispersed		3	0.0205479
N0.HOG0000047_2	0	0	3	0	0	3	LRR	Proximal		3	1
N0.HOG0000048	0	0	1	0	1	2	RLCK	Proximal		1	0.5
N0.HOG0000049	1	0	1	0	144	146	RLCK	WGD/Segmental		1	0.00684932
N0.HOG0000050_1	1	0	0	0	145	146	LRR	WGD/Segmental		0	0
N0.HOG0000052_1	1	0	0	0	145	146	RLCK	WGD/Segmental		0	0
N0.HOG0000053_1	1	0	0	145	0	146	MLRR	Tandem		145	0.993151
N0.HOG0000054_1	1	144	1	0	0	146	LRR	Dispersed		1	0.00684932
N0.HOG0000055_1	1	0	138	7	0	146	SRK	Proximal		145	0.993151
N0.HOG0000056_1	1	0	86	19	40	146	LRK10L	Proximal		105	0.719178
N0.HOG0000057_1	1	140	0	0	5	146	RLCK	Dispersed		0	0
N0.HOG0000058_1	1	0	105	40	0	146	MLRR	Proximal		145	0.993151
N0.HOG0000059_1	1	0	0	0	145	146	LecRLK	WGD/Segmental		0	0
N0.HOG0000060_1	1	145	0	0	0	146	LRR	Dispersed		0	0
N0.HOG0000063_1	1	0	1	0	144	146	LRR	WGD/Segmental		1	0.00684932
N0.HOG0000066_1	1	0	57	74	14	146	LecRLK	Tandem		131	0.89726
N0.HOG0000067_1	1	4	15	70	56	146	MLRR	Tandem		85	0.582192
N0.HOG0000070_1	1	0	4	140	0	145	RLCK	Tandem		144	0.993103
N0.HOG0000070_2	0	1	0	1	0	2	RLCK	Dispersed		1	0.5
N0.HOG0000071_1	1	0	1	144	0	146	RLCK	Tandem		145	0.993151
N0.HOG0000072_1	1	0	0	0	145	146	LRR	WGD/Segmental		0	0
N0.HOG0000075_1	1	1	126	1	17	146	CRK	Proximal		127	0.869863
N0.HOG0000078_1	1	143	2	0	0	146	MLRR	Dispersed		2	0.0136986
N0.HOG0000079_1	1	0	0	145	0	146	MLRR	Tandem		145	0.993151
N0.HOG0000080_1	1	0	0	145	0	146	MLRR	Tandem		145	0.993151
N0.HOG0000081_1	1	0	0	0	145	146	RLCK	WGD/Segmental		0	0
N0.HOG0000092	1	145	0	0	0	146	MLRR	Dispersed		0	0
N0.HOG0000094	1	0	0	0	145	146	RLCK	WGD/Segmental		0	0
N0.HOG0000095	1	145	0	0	0	146	MLRR	Dispersed		0	0
N0.HOG0000097	1	2	0	130	13	146	MLRR	Tandem		130	0.890411
N0.HOG0000098	1	0	0	2	143	146	MLRR	WGD/Segmental		2	0.0136986
N0.HOG0000099	1	0	0	0	145	146	RLCK	WGD/Segmental		0	0
N0.HOG0000100	1	145	0	0	0	146	MLRR	Dispersed		0	0
N0.HOG0000101	1	0	0	0	145	146	RLCK	WGD/Segmental		0	0
N0.HOG0000103	1	145	0	0	0	146	LRR	Dispersed		0	0
N0.HOG0000107	1	0	0	0	145	146	RLCK	WGD/Segmental		0	0
N0.HOG0000110	1	145	0	0	0	146	LRR	Dispersed		0	0
N0.HOG0000112	1	145	0	0	0	146	PERKL	Dispersed		0	0
N0.HOG0000113	1	3	0	0	142	146	LRR	WGD/Segmental		0	0
N0.HOG0000115	1	145	0	0	0	146	RKF3L	Dispersed		0	0
N0.HOG0000116	1	145	0	0	0	146	LRR	Dispersed		0	0
N0.HOG0000117	1	0	0	6	139	146	SRK	WGD/Segmental		6	0.0410959
N0.HOG0000118	1	0	1	144	0	146	SRK	Tandem		145	0.993151
N0.HOG0000119	1	0	143	0	2	146	SRK	Proximal		143	0.979452
N0.HOG0000120	1	4	5	0	136	146	SRK	WGD/Segmental		5	0.0342466
N0.HOG0000123	1	0	0	0	145	146	RLCK	WGD/Segmental		0	0
N0.HOG0000124	1	0	0	0	145	146	LRR	WGD/Segmental		0	0
N0.HOG0000125	1	145	0	0	0	146	LecRLK	Dispersed		0	0
N0.HOG0000126	1	0	6	137	2	146	WAKL	Tandem		143	0.979452
N0.HOG0000127	1	0	0	145	0	146	WAKL	Tandem		145	0.993151
N0.HOG0000128	1	0	2	143	0	146	WAKL	Tandem		145	0.993151
N0.HOG0000131	1	145	0	0	0	146	MLRR	Dispersed		0	0
N0.HOG0000132	1	2	0	0	143	146	RLCK	WGD/Segmental		0	0
N0.HOG0000133	1	145	0	0	0	146	LRR	Dispersed		0	0
N0.HOG0000134	1	0	0	0	145	146	LRR	WGD/Segmental		0	0
N0.HOG0000135	1	145	0	0	0	146	WAKL	Dispersed		0	0
N0.HOG0000139	1	145	0	0	0	146	LRK10L	Dispersed		0	0
N0.HOG0000142	1	145	0	0	0	146	CRK	Dispersed		0	0
N0.HOG0000143	1	145	0	0	0	146	WAKL	Dispersed		0	0
N0.HOG0000144	1	0	0	0	145	146	RLCK	WGD/Segmental		0	0
N0.HOG0000146	1	0	1	144	0	146	WAKL	Tandem		145	0.993151
N0.HOG0000147	1	0	18	127	0	146	WAKL	Tandem		145	0.993151
N0.HOG0000148	1	0	0	0	145	146	RLCK	WGD/Segmental		0	0
N0.HOG0000149	1	0	0	0	145	146	PERKL	WGD/Segmental		0	0
N0.HOG0000150	1	145	0	0	0	146	RLCK	Dispersed		0	0
N0.HOG0000151	1	145	0	0	0	146	LRR	Dispersed		0	0
N0.HOG0000152	1	145	0	0	0	146	LRR	Dispersed		0	0
N0.HOG0000153	1	124	0	21	0	146	LRK10L	Dispersed		21	0.143836
N0.HOG0000154	1	145	0	0	0	146	PERKL	Dispersed		0	0
N0.HOG0000155	1	0	0	0	145	146	RLCK	WGD/Segmental		0	0
N0.HOG0000156	1	0	0	0	145	146	LRR	WGD/Segmental		0	0
N0.HOG0000157	1	145	0	0	0	146	CR4L	Dispersed		0	0
N0.HOG0000158	1	145	0	0	0	146	LRR	Dispersed		0	0
N0.HOG0000160	1	0	1	144	0	146	MLRR	Tandem		145	0.993151
N0.HOG0000162	1	145	0	0	0	146	CrRLK1L	Dispersed		0	0
N0.HOG0000164	1	1	0	0	144	146	LRR	WGD/Segmental		0	0
N0.HOG0000166	1	0	0	0	145	146	RLCK	WGD/Segmental		0	0
N0.HOG0000167	1	145	0	0	0	146	LRR	Dispersed		0	0
N0.HOG0000168	1	61	0	0	84	146	LRR	WGD/Segmental		0	0
N0.HOG0000169	1	144	0	0	1	146	SRK	Dispersed		0	0
N0.HOG0000172	1	0	0	11	134	146	RLCK	WGD/Segmental		11	0.0753425
N0.HOG0000173	1	0	7	127	11	146	RLCK	Tandem		134	0.917808
N0.HOG0000175	1	0	0	0	145	146	LRR	WGD/Segmental		0	0
N0.HOG0000177	1	145	0	0	0	146	MLRR	Dispersed		0	0
N0.HOG0000180	1	0	0	0	145	146	PERKL	WGD/Segmental		0	0
N0.HOG0000182	1	0	0	0	145	146	URK	WGD/Segmental		0	0
N0.HOG0000184	1	0	0	0	145	146	LRR	WGD/Segmental		0	0
N0.HOG0000186	1	145	0	0	0	146	RLCK	Dispersed		0	0
N0.HOG0000188	1	145	0	0	0	146	MLRR	Dispersed		0	0
N0.HOG0000190	1	13	70	62	0	146	MLRR	Proximal		132	0.90411
N0.HOG0000191	1	0	1	0	144	146	MLRR	WGD/Segmental		1	0.00684932
N0.HOG0000192	1	0	17	127	1	146	MLRR	Tandem		144	0.986301
N0.HOG0000193_1	1	0	1	143	0	145	MLRR	Tandem		144	0.993103
N0.HOG0000194	1	0	7	138	0	146	MLRR	Tandem		145	0.993151
N0.HOG0000195	1	0	3	142	0	146	MLRR	Tandem		145	0.993151
N0.HOG0000196	1	0	144	1	0	146	MLRR	Proximal		145	0.993151
N0.HOG0000197	1	145	0	0	0	146	LRK	Dispersed		0	0
N0.HOG0000198	1	145	0	0	0	146	LecRLK	Dispersed		0	0
N0.HOG0000199	1	0	0	0	145	146	RLCK	WGD/Segmental		0	0
N0.HOG0000203	1	0	0	0	145	146	MLRR	WGD/Segmental		0	0
N0.HOG0000204	1	0	0	145	0	146	MLRR	Tandem		145	0.993151
N0.HOG0000205	1	0	0	145	0	146	MLRR	Tandem		145	0.993151
N0.HOG0000209	1	0	0	0	145	146	LRR	WGD/Segmental		0	0
N0.HOG0000212	1	145	0	0	0	146	Extensin	Dispersed		0	0
N0.HOG0000214	1	0	0	0	145	146	PERKL	WGD/Segmental		0	0
N0.HOG0000215	1	0	0	0	145	146	LRR	WGD/Segmental		0	0
N0.HOG0000216	1	0	2	143	0	146	MLRR	Tandem		145	0.993151
N0.HOG0000217	1	0	0	145	0	146	MLRR	Tandem		145	0.993151
N0.HOG0000218	1	0	0	0	145	146	RLCK	WGD/Segmental		0	0
N0.HOG0000221	1	3	0	0	142	146	LRR	WGD/Segmental		0	0
N0.HOG0000222	1	145	0	0	0	146	LRR	Dispersed		0	0
N0.HOG0000224	1	0	20	108	17	146	SRK	Tandem		128	0.876712
N0.HOG0000225	1	0	0	144	1	146	SRK	Tandem		144	0.986301
N0.HOG0000226	1	145	0	0	0	146	RLCK	Dispersed		0	0
N0.HOG0000227	1	140	0	0	5	146	SRK	Dispersed		0	0
N0.HOG0000228	1	145	0	0	0	146	RLCK	Dispersed		0	0
N0.HOG0000231	1	0	0	0	145	146	LRR	WGD/Segmental		0	0
N0.HOG0000232	1	0	0	0	145	146	LRR	WGD/Segmental		0	0
N0.HOG0000233	1	0	0	0	145	146	RLCK	WGD/Segmental		0	0
N0.HOG0000235	1	0	0	0	145	146	LRR	WGD/Segmental		0	0
N0.HOG0000239	1	3	0	0	142	146	LRR	WGD/Segmental		0	0
N0.HOG0000240	1	0	0	0	145	146	RLCK	WGD/Segmental		0	0
N0.HOG0000242	1	145	0	0	0	146	LRR	Dispersed		0	0
N0.HOG0000243	1	0	0	118	27	146	LRK10L	Tandem		118	0.808219
N0.HOG0000244	1	145	0	0	0	146	LRR	Dispersed		0	0
N0.HOG0000246	1	145	0	0	0	146	MLRR	Dispersed		0	0
N0.HOG0000248	1	145	0	0	0	146	LRR	Dispersed		0	0
N0.HOG0000249	1	145	0	0	0	146	PERKL	Dispersed		0	0
N0.HOG0000252	1	145	0	0	0	146	LRR	Dispersed		0	0
N0.HOG0000253	1	0	0	0	145	146	RLCK	WGD/Segmental		0	0
N0.HOG0000254	1	145	0	0	0	146	LRK10L	Dispersed		0	0
N0.HOG0000255	1	0	0	0	145	146	LRR	WGD/Segmental		0	0
N0.HOG0000256	1	0	9	0	136	146	LecRLK	WGD/Segmental		9	0.0616438
N0.HOG0000257	1	0	144	1	0	146	LecRLK	Proximal		145	0.993151
N0.HOG0000258	1	145	0	0	0	146	PR5L	Dispersed		0	0
N0.HOG0000259	1	0	0	0	145	146	PERKL	WGD/Segmental		0	0
N0.HOG0000260	1	0	5	140	0	146	PERKL	Tandem		145	0.993151
N0.HOG0000261	1	0	0	145	0	146	CRK	Tandem		145	0.993151
N0.HOG0000262	1	0	0	145	0	146	CRK	Tandem		145	0.993151
N0.HOG0000263	1	145	0	0	0	146	CRK	Dispersed		0	0
N0.HOG0000267	1	61	0	0	84	146	LRR	WGD/Segmental		0	0
N0.HOG0000268	1	145	0	0	0	146	LRR	Dispersed		0	0
N0.HOG0000269	1	0	0	0	145	146	LRR	WGD/Segmental		0	0
N0.HOG0000270	1	145	0	0	0	146	LRR	Dispersed		0	0
N0.HOG0000271	1	145	0	0	0	146	RLCK	Dispersed		0	0
N0.HOG0000273	1	0	0	143	2	146	LRR	Tandem		143	0.979452
N0.HOG0000281	1	145	0	0	0	146	RLCK	Dispersed		0	0
N0.HOG0000283	1	0	0	0	145	146	LRR	WGD/Segmental		0	0
N0.HOG0000284	1	145	0	0	0	146	LRR	Dispersed		0	0
N0.HOG0000286	1	6	0	0	139	146	RLCK	WGD/Segmental		0	0
N0.HOG0000287	1	0	0	0	145	146	RLCK	WGD/Segmental		0	0
N0.HOG0000289	1	0	0	0	145	146	RLCK	WGD/Segmental		0	0
N0.HOG0000292	1	145	0	0	0	146	LRR	Dispersed		0	0
N0.HOG0000293	1	0	0	0	145	146	LRR	WGD/Segmental		0	0
N0.HOG0000297	1	145	0	0	0	146	MLRR	Dispersed		0	0
N0.HOG0000299	1	142	0	3	0	146	WAKL	Dispersed		3	0.0205479
N0.HOG0000300	1	7	0	0	138	146	RLCK	WGD/Segmental		0	0
N0.HOG0000302	1	145	0	0	0	146	LRR	Dispersed		0	0
N0.HOG0000304	1	3	0	0	142	146	LRR	WGD/Segmental		0	0
N0.HOG0000305	1	145	0	0	0	146	LRR	Dispersed		0	0
N0.HOG0000306	1	145	0	0	0	146	LRR	Dispersed		0	0
N0.HOG0000307	1	0	0	0	145	146	LRR	WGD/Segmental		0	0
N0.HOG0000308	1	0	0	0	145	146	RLCK	WGD/Segmental		0	0
N0.HOG0000309	1	145	0	0	0	146	MLRR	Dispersed		0	0
N0.HOG0000310	1	145	0	0	0	146	RLCK	Dispersed		0	0
N0.HOG0000311	1	144	0	0	1	146	RLCK	Dispersed		0	0
N0.HOG0000312	1	145	0	0	0	146	RLCK	Dispersed		0	0
N0.HOG0000313	1	48	11	78	8	146	LRR	Tandem		89	0.609589
N0.HOG0000314	1	36	0	0	109	146	LRR	WGD/Segmental		0	0
N0.HOG0000315	1	95	0	0	50	146	LRR	Dispersed		0	0
N0.HOG0000316	1	0	0	0	145	146	RLCK	WGD/Segmental		0	0
N0.HOG0000317	1	0	1	0	144	146	RLCK	WGD/Segmental		1	0.00684932
N0.HOG0000318	1	7	0	0	138	146	RLCK	WGD/Segmental		0	0
N0.HOG0000325	1	6	0	0	139	146	PERKL	WGD/Segmental		0	0
N0.HOG0000326	1	145	0	0	0	146	RLCK	Dispersed		0	0
N0.HOG0000327	1	145	0	0	0	146	SRK	Dispersed		0	0
N0.HOG0000328	1	0	1	0	144	146	MLRR	WGD/Segmental		1	0.00684932
N0.HOG0000330	1	0	0	0	145	146	RLCK	WGD/Segmental		0	0
N0.HOG0000333	1	145	0	0	0	146	Extensin	Dispersed		0	0
N0.HOG0000336	1	145	0	0	0	146	LRR	Dispersed		0	0
N0.HOG0000337	1	0	0	0	145	146	CrRLK1L	WGD/Segmental		0	0
N0.HOG0000341	1	145	0	0	0	146	CrRLK1L	Dispersed		0	0
N0.HOG0000342	1	0	0	0	145	146	LRR	WGD/Segmental		0	0
N0.HOG0000343	1	143	0	0	2	146	WAKL	Dispersed		0	0
N0.HOG0000344	1	145	0	0	0	146	LRK	Dispersed		0	0
N0.HOG0000346	1	0	0	0	145	146	LRR	WGD/Segmental		0	0
N0.HOG0000347	1	145	0	0	0	146	LRR	Dispersed		0	0
N0.HOG0000348	1	145	0	0	0	146	LRR	Dispersed		0	0
N0.HOG0000350	1	0	0	0	145	146	RLCK	WGD/Segmental		0	0
N0.HOG0000352	1	0	0	0	145	146	RLCK	WGD/Segmental		0	0
N0.HOG0000354	1	145	0	0	0	146	LRR	Dispersed		0	0
N0.HOG0000355	1	145	0	0	0	146	RLCK	Dispersed		0	0
N0.HOG0000356	1	145	0	0	0	146	LRR	Dispersed		0	0
N0.HOG0000358	1	145	0	0	0	146	LRR	Dispersed		0	0
N0.HOG0000359	1	145	0	0	0	146	LRR	Dispersed		0	0
N0.HOG0000360	1	145	0	0	0	146	RLCK	Dispersed		0	0
N0.HOG0000361	1	1	0	0	144	146	RLCK	WGD/Segmental		0	0
N0.HOG0000362	1	0	0	0	145	146	RLCK	WGD/Segmental		0	0
N0.HOG0000363	1	145	0	0	0	146	RLCK	Dispersed		0	0
N0.HOG0000364	1	0	125	0	20	146	MLRR	Proximal		125	0.856164
N0.HOG0000365	1	0	1	144	0	146	LecRLK	Tandem		145	0.993151
N0.HOG0000371	1	145	0	0	0	146	LRR	Dispersed		0	0
N0.HOG0000373	1	145	0	0	0	146	LecRLK	Dispersed		0	0
N0.HOG0000375	1	145	0	0	0	146	LRR	Dispersed		0	0
N0.HOG0000376	1	145	0	0	0	146	LRK	Dispersed		0	0
N0.HOG0000380	1	1	0	0	144	146	LRR	WGD/Segmental		0	0
N0.HOG0000383	1	145	0	0	0	146	MLRR	Dispersed		0	0
N0.HOG0000384	1	0	0	0	145	146	LecRLK	WGD/Segmental		0	0
N0.HOG0000388	1	145	0	0	0	146	CR4L	Dispersed		0	0
N0.HOG0000390	1	145	0	0	0	146	CrRLK1L	Dispersed		0	0
N0.HOG0000391	1	0	0	0	145	146	RLCK	WGD/Segmental		0	0
N0.HOG0000394	1	0	0	0	145	146	LRR	WGD/Segmental		0	0
N0.HOG0000402	1	145	0	0	0	146	LRR	Dispersed		0	0
N0.HOG0000404	1	145	0	0	0	146	SRK	Dispersed		0	0
N0.HOG0000406	1	145	0	0	0	146	RLCK	Dispersed		0	0
N0.HOG0000407	1	0	0	0	145	146	LRR	WGD/Segmental		0	0
N0.HOG0000410	1	143	0	0	2	146	RLCK	Dispersed		0	0
N0.HOG0000411	1	0	0	0	145	146	RLCK	WGD/Segmental		0	0
N0.HOG0000412	1	0	0	1	144	146	LecRLK	WGD/Segmental		1	0.00684932
N0.HOG0000413	1	0	9	134	2	146	LecRLK	Tandem		143	0.979452
N0.HOG0000416	1	0	0	0	145	146	LRR	WGD/Segmental		0	0
N0.HOG0000418	1	144	0	0	1	146	RLCK	Dispersed		0	0
N0.HOG0000419	1	0	0	0	145	146	RLCK	WGD/Segmental		0	0
N0.HOG0000423	1	145	0	0	0	146	RLCK	Dispersed		0	0
N0.HOG0000424	1	1	0	0	144	146	RLCK	WGD/Segmental		0	0
N0.HOG0000425	1	145	0	0	0	146	RKF3L	Dispersed		0	0
N0.HOG0000426	1	0	0	0	145	146	RLCK	WGD/Segmental		0	0
N0.HOG0000428	1	145	0	0	0	146	LRK	Dispersed		0	0
N0.HOG0000429	1	145	0	0	0	146	LRR	Dispersed		0	0
N0.HOG0000430	1	0	0	0	145	146	LRR	WGD/Segmental		0	0
N0.HOG0000431	1	145	0	0	0	146	LRR	Dispersed		0	0
N0.HOG0000433	1	32	0	0	113	146	CrRLK1L	WGD/Segmental		0	0
N0.HOG0000436	1	145	0	0	0	146	RLCK	Dispersed		0	0
N0.HOG0000441	1	1	0	0	144	146	RLCK	WGD/Segmental		0	0
N0.HOG0000443	1	145	0	0	0	146	LRR	Dispersed		0	0
N0.HOG0000446	1	145	0	0	0	146	RLCK	Dispersed		0	0
N0.HOG0000447	1	144	0	0	1	146	LecRLK	Dispersed		0	0
N0.HOG0000448	1	145	0	0	0	146	MLRR	Dispersed		0	0
N0.HOG0000449	1	1	0	0	144	146	RLCK	WGD/Segmental		0	0
N0.HOG0000450	1	145	0	0	0	146	CR4L	Dispersed		0	0
N0.HOG0000451	1	0	0	0	145	146	RLCK	WGD/Segmental		0	0
N0.HOG0000456	1	0	0	0	145	146	LRR	WGD/Segmental		0	0
N0.HOG0000459	1	0	0	0	145	146	PERKL	WGD/Segmental		0	0
N0.HOG0000460	1	0	0	0	145	146	LRR	WGD/Segmental		0	0
N0.HOG0000463	1	0	0	0	145	146	MLRR	WGD/Segmental		0	0
N0.HOG0000466	1	0	0	0	145	146	RLCK	WGD/Segmental		0	0
N0.HOG0000467	1	0	0	0	145	146	RLCK	WGD/Segmental		0	0
N0.HOG0000468	1	145	0	0	0	146	RLCK	Dispersed		0	0
N0.HOG0000471	1	0	0	0	145	146	LRR	WGD/Segmental		0	0
N0.HOG0000474	1	0	0	0	145	146	PERKL	WGD/Segmental		0	0
N0.HOG0000476	1	0	0	0	145	146	URK	WGD/Segmental		0	0
N0.HOG0000477	1	145	0	0	0	146	LRR	Dispersed		0	0
N0.HOG0000478	1	0	0	0	145	146	LRR	WGD/Segmental		0	0
N0.HOG0000479	1	145	0	0	0	146	RLCK	Dispersed		0	0
N0.HOG0000481	1	145	0	0	0	146	RLCK	Dispersed		0	0
N0.HOG0000485	1	0	0	0	145	146	MLRR	WGD/Segmental		0	0
N0.HOG0000487	1	145	0	0	0	146	LRK	Dispersed		0	0
N0.HOG0000492	1	144	1	0	0	146	LRR	Dispersed		1	0.00684932
N0.HOG0000494	1	145	0	0	0	146	LRR	Dispersed		0	0
N0.HOG0000495	1	145	0	0	0	146	PERKL	Dispersed		0	0
N0.HOG0000496	1	17	115	13	0	146	PERKL	Proximal		128	0.876712
N0.HOG0000497	1	145	0	0	0	146	LRR	Dispersed		0	0
N0.HOG0000499	1	0	0	0	145	146	RLCK	WGD/Segmental		0	0
N0.HOG0000502	1	145	0	0	0	146	RLCK	Dispersed		0	0
N0.HOG0000503	1	145	0	0	0	146	RLCK	Dispersed		0	0
N0.HOG0000505	1	145	0	0	0	146	LRR	Dispersed		0	0
N0.HOG0000506	1	78	0	0	67	146	LRR	Dispersed		0	0
N0.HOG0000507	1	145	0	0	0	146	RLCK	Dispersed		0	0
N0.HOG0000513	1	0	0	121	24	146	LecRLK	Tandem		121	0.828767
N0.HOG0000514	1	0	0	124	21	146	LecRLK	Tandem		124	0.849315
N0.HOG0000515	1	0	0	87	58	146	LecRLK	Tandem		87	0.59589
N0.HOG0000519	1	2	0	0	143	146	CrRLK1L	WGD/Segmental		0	0
N0.HOG0000520	1	0	6	125	14	146	MLRR	Tandem		131	0.89726
N0.HOG0000521	1	0	0	0	145	146	LecRLK	WGD/Segmental		0	0
N0.HOG0000524	1	0	133	12	0	146	LRR	Proximal		145	0.993151
N0.HOG0000528	1	0	0	0	145	146	LRR	WGD/Segmental		0	0
N0.HOG0000530	1	0	0	0	145	146	LRR	WGD/Segmental		0	0
N0.HOG0000535	1	145	0	0	0	146	CrRLK1L	Dispersed		0	0
N0.HOG0000537	1	145	0	0	0	146	LRR	Dispersed		0	0
N0.HOG0000539	1	145	0	0	0	146	CR4L	Dispersed		0	0
N0.HOG0000542	1	145	0	0	0	146	LecRLK	Dispersed		0	0
N0.HOG0000544	1	145	0	0	0	146	MLRR	Dispersed		0	0
N0.HOG0000546	1	0	0	0	145	146	LecRLK	WGD/Segmental		0	0
N0.HOG0000548	1	15	0	0	130	146	RLCK	WGD/Segmental		0	0
N0.HOG0000549	1	0	0	0	145	146	RLCK	WGD/Segmental		0	0
N0.HOG0000550	1	144	0	0	1	146	LecRLK	Dispersed		0	0
N0.HOG0000551	1	145	0	0	0	146	CR4L	Dispersed		0	0
N0.HOG0000552	1	0	0	0	145	146	LRR	WGD/Segmental		0	0
N0.HOG0000553	1	145	0	0	0	146	LRR	Dispersed		0	0
N0.HOG0000557	1	143	2	0	0	146	RLCK	Dispersed		2	0.0136986
N0.HOG0000558	1	0	0	145	0	146	RLCK	Tandem		145	0.993151
N0.HOG0000559	1	0	0	145	0	146	RLCK	Tandem		145	0.993151
N0.HOG0000561	1	145	0	0	0	146	Extensin	Dispersed		0	0
N0.HOG0000563	1	143	0	0	2	146	RLCK	Dispersed		0	0
N0.HOG0000564	1	0	0	0	145	146	RLCK	WGD/Segmental		0	0
N0.HOG0000566	1	145	0	0	0	146	CR4L	Dispersed		0	0
N0.HOG0000567	1	0	0	145	0	146	LecRLK	Tandem		145	0.993151
N0.HOG0000568	1	0	0	144	1	146	LecRLK	Tandem		144	0.986301
N0.HOG0000575	1	145	0	0	0	146	RLCK	Dispersed		0	0
N0.HOG0000576	1	145	0	0	0	146	SRK	Dispersed		0	0
N0.HOG0000577	1	137	0	0	8	146	RLCK	Dispersed		0	0
N0.HOG0000579	1	1	0	0	144	146	RLCK	WGD/Segmental		0	0
N0.HOG0000581	1	0	0	145	0	146	LecRLK	Tandem		145	0.993151
N0.HOG0000582	1	0	0	145	0	146	LecRLK	Tandem		145	0.993151
N0.HOG0000583	1	145	0	0	0	146	RLCK	Dispersed		0	0
N0.HOG0000584	1	145	0	0	0	146	SRK	Dispersed		0	0
N0.HOG0000585	1	145	0	0	0	146	LRR	Dispersed		0	0
N0.HOG0000586	1	2	0	0	143	146	CRK	WGD/Segmental		0	0
N0.HOG0000587	1	145	0	0	0	146	LecRLK	Dispersed		0	0
N0.HOG0000591	1	0	47	98	0	146	CRK	Tandem		145	0.993151
N0.HOG0000592	1	0	10	135	0	146	CRK	Tandem		145	0.993151
N0.HOG0000593	1	0	2	143	0	146	CRK	Tandem		145	0.993151
N0.HOG0000594	1	0	16	129	0	146	CRK	Tandem		145	0.993151
N0.HOG0000596	1	145	0	0	0	146	LRR	Dispersed		0	0
N0.HOG0000600	1	0	0	0	145	146	RLCK	WGD/Segmental		0	0
N0.HOG0000604	1	0	23	68	54	146	CRK	Tandem		91	0.623288
N0.HOG0000605	1	0	0	84	61	146	CRK	Tandem		84	0.575342
N0.HOG0000606	1	0	2	116	27	146	CRK	Tandem		118	0.808219
N0.HOG0000607	1	0	140	4	1	146	CRK	Proximal		144	0.986301
N0.HOG0000608	1	145	0	0	0	146	CRK	Dispersed		0	0
N0.HOG0000609	1	145	0	0	0	146	SRK	Dispersed		0	0
N0.HOG0000610	1	0	0	0	145	146	RLCK	WGD/Segmental		0	0
N0.HOG0000616	1	0	0	0	145	146	RLCK	WGD/Segmental		0	0
N0.HOG0000617	1	0	0	0	145	146	LRR	WGD/Segmental		0	0
N0.HOG0000621	1	0	0	0	145	146	LRR	WGD/Segmental		0	0
N0.HOG0000622	1	145	0	0	0	146	LRR	Dispersed		0	0
N0.HOG0000623	1	145	0	0	0	146	LRR	Dispersed		0	0
N0.HOG0000624	1	2	0	0	143	146	CRK	WGD/Segmental		0	0
N0.HOG0000625	1	4	0	0	141	146	SRK	WGD/Segmental		0	0
N0.HOG0000626	1	0	1	143	1	146	CRK	Tandem		144	0.986301
N0.HOG0000627	1	0	1	144	0	146	CRK	Tandem		145	0.993151
N0.HOG0000628	1	145	0	0	0	146	LRR	Dispersed		0	0
N0.HOG0000629	1	0	0	0	145	146	LRR	WGD/Segmental		0	0
N0.HOG0000632	1	0	121	8	16	146	CRK	Proximal		129	0.883562
N0.HOG0000633	1	0	7	86	52	146	CRK	Tandem		93	0.636986
N0.HOG0000634	1	0	5	116	24	146	CRK	Tandem		121	0.828767
N0.HOG0000635	1	0	6	138	1	146	CRK	Tandem		144	0.986301
N0.HOG0000636	1	0	6	139	0	146	CRK	Tandem		145	0.993151
N0.HOG0000637	1	0	9	135	1	146	CRK	Tandem		144	0.986301
N0.HOG0000638	1	0	78	65	2	146	CRK	Proximal		143	0.979452
N0.HOG0000639	1	0	132	13	0	146	CRK	Proximal		145	0.993151
N0.HOG0000641	1	0	0	0	145	146	LRR	WGD/Segmental		0	0
N0.HOG0000647	1	0	0	0	145	146	RLCK	WGD/Segmental		0	0
N0.HOG0000648	1	0	0	0	145	146	RLCK	WGD/Segmental		0	0
N0.HOG0000651	1	0	0	0	145	146	LRR	WGD/Segmental		0	0
N0.HOG0000654	1	0	0	61	84	146	SRK	WGD/Segmental		61	0.417808
N0.HOG0000655	1	0	0	145	0	146	SRK	Tandem		145	0.993151
N0.HOG0000656	1	145	0	0	0	146	LecRLK	Dispersed		0	0
N0.HOG0000657	1	145	0	0	0	146	LRR	Dispersed		0	0
N0.HOG0000659	1	145	0	0	0	146	LRR	Dispersed		0	0
N0.HOG0000660	1	145	0	0	0	146	CRK	Dispersed		0	0
N0.HOG0000663	1	144	0	0	1	146	LecRLK	Dispersed		0	0
N0.HOG0000664	1	145	0	0	0	146	MLRR	Dispersed		0	0
N0.HOG0000666	1	145	0	0	0	146	MLRR	Dispersed		0	0
N0.HOG0000668	1	0	0	0	145	146	LRR	WGD/Segmental		0	0
N0.HOG0000670	1	0	2	143	0	146	WAKL	Tandem		145	0.993151
N0.HOG0000671	1	0	2	143	0	146	WAKL	Tandem		145	0.993151
N0.HOG0000674	1	145	0	0	0	146	LRR	Dispersed		0	0
N0.HOG0000676	1	0	0	0	145	146	RLCK	WGD/Segmental		0	0
N0.HOG0000677	1	145	0	0	0	146	SRK	Dispersed		0	0
N0.HOG0000679	1	145	0	0	0	146	PERKL	Dispersed		0	0
N0.HOG0000682	1	138	0	0	7	146	LRR	Dispersed		0	0
N0.HOG0000684	1	36	0	0	109	146	LRR	WGD/Segmental		0	0
N0.HOG0000685	1	6	0	0	139	146	PERKL	WGD/Segmental		0	0
N0.HOG0000686	1	145	0	0	0	146	RLCK	Dispersed		0	0
N0.HOG0000687	1	0	0	0	145	146	RLCK	WGD/Segmental		0	0
N0.HOG0000688	1	0	0	0	145	146	RLCK	WGD/Segmental		0	0
N0.HOG0000691	1	98	0	0	47	146	RLCK	Dispersed		0	0
N0.HOG0000693	1	0	0	0	145	146	LRR	WGD/Segmental		0	0
N0.HOG0000696	1	0	0	0	145	146	LRR	WGD/Segmental		0	0
N0.HOG0000699	1	145	0	0	0	146	CRK	Dispersed		0	0
N0.HOG0000700	1	0	0	0	145	146	CrRLK1L	WGD/Segmental		0	0
N0.HOG0000701	1	95	0	0	50	146	LRR	Dispersed		0	0
N0.HOG0000702	1	145	0	0	0	146	LRR	Dispersed		0	0
N0.HOG0000703	1	145	0	0	0	146	RLCK	Dispersed		0	0
N0.HOG0000704	1	0	0	144	1	146	LecRLK	Tandem		144	0.986301
N0.HOG0000705	1	0	0	145	0	146	LecRLK	Tandem		145	0.993151
N0.HOG0000706	1	0	0	145	0	146	LecRLK	Tandem		145	0.993151
N0.HOG0000710	1	145	0	0	0	146	LRR	Dispersed		0	0
N0.HOG0000712	1	145	0	0	0	146	MLRR	Dispersed		0	0
N0.HOG0000713	1	145	0	0	0	146	WAKL	Dispersed		0	0
N0.HOG0000714	1	0	0	0	145	146	RLCK	WGD/Segmental		0	0
N0.HOG0000715	1	1	0	0	144	146	RLCK	WGD/Segmental		0	0
N0.HOG0000716	1	145	0	0	0	146	LecRLK	Dispersed		0	0
N0.HOG0000717	1	0	0	0	145	146	RLCK	WGD/Segmental		0	0
N0.HOG0000722	1	145	0	0	0	146	LRR	Dispersed		0	0
N0.HOG0000723	1	145	0	0	0	146	LecRLK	Dispersed		0	0
N0.HOG0000724	1	145	0	0	0	146	LRR	Dispersed		0	0
N0.HOG0000725	1	145	0	0	0	146	LRR	Dispersed		0	0
N0.HOG0000728	1	145	0	0	0	146	LRR	Dispersed		0	0
N0.HOG0000729	1	0	0	0	145	146	LRR	WGD/Segmental		0	0
N0.HOG0000730	1	0	0	0	145	146	LRR	WGD/Segmental		0	0
N0.HOG0000734	1	145	0	0	0	146	LRR	Dispersed		0	0
N0.HOG0000736	1	2	0	0	143	146	LRR	WGD/Segmental		0	0
N0.HOG0000737	1	0	0	0	145	146	RLCK	WGD/Segmental		0	0
N0.HOG0000738	1	0	0	0	145	146	LecRLK	WGD/Segmental		0	0
N0.HOG0000740	1	0	0	0	145	146	RLCK	WGD/Segmental		0	0
N0.HOG0000741	1	0	2	113	30	146	RLCK	Tandem		115	0.787671
N0.HOG0000745	1	145	0	0	0	146	RLCK	Dispersed		0	0
N0.HOG0000746	1	145	0	0	0	146	LRR	Dispersed		0	0
N0.HOG0000747	1	145	0	0	0	146	LRR	Dispersed		0	0
N0.HOG0000750	1	0	0	0	145	146	RLCK	WGD/Segmental		0	0
N0.HOG0000752	1	145	0	0	0	146	LRR	Dispersed		0	0
N0.HOG0000753	1	1	0	0	144	146	RLCK	WGD/Segmental		0	0
N0.HOG0000754	1	0	0	0	145	146	LRR	WGD/Segmental		0	0
N0.HOG0000756	1	145	0	0	0	146	MLRR	Dispersed		0	0
N0.HOG0000758	1	145	0	0	0	146	RLCK	Dispersed		0	0
N0.HOG0000760	1	145	0	0	0	146	RLCK	Dispersed		0	0
N0.HOG0000762	1	145	0	0	0	146	RLCK	Dispersed		0	0
N0.HOG0000766	1	145	0	0	0	146	SRK	Dispersed		0	0
N0.HOG0000767	1	77	0	0	68	146	LRR	Dispersed		0	0
N0.HOG0000773	1	145	0	0	0	146	CrRLK1L	Dispersed		0	0
N0.HOG0000774	1	145	0	0	0	146	SRK	Dispersed		0	0
N0.HOG0000775	1	145	0	0	0	146	LRR	Dispersed		0	0
N0.HOG0000779	1	0	0	1	144	146	RLCK	WGD/Segmental		1	0.00684932
N0.HOG0000780	1	35	85	25	0	146	LRR	Proximal		110	0.753425
N0.HOG0000784	1	144	0	0	1	146	SRK	Dispersed		0	0
N0.HOG0000785	1	145	0	0	0	146	RLCK	Dispersed		0	0
N0.HOG0000786	1	143	0	0	2	146	LRR	Dispersed		0	0
N0.HOG0000788	1	141	0	0	4	146	RLCK	Dispersed		0	0
N0.HOG0000789	1	145	0	0	0	146	RLCK	Dispersed		0	0
N0.HOG0000791	1	0	0	0	145	146	RLCK	WGD/Segmental		0	0
N0.HOG0000792	1	0	0	145	0	146	CrRLK1L	Tandem		145	0.993151
N0.HOG0000793	1	144	1	0	0	146	PERKL	Dispersed		1	0.00684932
N0.HOG0000794	1	4	0	0	141	146	LRK10L	WGD/Segmental		0	0
N0.HOG0000796	1	145	0	0	0	146	CRK	Dispersed		0	0
N0.HOG0000799	1	0	0	0	145	146	LRR	WGD/Segmental		0	0
N0.HOG0000800	1	0	0	0	145	146	RLCK	WGD/Segmental		0	0
N0.HOG0000801	1	0	0	0	145	146	LRR	WGD/Segmental		0	0
N0.HOG0000804	1	145	0	0	0	146	LecRLK	Dispersed		0	0
N0.HOG0000805	1	145	0	0	0	146	LRR	Dispersed		0	0
N0.HOG0000806	1	145	0	0	0	146	LRR	Dispersed		0	0
N0.HOG0000810	1	0	0	0	145	146	LRR	WGD/Segmental		0	0
N0.HOG0000812	1	145	0	0	0	146	LRR	Dispersed		0	0
N0.HOG0000813	1	145	0	0	0	146	LRR	Dispersed		0	0
N0.HOG0000816	1	0	0	0	145	146	LRR	WGD/Segmental		0	0
N0.HOG0000817	1	145	0	0	0	146	RLCK	Dispersed		0	0
N0.HOG0000818	1	145	0	0	0	146	LRR	Dispersed		0	0
N0.HOG0000819	1	145	0	0	0	146	RLCK	Dispersed		0	0
N0.HOG0000820	1	0	0	0	145	146	RLCK	WGD/Segmental		0	0
N0.HOG0000822	1	145	0	0	0	146	CR4L	Dispersed		0	0
N0.HOG0000823	1	145	0	0	0	146	LRR	Dispersed		0	0
N0.HOG0000824	1	145	0	0	0	146	MLRR	Dispersed		0	0
N0.HOG0000825	1	145	0	0	0	146	LRR	Dispersed		0	0
N0.HOG0000827	1	145	0	0	0	146	LRR	Dispersed		0	0
N0.HOG0000828	1	0	0	145	0	146	MLRR	Tandem		145	0.993151
N0.HOG0000833	1	0	0	0	145	146	RLCK	WGD/Segmental		0	0
N0.HOG0000834	1	145	0	0	0	146	LRR	Dispersed		0	0
N0.HOG0000835	1	144	0	0	1	146	LRR	Dispersed		0	0
N0.HOG0000836	1	0	0	0	145	146	RLCK	WGD/Segmental		0	0
N0.HOG0000838	1	145	0	0	0	146	LRR	Dispersed		0	0
N0.HOG0000840	1	145	0	0	0	146	LRR	Dispersed		0	0
N0.HOG0000841	1	145	0	0	0	146	CrRLK1L	Dispersed		0	0
N0.HOG0000844	1	145	0	0	0	146	LecRLK	Dispersed		0	0
N0.HOG0000846	1	0	0	0	145	146	LRR	WGD/Segmental		0	0
N0.HOG0000847	1	145	0	0	0	146	RLCK	Dispersed		0	0
N0.HOG0000849	1	30	0	0	115	146	PERKL	WGD/Segmental		0	0
N0.HOG0000850	1	145	0	0	0	146	Extensin	Dispersed		0	0
N0.HOG0000855	1	145	0	0	0	146	RLCK	Dispersed		0	0
N0.HOG0000857	1	145	0	0	0	146	LRR	Dispersed		0	0
N0.HOG0000858	1	145	0	0	0	146	LRR	Dispersed		0	0
N0.HOG0000861	1	145	0	0	0	146	LRR	Dispersed		0	0
N0.HOG0000862	1	145	0	0	0	146	RLCK	Dispersed		0	0
N0.HOG0000864	1	1	0	0	144	146	RLCK	WGD/Segmental		0	0
N0.HOG0000865	1	0	0	1	144	146	LecRLK	WGD/Segmental		1	0.00684932
N0.HOG0000866	1	0	0	144	1	146	LecRLK	Tandem		144	0.986301
N0.HOG0000869	1	0	0	2	143	146	LecRLK	WGD/Segmental		2	0.0136986
N0.HOG0000870	1	0	0	99	46	146	LecRLK	Tandem		99	0.678082
N0.HOG0000871	1	0	0	144	1	146	LecRLK	Tandem		144	0.986301
N0.HOG0000872	1	0	0	23	122	146	LecRLK	WGD/Segmental		23	0.157534
N0.HOG0000874	1	145	0	0	0	146	CrRLK1L	Dispersed		0	0
N0.HOG0000875	1	145	0	0	0	146	LRR	Dispersed		0	0
N0.HOG0000876	1	2	0	143	0	146	RLCK	Tandem		143	0.979452
N0.HOG0000877	1	0	0	0	145	146	LRR	WGD/Segmental		0	0
N0.HOG0000878	1	0	0	0	145	146	LRR	WGD/Segmental		0	0
N0.HOG0000880	1	145	0	0	0	146	LRR	Dispersed		0	0
N0.HOG0000882	1	145	0	0	0	146	LRR	Dispersed		0	0
N0.HOG0000885	1	145	0	0	0	146	LRR	Dispersed		0	0
N0.HOG0000886	1	145	0	0	0	146	LRR	Dispersed		0	0
N0.HOG0000887	1	136	0	0	9	146	RLCK	Dispersed		0	0
N0.HOG0000889	1	145	0	0	0	146	RLCK	Dispersed		0	0
N0.HOG0000890	1	0	0	0	145	146	LecRLK	WGD/Segmental		0	0
N0.HOG0000891	1	0	0	0	145	146	LRR	WGD/Segmental		0	0
N0.HOG0000892	1	26	2	117	0	146	LRR	Tandem		119	0.815068
N0.HOG0000896	1	0	0	0	145	146	LRR	WGD/Segmental		0	0
N0.HOG0000897	1	0	0	0	144	145	RLCK	WGD/Segmental		0	0
N0.HOG0000898	1	144	0	0	0	145	WAKL	Dispersed		0	0
N0.HOG0000902	1	144	0	0	0	145	PERKL	Dispersed		0	0
N0.HOG0000903	1	0	48	96	0	145	SRK	Tandem		144	0.993103
N0.HOG0000904	1	0	2	0	142	145	LRK10L	WGD/Segmental		2	0.0137931
N0.HOG0000906	1	0	0	0	144	145	RLCK	WGD/Segmental		0	0
N0.HOG0000907_1	1	142	1	0	0	144	LRR	Dispersed		1	0.00694444
N0.HOG0000908	1	0	0	0	144	145	WAKL	WGD/Segmental		0	0
N0.HOG0000909	1	0	27	116	1	145	RLCK	Tandem		143	0.986207
N0.HOG0000912	1	144	0	0	0	145	RLCK	Dispersed		0	0
N0.HOG0000916	1	0	0	0	144	145	RLCK	WGD/Segmental		0	0
N0.HOG0000919	1	0	7	137	0	145	LRR	Tandem		144	0.993103
N0.HOG0000921	1	144	0	0	0	145	WAKL	Dispersed		0	0
N0.HOG0000922	1	144	0	0	0	145	LRR	Dispersed		0	0
N0.HOG0000923	1	0	0	0	144	145	LecRLK	WGD/Segmental		0	0
N0.HOG0000924	1	0	0	144	0	145	LecRLK	Tandem		144	0.993103
N0.HOG0000925	1	0	0	0	144	145	RLCK	WGD/Segmental		0	0
N0.HOG0000927	1	144	0	0	0	145	Extensin	Dispersed		0	0
N0.HOG0000929	1	13	131	0	0	145	CRK	Proximal		131	0.903448
N0.HOG0000932	1	144	0	0	0	145	LRR	Dispersed		0	0
N0.HOG0000933	1	43	101	0	0	145	CRK	Proximal		101	0.696552
N0.HOG0000935	1	0	0	0	144	145	MLRR	WGD/Segmental		0	0
N0.HOG0000936	1	1	0	0	143	145	RLCK	WGD/Segmental		0	0
N0.HOG0000937	1	144	0	0	0	145	CR4L	Dispersed		0	0
N0.HOG0000939	1	1	0	0	143	145	RLCK	WGD/Segmental		0	0
N0.HOG0000941	1	31	0	0	113	145	CrRLK1L	WGD/Segmental		0	0
N0.HOG0000942	1	0	9	135	0	145	CrRLK1L	Tandem		144	0.993103
N0.HOG0000945	1	1	1	0	142	145	CrRLK1L	WGD/Segmental		1	0.00689655
N0.HOG0000946	1	142	0	0	2	145	WAKL	Dispersed		0	0
N0.HOG0000949	1	0	0	0	144	145	LRR	WGD/Segmental		0	0
N0.HOG0000952	1	143	0	0	0	144	RLCK	Dispersed		0	0
N0.HOG0000953	1	15	106	0	22	144	SRK	Proximal		106	0.736111
N0.HOG0000954	1	0	142	0	1	144	SRK	Proximal		142	0.986111
N0.HOG0000957	1	0	0	0	143	144	RLCK	WGD/Segmental		0	0
N0.HOG0000958	1	0	21	119	3	144	RLCK	Tandem		140	0.972222
N0.HOG0000959	1	143	0	0	0	144	RLCK	Dispersed		0	0
N0.HOG0000961	1	64	0	0	79	144	LRR	WGD/Segmental		0	0
N0.HOG0000962	1	0	2	28	113	144	LecRLK	WGD/Segmental		30	0.208333
N0.HOG0000964	1	0	0	143	0	144	RLCK	Tandem		143	0.993056
N0.HOG0000967	1	1	130	0	12	144	CRK	Proximal		130	0.902778
N0.HOG0000969	1	0	0	143	0	144	RLCK	Tandem		143	0.993056
N0.HOG0000970	1	2	76	65	0	144	PR5L	Proximal		141	0.979167
N0.HOG0000973	1	0	0	143	0	144	RLCK	Tandem		143	0.993056
N0.HOG0000974	1	0	0	0	143	144	LRR	WGD/Segmental		0	0
N0.HOG0000975	1	0	141	1	0	143	SRK	Proximal		142	0.993007
N0.HOG0000976	1	119	0	0	23	143	LRR	Dispersed		0	0
N0.HOG0000978	1	0	0	142	0	143	RLCK	Tandem		142	0.993007
N0.HOG0000979	1	28	5	109	0	143	CRK	Tandem		114	0.797203
N0.HOG0000981	1	0	25	100	17	143	CRK	Tandem		125	0.874126
N0.HOG0000982	1	0	0	141	0	142	MLRR	Tandem		141	0.992958
N0.HOG0000987	1	0	0	140	0	141	MLRR	Tandem		140	0.992908
N0.HOG0000988	1	22	46	72	0	141	SRK	Tandem		118	0.836879
N0.HOG0000990	1	0	0	0	140	141	RLCK	WGD/Segmental		0	0
N0.HOG0000991	1	2	2	135	0	140	PR5L	Tandem		137	0.978571
N0.HOG0000993	1	1	39	71	26	138	MLRR	Tandem		110	0.797101
N0.HOG0000994	1	2	0	135	0	138	RLCK	Tandem		135	0.978261
N0.HOG0000995	1	136	0	0	0	137	SRK	Dispersed		0	0
N0.HOG0000996_1	1	0	0	120	7	128	MLRR	Tandem		120	0.9375
N0.HOG0000996_2	0	0	2	4	3	9	MLRR	Tandem		6	0.666667
N0.HOG0000997	1	0	15	119	2	137	CRK	Tandem		134	0.978102
N0.HOG0000998	0	0	113	24	0	137	SRK	Proximal		137	1
N0.HOG0001000	0	0	0	135	0	135	MLRR	Tandem		135	1
N0.HOG0001001	1	0	66	68	0	135	SRK	Tandem		134	0.992593
N0.HOG0001002_1	1	133	0	0	0	134	RLCK	Dispersed		0	0
N0.HOG0001005	0	0	0	0	134	134	SRK	WGD/Segmental		0	0
N0.HOG0001006	1	0	1	132	0	134	CrRLK1L	Tandem		133	0.992537
N0.HOG0001007	0	0	0	93	40	133	LecRLK	Tandem		93	0.699248
N0.HOG0001008	1	0	2	129	0	132	WAKL	Tandem		131	0.992424
N0.HOG0001009_1	1	4	51	67	0	123	SRK	Tandem		118	0.95935
N0.HOG0001009_2	0	0	2	5	0	7	SRK	Tandem		7	1
N0.HOG0001010	1	0	0	81	49	131	LRK10L	Tandem		81	0.618321
N0.HOG0001011	0	0	17	113	0	130	MLRR	Tandem		130	1
N0.HOG0001012	1	0	0	18	30	49	MLRR	WGD/Segmental		18	0.367347
N0.HOG0001013	0	0	0	1	1	2	MLRR	Tandem		1	0.5
N0.HOG0001014	0	0	0	44	32	76	MLRR	Tandem		44	0.578947
N0.HOG0001015_1	1	0	119	7	0	127	PERKL	Proximal		126	0.992126
N0.HOG0001018	1	0	65	59	0	125	WAKL	Proximal		124	0.992
N0.HOG0001019	1	0	0	4	120	125	LRK10L	WGD/Segmental		4	0.032
N0.HOG0001021	1	21	61	0	41	124	CRK	Proximal		61	0.491935
N0.HOG0001022	1	0	120	1	0	122	WAKL	Proximal		121	0.991803
N0.HOG0001023	0	0	0	121	0	121	MLRR	Tandem		121	1
N0.HOG0001024	1	0	115	5	0	121	RLCK	Proximal		120	0.991736
N0.HOG0001025	1	0	0	117	0	118	MLRR	Tandem		117	0.991525
N0.HOG0001026	1	0	75	0	42	118	CRK	Proximal		75	0.635593
N0.HOG0001027	1	0	45	72	0	118	SRK	Tandem		117	0.991525
N0.HOG0001028	1	116	0	1	0	118	WAKL	Dispersed		1	0.00847458
N0.HOG0001029	1	3	5	108	0	117	CRK	Tandem		113	0.965812
N0.HOG0001032	0	0	22	33	55	110	MLRR	WGD/Segmental		55	0.5
N0.HOG0001034	1	96	7	0	0	104	CRK	Dispersed		7	0.0673077
N0.HOG0001035_1	0	1	11	82	0	94	LRR	Tandem		93	0.989362
N0.HOG0001035_2	0	0	1	4	0	5	LRR	Tandem		5	1
N0.HOG0001035_3	0	0	0	3	0	3	LRR	Tandem		3	1
N0.HOG0001036	0	0	0	95	5	100	WAKL	Tandem		95	0.95
N0.HOG0001037	0	0	0	100	0	100	WAKL	Tandem		100	1
N0.HOG0001038	0	0	35	63	2	100	PR5L	Tandem		98	0.98
N0.HOG0001039_1	0	3	4	9	81	97	LRK10L	WGD/Segmental		13	0.134021
N0.HOG0001040	1	96	0	0	0	97	LRR	Dispersed		0	0
N0.HOG0001041	1	0	6	84	0	91	MLRR	Tandem		90	0.989011
N0.HOG0001043_1	1	0	28	21	13	63	MLRR	Proximal		49	0.777778
N0.HOG0001043_2	1	0	4	2	19	26	MLRR	WGD/Segmental		6	0.230769
N0.HOG0001046_1	1	0	7	60	3	71	SRK	Tandem		67	0.943662
N0.HOG0001046_2	0	0	4	3	2	9	SRK	Proximal		7	0.777778
N0.HOG0001046_3	0	0	3	0	0	3	SRK	Proximal		3	1
N0.HOG0001046_4	0	0	0	2	0	2	SRK	Tandem		2	1
N0.HOG0001047	0	3	1	74	5	83	MLRR	Tandem		75	0.903614
N0.HOG0001051	0	0	0	22	49	71	MLRR	WGD/Segmental		22	0.309859
N0.HOG0001054	1	0	6	58	1	66	CRK	Tandem		64	0.969697
N0.HOG0001055	0	57	0	0	0	57	SRK	Dispersed		0	0
N0.HOG0001056_1	0	0	5	49	0	54	MLRR	Tandem		54	1
N0.HOG0001057	1	0	5	2	47	55	MLRR	WGD/Segmental		7	0.127273
N0.HOG0001058	0	0	0	55	0	55	MLRR	Tandem		55	1
N0.HOG0001059	0	0	5	10	39	54	MLRR	WGD/Segmental		15	0.277778
N0.HOG0001060	0	52	0	0	0	52	MLRR	Dispersed		0	0
N0.HOG0001061	0	0	0	33	15	48	MLRR	Tandem		33	0.6875
N0.HOG0001062	0	48	0	0	0	48	RLCK	Dispersed		0	0
N0.HOG0001063	0	0	5	12	29	46	SRK	WGD/Segmental		17	0.369565
N0.HOG0001064	1	0	9	34	2	46	CRK	Tandem		43	0.934783
N0.HOG0001065	0	42	0	0	0	42	LRR	Dispersed		0	0
N0.HOG0001067	1	0	2	30	0	33	RLCK	Tandem		32	0.969697
N0.HOG0001068	0	32	0	0	0	32	RLCK	Dispersed		0	0
N0.HOG0001069	0	29	0	0	0	29	RLCK	Dispersed		0	0
N0.HOG0001071	0	0	24	0	0	24	WAKL	Proximal		24	1
N0.HOG0001072	0	23	0	0	0	23	LecRLK	Dispersed		0	0
N0.HOG0001073	0	0	6	15	0	21	RLCK	Tandem		21	1
N0.HOG0001074	0	0	0	21	0	21	LRK10L	Tandem		21	1
N0.HOG0001075	1	17	0	0	0	18	LRR	Dispersed		0	0
N0.HOG0001076_1	0	1	4	7	0	12	SRK	Tandem		11	0.916667
N0.HOG0001076_2	0	0	3	0	0	3	SRK	Proximal		3	1
N0.HOG0001076_3	0	0	2	0	0	2	SRK	Proximal		2	1
N0.HOG0001077	0	0	0	16	0	16	RLCK	Tandem		16	1
N0.HOG0001078	0	0	0	15	0	15	MLRR	Tandem		15	1
N0.HOG0001080	0	0	0	13	0	13	WAKL	Tandem		13	1
N0.HOG0001081	0	0	10	0	2	12	CRK	Proximal		10	0.833333
N0.HOG0001082	0	0	0	12	0	12	WAKL	Tandem		12	1
N0.HOG0001083	0	0	0	11	0	11	RLCK	Tandem		11	1
N0.HOG0001084	1	9	1	0	0	11	MLRR	Dispersed		1	0.0909091
N0.HOG0001085	0	0	2	8	0	10	CRK	Tandem		10	1
N0.HOG0001086	0	2	6	2	0	10	CRK	Proximal		8	0.8
N0.HOG0001087	0	9	0	0	0	9	LecRLK	Dispersed		0	0
N0.HOG0001088	0	9	0	0	0	9	WAKL	Dispersed		0	0
N0.HOG0001089	0	0	0	0	8	8	CRK	WGD/Segmental		0	0
N0.HOG0001090	1	6	0	0	0	7	RLCK	Dispersed		0	0
N0.HOG0001091	0	5	0	2	0	7	MLRR	Dispersed		2	0.285714
N0.HOG0001093_1	0	0	1	3	0	4	MLRR	Tandem		4	1
N0.HOG0001093_2	0	0	1	2	0	3	MLRR	Tandem		3	1
N0.HOG0001094	0	6	0	0	0	6	CRK	Dispersed		0	0
N0.HOG0001096	0	0	3	1	0	4	CRK	Proximal		4	1
N0.HOG0001097	0	4	0	0	0	4	MLRR	Dispersed		0	0
N0.HOG0001098	0	4	0	0	0	4	WAKL	Dispersed		0	0
N0.HOG0001099	0	0	0	2	1	3	MLRR	Tandem		2	0.666667
N0.HOG0001104	0	0	0	1	1	2	CrRLK1L	Tandem		1	0.5
N0.HOG0001105	0	0	0	2	0	2	PERKL	Tandem		2	1
N0.HOG0001107	0	2	0	0	0	2	MLRR	Dispersed		0	0
N0.HOG0001108	0	0	0	0	2	2	LecRLK	WGD/Segmental		0	0
N0.HOG0001112	0	0	2	0	0	2	SRK	Proximal		2	1

## Sheet: Supplemental Table 7
Number of sites under pos/neg selection across the different genes of each OG.
Gene	Num_Pos_Sites	Num_Neg_Sites	Ratio	Pos_ECD	Neg_ECD	ECD_Ratio	Pos_Kinase	Neg_Kinase	Kinase_Ratio	Subfamily	Pangenome	Duplication
N0.HOG0000000_1	0.00738552	0.0236337	0.3125	0.0142045	0.0227273	0.625	0	0.0246154	0	CRK	Core	Proximal
N0.HOG0000000_2	0.00730994	0.0321637	0.227273	0.0114286	0.0285714	0.4	0.00299401	0.0359281	0.0833333	CRK	Almost Core	Tandem
N0.HOG0000001_1	0.0126761	0.0704225	0.18	0.00266667	0.0613333	0.0434783	0.0238806	0.080597	0.296296	CRK	Almost Core	Tandem
N0.HOG0000001_2	0.00689655	0.0262069	0.263158	0.00531915	0.0132979	0.4	0.00859599	0.0401146	0.214286	CRK	Shell	Tandem
N0.HOG0000001_3	0.00587372	0.0132159	0.444444	0.00284091	0.0113636	0.25	0.00911854	0.0151976	0.6	CRK	Cloud	Tandem
N0.HOG0000002_1	0.143141	0.11332	1.26316	0.117021	0.0638298	1.83333	0.149144	0.127139	1.17308	RLCK	Almost Core	Proximal
N0.HOG0000002_2	0.146138	0.0960334	1.52174	0.128713	0.039604	3.25	0.153439	0.111111	1.38095	RLCK	Shell	Proximal
N0.HOG0000002_3	0.0448718	0.0512821	0.875	0.043956	0.0659341	0.666667	0.0450928	0.0503979	0.894737	RLCK	Cloud	Proximal
N0.HOG0000002_4	0.0027933	0	Inf	0	0	NaN	0.00342466	0	Inf	RLCK	Cloud	Proximal
N0.HOG0000003	0	0	NaN	0	0	NaN	0	0	NaN	RLCK	Cloud	Proximal
N0.HOG0000004	0	0	NaN	0	0	NaN	0	0	NaN	RLCK	Cloud	Proximal
N0.HOG0000005	0.00283286	0	Inf	0	0	NaN	0.0034965	0	Inf	RLCK	Cloud	Proximal
N0.HOG0000006	0	0	NaN	0	0	NaN	0	0	NaN	RLCK	Cloud	Proximal
N0.HOG0000007_1	0.0356295	0.0308789	1.15385	0.0285714	0.0142857	2	0.037037	0.034188	1.08333	RLCK	Almost Core	Dispersed
N0.HOG0000007_2	0.0495283	0.0448113	1.10526	0.056338	0.0422535	1.33333	0.0481586	0.0453258	1.0625	RLCK	Shell	Proximal
N0.HOG0000007_3	0.016317	0.002331	7	0.0147059	0	Inf	0.0166205	0.00277008	6	RLCK	Cloud	Proximal
N0.HOG0000007_4	0.00271003	0.00542005	0.5	0	0	NaN	0.00298507	0.00597015	0.5	RLCK	Cloud	Dispersed
N0.HOG0000008	0.00610501	0.020757	0.294118	0.00204082	0.00816327	0.25	0.0121581	0.0395137	0.307692	SRK	Almost Core	Tandem
N0.HOG0000009	0.00494438	0.0234858	0.210526	0.00403226	0.0181452	0.222222	0.00638978	0.0319489	0.2	SRK	Shell	WGD/Segmental
N0.HOG0000010	0.00123153	0.00369458	0.333333	0.00200401	0	Inf	0	0.00958466	0	SRK	Almost Core	Proximal
N0.HOG0000011	0	0	NaN	0	0	NaN	0	0	NaN	MLRR	Cloud	Dispersed
N0.HOG0000012_1	0.0293123	0.065389	0.448276	0.0329861	0.0642361	0.513514	0.022508	0.0675241	0.333333	MLRR	Almost Core	Proximal
N0.HOG0000012_2	0.00547645	0.0109529	0.5	0.00492611	0.0114943	0.428571	0.00657895	0.00986842	0.666667	MLRR	Cloud	Proximal
N0.HOG0000012_3	0	0.00896861	0	0	0.00483559	0	0	0.0230263	0	MLRR	Cloud	Proximal
N0.HOG0000013_1	0.0166482	0.0477248	0.348837	0.0222603	0.0513699	0.433333	0.00630915	0.0410095	0.153846	MLRR	Shell	Proximal
N0.HOG0000013_2	0.00345224	0.0207135	0.166667	0.00530973	0.0176991	0.3	0	0.0263158	0	MLRR	Cloud	Proximal
N0.HOG0000013_3	0	0	NaN	0	0	NaN	0	0	NaN	MLRR	Cloud	Proximal
N0.HOG0000014	0.0164569	0.0425944	0.386364	0.0226308	0.039604	0.571429	0.00306748	0.0490798	0.0625	LRR	Core	Proximal
N0.HOG0000015	0.016815	0.0435213	0.386364	0.0199147	0.0483642	0.411765	0.00974026	0.0324675	0.3	LRR	Almost Core	Tandem
N0.HOG0000018_1	0.0112994	0.144633	0.078125	0.0172712	0.120898	0.142857	0	0.189542	0	MLRR	Almost Core	Tandem
N0.HOG0000018_2	0.00550661	0.0209251	0.263158	0.00499168	0.0216306	0.230769	0.00651466	0.019544	0.333333	MLRR	Shell	Tandem
N0.HOG0000019_1	0.00453515	0.0510204	0.0888889	0.00718133	0.0502693	0.142857	0	0.0523077	0	SRK	Core	Dispersed
N0.HOG0000019_2	0	0.0221704	0	0	0.0224719	0	0	0.0216718	0	SRK	Shell	Tandem
N0.HOG0000020_1	0.0158014	0.0575621	0.27451	0.0206897	0.05	0.413793	0.00653595	0.0718954	0.0909091	MLRR	Almost Core	Tandem
N0.HOG0000020_2	0.0505618	0.0337079	1.5	0.0699659	0.0273038	2.5625	0.0131579	0.0460526	0.285714	MLRR	Shell	Tandem
N0.HOG0000021_1	0.0234375	0.256696	0.0913043	0.0341297	0.226962	0.150376	0.00322581	0.312903	0.0103093	MLRR	Shell	Tandem
N0.HOG0000021_2	0.00225734	0.0440181	0.0512821	0.00345423	0.0431779	0.08	0	0.0456026	0	MLRR	Cloud	Tandem
N0.HOG0000022_1	0.00329308	0.147091	0.0223881	0.00165563	0.137417	0.0120482	0.00651466	0.166124	0.0392157	MLRR	Shell	Tandem
N0.HOG0000022_2	0.00338983	0.0451977	0.075	0.00347222	0.0243056	0.142857	0.00323625	0.0841424	0.0384615	MLRR	Cloud	Tandem
N0.HOG0000022_3	0	0.0878995	0	0	0.0808436	0	0	0.100977	0	MLRR	Cloud	Dispersed
N0.HOG0000023	0.00112613	0.0608108	0.0185185	0.00172117	0.0327022	0.0526316	0	0.114007	0	MLRR	Shell	WGD/Segmental
N0.HOG0000024	0	0	NaN	0	0	NaN	0	0	NaN	MLRR	Cloud	Proximal
N0.HOG0000025	0.00223464	0.0156425	0.142857	0.00344234	0.0172117	0.2	0	0.0127389	0	MLRR	Shell	Tandem
N0.HOG0000026	0.00672646	0.0112108	0.6	0.00853242	0.00682594	1.25	0.00326797	0.0196078	0.166667	MLRR	Shell	Tandem
N0.HOG0000027_1	0.00690449	0.0886076	0.0779221	0.0110906	0.0739372	0.15	0	0.112805	0	SRK	Almost Core	WGD/Segmental
N0.HOG0000027_2	0.00231481	0.199074	0.0116279	0.00373134	0.199627	0.0186916	0	0.20122	0	SRK	Shell	WGD/Segmental
N0.HOG0000027_3	0	0.0314319	0	0	0.0355805	0	0	0.0246154	0	SRK	Cloud	Proximal
N0.HOG0000028	0.0130952	0.025	0.52381	0.0151515	0.00757576	2	0.00961538	0.0544872	0.176471	LRK10L	Shell	WGD/Segmental
N0.HOG0000029	0.0491803	0.0526932	0.933333	0.0967742	0.0564516	1.71429	0.0124481	0.0497925	0.25	LRK10L	Shell	Tandem
N0.HOG0000030_1	0.0276614	0.128248	0.215686	0.0345622	0.110599	0.3125	0.00923077	0.175385	0.0526316	LRK10L	Almost Core	Tandem
N0.HOG0000030_2	0.0222985	0.0566038	0.393939	0.0282686	0.0647821	0.436364	0.00630915	0.0347003	0.181818	LRK10L	Shell	Proximal
N0.HOG0000031	0	0.0294551	0	0	0.0221607	0	0	0.0377358	0	LecRLK	Cloud	Tandem
N0.HOG0000032_1	0.0132743	0.0412979	0.321429	0.00555556	0.00833333	0.666667	0.0220126	0.0786164	0.28	LecRLK	Shell	WGD/Segmental
N0.HOG0000032_2	0	0.0207101	0	0	0.0167131	0	0	0.0252366	0	LecRLK	Cloud	Tandem
N0.HOG0000033	0.00294118	0.025	0.117647	0.00276243	0.0165746	0.166667	0.00314465	0.0345912	0.0909091	LecRLK	Shell	Tandem
N0.HOG0000034	0.00441176	0.0352941	0.125	0.00828729	0.0165746	0.5	0	0.0566038	0	LecRLK	Shell	WGD/Segmental
N0.HOG0000035_1	0.0604396	0.113187	0.533981	0.0812604	0.0995025	0.816667	0.019544	0.143322	0.136364	MLRR	Core	Dispersed
N0.HOG0000035_2	0.0119826	0.043573	0.275	0.0117057	0.0217391	0.538462	0.0125	0.0875	0.142857	MLRR	Cloud	Tandem
N0.HOG0000036_1	0.0125	0.0602273	0.207547	0.0114286	0.032381	0.352941	0.0140845	0.101408	0.138889	CrRLK1L	Core	Tandem
N0.HOG0000036_2	0	0.0102389	0	0	0.00954198	0	0	0.0112676	0	CrRLK1L	Cloud	Tandem
N0.HOG0000036_3	0	0.031927	0	0	0.0268199	0	0	0.0394366	0	CrRLK1L	Cloud	Tandem
N0.HOG0000036_4	0	0.0045819	0	0	0.003861	0	0	0.0056338	0	CrRLK1L	Cloud	Tandem
N0.HOG0000037_1	0.00248447	0.0385093	0.0645161	0.00204918	0.045082	0.0454545	0.00315457	0.0283912	0.111111	SRK	Almost Core	Tandem
N0.HOG0000037_2	0.00124224	0.00372671	0.333333	0	0.00204918	0	0.00315457	0.00630915	0.5	SRK	Cloud	Tandem
N0.HOG0000038_1	0.00120192	0.00600962	0.2	0.00191939	0.00575816	0.333333	0	0.00643087	0	SRK	Almost Core	Tandem
N0.HOG0000038_2	0	0	NaN	0	0	NaN	0	0	NaN	SRK	Cloud	Tandem
N0.HOG0000039_1	0.0751147	0.123853	0.606481	0.0786441	0.114576	0.686391	0.0557621	0.174721	0.319149	LRR	Core	Dispersed
N0.HOG0000039_2	0.00331785	0.0165893	0.2	0.00323102	0.0113086	0.285714	0.00371747	0.0408922	0.0909091	LRR	Cloud	Proximal
N0.HOG0000039_3	0	0	NaN	0	0	NaN	0	0	NaN	LRR	Cloud	Proximal
N0.HOG0000040_1	0.00338983	0.0451977	0.075	0.00518135	0.0362694	0.142857	0	0.0620915	0	MLRR	Core	Tandem
N0.HOG0000040_2	0.00221976	0.0221976	0.1	0	0.0222603	0	0.00630915	0.022082	0.285714	MLRR	Cloud	Tandem
N0.HOG0000041_1	0.0461725	0.0595383	0.77551	0.0754717	0.0461216	1.63636	0.00578035	0.0780347	0.0740741	WAKL	Core	Dispersed
N0.HOG0000041_2	0.0025413	0.0114358	0.222222	0.00453515	0.00680272	0.666667	0	0.017341	0	WAKL	Cloud	Proximal
N0.HOG0000042_1	0.00308166	0.0169492	0.181818	0.00611621	0.0275229	0.222222	0	0.00621118	0	LRK10L	Shell	WGD/Segmental
N0.HOG0000042_2	0.00906344	0.0347432	0.26087	0.0175953	0.0322581	0.545455	0	0.0373832	0	LRK10L	Shell	WGD/Segmental
N0.HOG0000043_1	0	0.053243	0	0	0.0533911	0	0	0.0529412	0	MLRR	Almost Core	Tandem
N0.HOG0000043_2	0.000966184	0.00193237	0.5	0	0.00288184	0	0.00293255	0	Inf	MLRR	Cloud	Tandem
N0.HOG0000044_1	0.0230011	0.0536692	0.428571	0.026534	0.0447761	0.592593	0.016129	0.0709677	0.227273	MLRR	Shell	Tandem
N0.HOG0000044_2	0.00667408	0.0177976	0.375	0.0101351	0.0168919	0.6	0	0.019544	0	MLRR	Shell	Tandem
N0.HOG0000045_1	0.000940734	0.0404516	0.0232558	0.00140252	0.029453	0.047619	0	0.0628571	0	LRR	Almost Core	Dispersed
N0.HOG0000045_2	0.00290698	0.0135659	0.214286	0.00140252	0.0126227	0.111111	0.00626959	0.015674	0.4	LRR	Cloud	Dispersed
N0.HOG0000046_1	0.0198675	0.0450331	0.441176	0.030445	0.0374707	0.8125	0.00609756	0.054878	0.111111	WAKL	Almost Core	Tandem
N0.HOG0000046_2	0.0146082	0.00398406	3.66667	0.0258824	0.00235294	11	0	0.00609756	0	WAKL	Cloud	Proximal
N0.HOG0000047_1	0.00167785	0.0192953	0.0869565	0.00218103	0.0185387	0.117647	0	0.0218182	0	LRR	Core	Dispersed
N0.HOG0000047_2	0	0	NaN	0	0	NaN	0	0	NaN	LRR	Cloud	Proximal
N0.HOG0000048	0	0	NaN	0	0	NaN	0	0	NaN	RLCK	Cloud	Proximal
N0.HOG0000049	0	0.00769231	0	0	0.0133333	0	0	0.00674157	0	RLCK	Core	WGD/Segmental
N0.HOG0000050_1	0	0.021542	0	0	0.0202361	0	0	0.0242215	0	LRR	Core	WGD/Segmental
N0.HOG0000052_1	0.00137363	0.0151099	0.0909091	0	0.0107143	0	0.00223214	0.0178571	0.125	RLCK	Core	WGD/Segmental
N0.HOG0000053_1	0.000999001	0.00699301	0.142857	0.00148588	0.0089153	0.166667	0	0.00304878	0	MLRR	Core	Tandem
N0.HOG0000054_1	0.0010352	0.00207039	0.5	0	0.00285307	0	0.00377358	0	Inf	LRR	Core	Dispersed
N0.HOG0000055_1	0.002331	0.0337995	0.0689655	0	0.0191939	0	0.00593472	0.0563798	0.105263	SRK	Core	Proximal
N0.HOG0000056_1	0.0340587	0.051088	0.666667	0.0415842	0.0336634	1.23529	0.0271739	0.067029	0.405405	LRK10L	Core	Proximal
N0.HOG0000057_1	0.00646552	0.0193966	0.333333	0.0229885	0	Inf	0.00265252	0.0238727	0.111111	RLCK	Core	Dispersed
N0.HOG0000058_1	0.0180995	0.0361991	0.5	0.015625	0.0434028	0.36	0.0227273	0.0227273	1	MLRR	Core	Proximal
N0.HOG0000059_1	0.00317965	0.036566	0.0869565	0.00283286	0.0453258	0.0625	0.00362319	0.0289855	0.125	LecRLK	Core	WGD/Segmental
N0.HOG0000060_1	0.00595238	0.0491071	0.121212	0.0111732	0.0446927	0.25	0	0.0541401	0	LRR	Core	Dispersed
N0.HOG0000063_1	0.000859107	0.016323	0.0526316	0.0011655	0.013986	0.0833333	0	0.0228758	0	LRR	Core	WGD/Segmental
N0.HOG0000066_1	0.0058651	0.068915	0.0851064	0.00862069	0.0718391	0.12	0.00299401	0.0658683	0.0454545	LecRLK	Core	Tandem
N0.HOG0000067_1	0.0166852	0.051168	0.326087	0.021164	0.0582011	0.363636	0.00903614	0.0391566	0.230769	MLRR	Core	Tandem
N0.HOG0000070_1	0.00294118	0.00882353	0.333333	0	0	NaN	0.0037037	0.0111111	0.333333	RLCK	Almost Core	Tandem
N0.HOG0000070_2	0	0	NaN	0	0	NaN	0	0	NaN	RLCK	Cloud	Dispersed
N0.HOG0000071_1	0.00569801	0.014245	0.4	0	0.0273973	0	0.00719424	0.0107914	0.666667	RLCK	Core	Tandem
N0.HOG0000072_1	0.0120846	0.00755287	1.6	0	0.00826446	0	0.0267559	0.00668896	4	LRR	Core	WGD/Segmental
N0.HOG0000075_1	0.00552486	0.0276243	0.2	0.0571429	0	Inf	0	0.030581	0	CRK	Core	Proximal
N0.HOG0000078_1	0.00938478	0.0281543	0.333333	0.00950872	0.0237718	0.4	0.00914634	0.0365854	0.25	MLRR	Core	Dispersed
N0.HOG0000079_1	0.0105708	0.0169133	0.625	0.0157729	0.0141956	1.11111	0	0.0224359	0	MLRR	Core	Tandem
N0.HOG0000080_1	0.0153374	0.0122699	1.25	0.0198473	0.0137405	1.44444	0.00619195	0.00928793	0.666667	MLRR	Core	Tandem
N0.HOG0000081_1	0.00219298	0.0219298	0.1	0.00694444	0.0347222	0.2	0	0.0160256	0	RLCK	Core	WGD/Segmental
N0.HOG0000092	0.0124294	0.0135593	0.916667	0.00993377	0.0115894	0.857143	0.0177936	0.0177936	1	MLRR	Core	Dispersed
N0.HOG0000094	0	0.0249307	0	0	0.0294118	0	0	0.0273038	0	RLCK	Core	WGD/Segmental
N0.HOG0000095	0	0.0125918	0	0	0.0144	0	0	0.00914634	0	MLRR	Core	Dispersed
N0.HOG0000097	0.0113636	0.0170455	0.666667	0.00884956	0.00530973	1.66667	0.015873	0.0380952	0.416667	MLRR	Core	Tandem
N0.HOG0000098	0.0238365	0.0238365	1	0.0327586	0.0327586	1	0.00664452	0.00664452	1	MLRR	Core	WGD/Segmental
N0.HOG0000099	0.00712589	0.00475059	1.5	0.0379747	0	Inf	0	0.00584795	0	RLCK	Core	WGD/Segmental
N0.HOG0000100	0.00588235	0.0147059	0.4	0.00877193	0.0146199	0.6	0	0.014881	0	MLRR	Core	Dispersed
N0.HOG0000101	0.00929368	0.0260223	0.357143	0.0291262	0.0291262	1	0.0045977	0.0252874	0.181818	RLCK	Core	WGD/Segmental
N0.HOG0000103	0	0.00680272	0	0	0.00560224	0	0	0.00952381	0	LRR	Core	Dispersed
N0.HOG0000107	0.00429185	0.0107296	0.4	0	0.0127389	0	0.00647249	0.00970874	0.666667	RLCK	Core	WGD/Segmental
N0.HOG0000110	0	0.0491803	0	0	0.0615616	0	0	0.0225806	0	LRR	Core	Dispersed
N0.HOG0000112	0	0.0111421	0	0	0.00540541	0	0	0.0172414	0	PERKL	Core	Dispersed
N0.HOG0000113	0.00149701	0.0179641	0.0833333	0.00275482	0.00275482	1	0	0.0360656	0	LRR	Core	WGD/Segmental
N0.HOG0000115	0.0032	0.0336	0.0952381	0.00338983	0.0338983	0.1	0.0030303	0.0333333	0.0909091	RKF3L	Core	Dispersed
N0.HOG0000116	0.00130208	0.00651042	0.2	0.00201207	0.00804829	0.25	0	0.00369004	0	LRR	Core	Dispersed
N0.HOG0000117	0.00121951	0.0158537	0.0769231	0	0.021611	0	0.00321543	0.00643087	0.5	SRK	Core	WGD/Segmental
N0.HOG0000118	0.00360577	0.00721154	0.5	0.00196464	0.00589391	0.333333	0.00619195	0.00928793	0.666667	SRK	Core	Tandem
N0.HOG0000119	0.00356295	0.0486936	0.0731707	0.00572519	0.0438931	0.130435	0	0.0566038	0	SRK	Core	Proximal
N0.HOG0000120	0.00352113	0.00821596	0.428571	0.00188679	0.00943396	0.2	0.00621118	0.00931677	0.666667	SRK	Core	WGD/Segmental
N0.HOG0000123	0.00469484	0.0234742	0.2	0	0.0232558	0	0.00588235	0.0235294	0.25	RLCK	Core	WGD/Segmental
N0.HOG0000124	0	0.0122951	0	0	0.00657895	0	0	0.0217391	0	LRR	Core	WGD/Segmental
N0.HOG0000125	0.00152439	0.0396341	0.0384615	0.00277008	0.0526316	0.0526316	0	0.0237288	0	LecRLK	Core	Dispersed
N0.HOG0000126	0.0121457	0.0404858	0.3	0.0182232	0.0364465	0.5	0.00331126	0.0463576	0.0714286	WAKL	Core	Tandem
N0.HOG0000127	0.00919842	0.0118265	0.777778	0.00943396	0.00707547	1.33333	0.00890208	0.0178042	0.5	WAKL	Core	Tandem
N0.HOG0000128	0.0150479	0.0164159	0.916667	0.0185185	0.0138889	1.33333	0.0100334	0.0200669	0.5	WAKL	Core	Tandem
N0.HOG0000131	0	0.0282051	0	0	0.0243902	0	0	0.0286533	0	MLRR	Core	Dispersed
N0.HOG0000132	0.00656168	0.0223097	0.294118	0.0149254	0.0208955	0.714286	0	0.0234192	0	RLCK	Core	WGD/Segmental
N0.HOG0000133	0.00174978	0.0096238	0.181818	0.00250313	0.00750939	0.333333	0	0.0145349	0	LRR	Core	Dispersed
N0.HOG0000134	0.00640439	0.0173833	0.368421	0.00629723	0.0214106	0.294118	0.00668896	0.00668896	1	LRR	Core	WGD/Segmental
N0.HOG0000135	0.0308642	0.062963	0.490196	0.0492813	0.0574949	0.857143	0.00309598	0.0712074	0.0434783	WAKL	Core	Dispersed
N0.HOG0000139	0.00152905	0.00611621	0.25	0	0.00581395	0	0.00322581	0.00645161	0.5	LRK10L	Core	Dispersed
N0.HOG0000142	0.00452489	0.00452489	1	0.00943396	0	Inf	0	0.00869565	0	CRK	Core	Dispersed
N0.HOG0000143	0.0126904	0.00507614	2.5	0.0155211	0.00221729	7	0.00890208	0.00890208	1	WAKL	Core	Dispersed
N0.HOG0000144	0	0.0551181	0	0	0.0384615	0	0	0.0594059	0	RLCK	Core	WGD/Segmental
N0.HOG0000146	0.0204638	0.0300136	0.681818	0.0269608	0.0367647	0.733333	0.0123077	0.0215385	0.571429	WAKL	Core	Tandem
N0.HOG0000147	0.0353261	0.0203804	1.73333	0.0560976	0.0146341	3.83333	0.00920245	0.0276074	0.333333	WAKL	Core	Tandem
N0.HOG0000148	0.0026455	0.0291005	0.0909091	0.00488998	0.0317848	0.153846	0	0.0259366	0	RLCK	Core	WGD/Segmental
N0.HOG0000149	0.00416667	0.0138889	0.3	0.00808625	0.0134771	0.6	0	0.0143266	0	PERKL	Core	WGD/Segmental
N0.HOG0000150	0	0.0506667	0	0	0.0394737	0	0	0.0535117	0	RLCK	Core	Dispersed
N0.HOG0000151	0.00789177	0.00789177	1	0.00856531	0.012848	0.666667	0.00714286	0.00238095	3	LRR	Core	Dispersed
N0.HOG0000152	0.002849	0.0213675	0.133333	0.004914	0.022113	0.222222	0	0.020339	0	LRR	Core	Dispersed
N0.HOG0000153	0.00317965	0.0238474	0.133333	0	0.0274914	0	0.00591716	0.0207101	0.285714	LRK10L	Core	Dispersed
N0.HOG0000154	0.00524934	0.00262467	2	0.00930233	0	Inf	0	0.0060241	0	PERKL	Core	Dispersed
N0.HOG0000155	0.00728155	0.0145631	0.5	0.0240964	0.0361446	0.666667	0.00303951	0.00911854	0.333333	RLCK	Core	WGD/Segmental
N0.HOG0000156	0	0.0482529	0	0	0.0450161	0	0	0.0517241	0	LRR	Core	WGD/Segmental
N0.HOG0000157	0.0189873	0.00843882	2.25	0	0.0192308	0	0.021327	0.007109	3	CR4L	Core	Dispersed
N0.HOG0000158	0.00200803	0.0381526	0.0526316	0.00295858	0.0295858	0.1	0	0.05625	0	LRR	Core	Dispersed
N0.HOG0000160	0.00289575	0.0173745	0.166667	0.00439883	0.0190616	0.230769	0	0.0141243	0	MLRR	Core	Tandem
N0.HOG0000162	0.00117786	0.0153121	0.0769231	0.00192308	0.0153846	0.125	0	0.0151976	0	CrRLK1L	Core	Dispersed
N0.HOG0000164	0	0.0118243	0	0	0.00980392	0	0	0.013986	0	LRR	Core	WGD/Segmental
N0.HOG0000166	0.002849	0.017094	0.166667	0	0	NaN	0.00324675	0.0194805	0.166667	RLCK	Core	WGD/Segmental
N0.HOG0000167	0.00559701	0.0261194	0.214286	0.00518135	0.0142487	0.363636	0.00666667	0.0566667	0.117647	LRR	Core	Dispersed
N0.HOG0000168	0.00159236	0.0286624	0.0555556	0.00327869	0.0196721	0.166667	0	0.0371517	0	LRR	Core	WGD/Segmental
N0.HOG0000169	0.00721154	0.0300481	0.24	0.0102459	0.0348361	0.294118	0.00290698	0.0232558	0.125	SRK	Core	Dispersed
N0.HOG0000172	0	0.0385675	0	0	0.0588235	0	0	0.0338983	0	RLCK	Core	WGD/Segmental
N0.HOG0000173	0.025641	0.0153846	1.66667	0.0294118	0.0147059	2	0.0248447	0.015528	1.6	RLCK	Core	Tandem
N0.HOG0000175	0.00152672	0.0183206	0.0833333	0	0.0269542	0	0.00352113	0.00704225	0.5	LRR	Core	WGD/Segmental
N0.HOG0000177	0.0101124	0.0123596	0.818182	0.0137221	0.00686106	2	0.00325733	0.0228013	0.142857	MLRR	Core	Dispersed
N0.HOG0000180	0.00977654	0	Inf	0.00566572	0	Inf	0.0137741	0	Inf	PERKL	Core	WGD/Segmental
N0.HOG0000182	0.001443	0.015873	0.0909091	0	0.0195531	0	0.00298507	0.0119403	0.25	URK	Core	WGD/Segmental
N0.HOG0000184	0.00874636	0.016035	0.545455	0.0133333	0.016	0.833333	0.00321543	0.0160772	0.2	LRR	Core	WGD/Segmental
N0.HOG0000186	0.0177515	0.0216963	0.818182	0.0568182	0.0454545	1.25	0.0119332	0.0167064	0.714286	RLCK	Core	Dispersed
N0.HOG0000188	0.00296736	0.00593472	0.5	0.0204082	0.0204082	1	0	0.00347222	0	MLRR	Core	Dispersed
N0.HOG0000190	0.00214133	0.0149893	0.142857	0	0.0444444	0	0.00224972	0.0134983	0.166667	MLRR	Core	Proximal
N0.HOG0000191	0.00559284	0.0257271	0.217391	0.00853242	0.0307167	0.277778	0	0.0162338	0	MLRR	Core	WGD/Segmental
N0.HOG0000192	0.00563698	0.0304397	0.185185	0.00862069	0.0327586	0.263158	0	0.0260586	0	MLRR	Core	Tandem
N0.HOG0000193_1	0.00662983	0.0209945	0.315789	0.0100503	0.0184255	0.545455	0	0.025974	0	MLRR	Almost Core	Tandem
N0.HOG0000194	0.00782998	0.0033557	2.33333	0.0119048	0.00340136	3.5	0	0.00326797	0	MLRR	Core	Tandem
N0.HOG0000195	0.0122494	0.0356347	0.34375	0.0175131	0.0367776	0.47619	0.0030581	0.0336391	0.0909091	MLRR	Core	Tandem
N0.HOG0000196	0.0136674	0.0421412	0.324324	0.0209424	0.034904	0.6	0	0.0557377	0	MLRR	Core	Proximal
N0.HOG0000197	0	0.0230415	0	0	0.0117302	0	0	0.0354839	0	LRK	Core	Dispersed
N0.HOG0000198	0.00181159	0.0416667	0.0434783	0.00371747	0.0371747	0.1	0	0.0459364	0	LecRLK	Core	Dispersed
N0.HOG0000199	0	0.0257143	0	0	0.075	0	0	0.0193548	0	RLCK	Core	WGD/Segmental
N0.HOG0000203	0.0146597	0.0115183	1.27273	0.0191693	0.0127796	1.5	0.00607903	0.00911854	0.666667	MLRR	Core	WGD/Segmental
N0.HOG0000204	0.00578035	0.0192678	0.3	0.00747384	0.0239163	0.3125	0.00271003	0.0108401	0.25	MLRR	Core	Tandem
N0.HOG0000205	0.00579151	0.0279923	0.206897	0.0089955	0.0284858	0.315789	0	0.0271003	0	MLRR	Core	Tandem
N0.HOG0000209	0.00138696	0.037448	0.037037	0.00239808	0.0311751	0.0769231	0	0.0460526	0	LRR	Core	WGD/Segmental
N0.HOG0000212	0.00867679	0.0238612	0.363636	0.0136054	0.0204082	0.666667	0.00636943	0.0254777	0.25	Extensin	Core	Dispersed
N0.HOG0000214	0.00291971	0.0335766	0.0869565	0	0.033557	0	0.00373134	0.0335821	0.111111	PERKL	Core	WGD/Segmental
N0.HOG0000215	0.00342466	0.0265411	0.129032	0.00348432	0.0301974	0.115385	0.00325733	0.0162866	0.2	LRR	Core	WGD/Segmental
N0.HOG0000216	0.00551471	0.00367647	1.5	0.00665779	0.00532623	1.25	0.00296736	0	Inf	MLRR	Core	Tandem
N0.HOG0000217	0.00288739	0.0173244	0.166667	0.0014556	0.0160116	0.0909091	0.00568182	0.0198864	0.285714	MLRR	Core	Tandem
N0.HOG0000218	0.00406504	0.0873984	0.0465116	0.0111732	0.100559	0.111111	0	0.0798722	0	RLCK	Core	WGD/Segmental
N0.HOG0000221	0.0199387	0.0567485	0.351351	0.025641	0.0626781	0.409091	0.013289	0.0498339	0.266667	LRR	Core	WGD/Segmental
N0.HOG0000222	0.00158228	0.0617089	0.025641	0.00332226	0.0365449	0.0909091	0	0.0845921	0	LRR	Core	Dispersed
N0.HOG0000224	0.00487211	0.0170524	0.285714	0	0.0100402	0	0.0123839	0.0278638	0.444444	SRK	Core	Tandem
N0.HOG0000225	0.0036855	0.0307125	0.12	0.00598802	0.0339321	0.176471	0	0.0255591	0	SRK	Core	Tandem
N0.HOG0000226	0.00471698	0.0495283	0.0952381	0	0.040404	0	0.00615385	0.0523077	0.117647	RLCK	Core	Dispersed
N0.HOG0000227	0.0182857	0.0354286	0.516129	0.0141243	0.0282486	0.5	0.0211132	0.0422265	0.5	SRK	Core	Dispersed
N0.HOG0000228	0	0.0539846	0	0	0.0909091	0	0	0.0517711	0	RLCK	Core	Dispersed
N0.HOG0000231	0.00111857	0.0100671	0.111111	0.00165837	0.00497512	0.333333	0	0.0206186	0	LRR	Core	WGD/Segmental
N0.HOG0000232	0.00145349	0.0276163	0.0526316	0	0.0249307	0	0.0030581	0.030581	0.1	LRR	Core	WGD/Segmental
N0.HOG0000233	0	0.0492813	0	0	0.015873	0	0	0.0542453	0	RLCK	Core	WGD/Segmental
N0.HOG0000235	0.0134907	0.0607083	0.222222	0.0130293	0.0586319	0.222222	0.013986	0.0629371	0.222222	LRR	Core	WGD/Segmental
N0.HOG0000239	0.00212314	0.0456476	0.0465116	0.00170068	0.0408163	0.0416667	0.00282486	0.0536723	0.0526316	LRR	Core	WGD/Segmental
N0.HOG0000240	0.00596421	0.0198807	0.3	0	0.0192308	0	0.00864553	0.0201729	0.428571	RLCK	Core	WGD/Segmental
N0.HOG0000242	0.00290698	0.0116279	0.25	0.00250627	0.0150376	0.166667	0.00346021	0.00692042	0.5	LRR	Core	Dispersed
N0.HOG0000243	0.0123318	0.0201794	0.611111	0.00897666	0.010772	0.833333	0.0179104	0.0358209	0.5	LRK10L	Core	Tandem
N0.HOG0000244	0.00556328	0.015299	0.363636	0.00729927	0.0145985	0.5	0.00324675	0.0162338	0.2	LRR	Core	Dispersed
N0.HOG0000246	0.00107643	0.0215285	0.05	0.00164745	0.0181219	0.0909091	0	0.0310559	0	MLRR	Core	Dispersed
N0.HOG0000248	0	0.0311573	0	0	0.0276243	0	0	0.0352564	0	LRR	Core	Dispersed
N0.HOG0000249	0.00140449	0.00140449	1	0.00262467	0	Inf	0	0.00302115	0	PERKL	Core	Dispersed
N0.HOG0000252	0.00185185	0.0351852	0.0526316	0.00383142	0.0191571	0.2	0	0.0537634	0	LRR	Core	Dispersed
N0.HOG0000253	0.00515464	0.0154639	0.333333	0.0119048	0.0119048	1	0.00328947	0.0164474	0.2	RLCK	Core	WGD/Segmental
N0.HOG0000254	0.0172956	0.0581761	0.297297	0.0216049	0.0709877	0.304348	0.0128205	0.0448718	0.285714	LRK10L	Core	Dispersed
N0.HOG0000255	0.00505902	0.0236088	0.214286	0	0.0196078	0	0.010453	0.0278746	0.375	LRR	Core	WGD/Segmental
N0.HOG0000256	0.00441826	0.0103093	0.428571	0.00560224	0.0112045	0.5	0.00310559	0.00931677	0.333333	LecRLK	Core	WGD/Segmental
N0.HOG0000257	0.00903614	0.0451807	0.2	0.00299401	0.0419162	0.0714286	0.0151515	0.0484848	0.3125	LecRLK	Core	Proximal
N0.HOG0000258	0.00844391	0.0313631	0.269231	0.00843882	0.0189873	0.444444	0.0084507	0.0478873	0.176471	PR5L	Core	Dispersed
N0.HOG0000259	0.0126904	0.0228426	0.555556	0.0408163	0.0204082	2	0.00869565	0.0231884	0.375	PERKL	Core	WGD/Segmental
N0.HOG0000260	0.00696379	0.0543175	0.128205	0.0138504	0.0581717	0.238095	0	0.0532213	0	PERKL	Core	Tandem
N0.HOG0000261	0.00308166	0.0215716	0.142857	0.00307692	0.0184615	0.166667	0.00308642	0.0246914	0.125	CRK	Core	Tandem
N0.HOG0000262	0.00309598	0.00773994	0.4	0.00619195	0.00309598	2	0	0.0123839	0	CRK	Core	Tandem
N0.HOG0000263	0.00228833	0.0594966	0.0384615	0	0.0483871	0	0.00266667	0.0613333	0.0434783	CRK	Core	Dispersed
N0.HOG0000267	0	0.0864	0	0	0.0662252	0	0	0.105263	0	LRR	Core	WGD/Segmental
N0.HOG0000268	0.00102354	0.0225179	0.0454545	0	0.0219619	0	0.00340136	0.0238095	0.142857	LRR	Core	Dispersed
N0.HOG0000269	0.00273723	0.0145985	0.1875	0.00124533	0.014944	0.0833333	0.00682594	0.0136519	0.5	LRR	Core	WGD/Segmental
N0.HOG0000270	0.0015528	0.0170807	0.0909091	0	0.0192308	0	0.00357143	0.0142857	0.25	LRR	Core	Dispersed
N0.HOG0000271	0	0.0266667	0	0	0.0119048	0	0	0.0300546	0	RLCK	Core	Dispersed
N0.HOG0000273	0.000724113	0.025344	0.0285714	0.0019305	0.0501931	0.0384615	0	0.0104287	0	LRR	Core	Tandem
N0.HOG0000281	0.005	0.0125	0.4	0	0.032967	0	0.00647249	0.00647249	1	RLCK	Core	Dispersed
N0.HOG0000283	0.00175439	0.0385965	0.0454545	0.00238379	0.0297974	0.08	0	0.0631229	0	LRR	Core	WGD/Segmental
N0.HOG0000284	0.00102041	0.0234694	0.0434783	0.00144509	0.0144509	0.1	0	0.0451389	0	LRR	Core	Dispersed
N0.HOG0000286	0.00413223	0.0309917	0.133333	0.00613497	0.0368098	0.166667	0.00311526	0.0280374	0.111111	RLCK	Core	WGD/Segmental
N0.HOG0000287	0	0.0551181	0	0	0.0533333	0	0	0.0555556	0	RLCK	Core	WGD/Segmental
N0.HOG0000289	0.00265252	0.0212202	0.125	0	0.017284	0	0.00573066	0.025788	0.222222	RLCK	Core	WGD/Segmental
N0.HOG0000292	0	0.0338028	0	0	0.0266667	0	0	0.0357143	0	LRR	Core	Dispersed
N0.HOG0000293	0.0014245	0.0014245	1	0.00246914	0	Inf	0	0.003367	0	LRR	Core	WGD/Segmental
N0.HOG0000297	0.002002	0.00700701	0.285714	0.00150602	0.00903614	0.166667	0.00298507	0.00298507	1	MLRR	Core	Dispersed
N0.HOG0000299	0.00374065	0.00374065	1	0.00692841	0.00461894	1.5	0	0.00271003	0	WAKL	Core	Dispersed
N0.HOG0000300	0.00234192	0.0257611	0.0909091	0	0.0268456	0	0.00359712	0.0251799	0.142857	RLCK	Core	WGD/Segmental
N0.HOG0000302	0.00558659	0.00977654	0.571429	0.00246305	0.0147783	0.166667	0.00967742	0.00322581	3	LRR	Core	Dispersed
N0.HOG0000304	0.00636267	0.019088	0.333333	0.0102564	0.0188034	0.545455	0	0.0195531	0	LRR	Core	WGD/Segmental
N0.HOG0000305	0.00174978	0.00787402	0.222222	0.00238663	0.00835322	0.285714	0	0.00655738	0	LRR	Core	Dispersed
N0.HOG0000306	0.00198413	0.00892857	0.222222	0.0027248	0.00408719	0.666667	0	0.0218978	0	LRR	Core	Dispersed
N0.HOG0000307	0.00808625	0.0256065	0.315789	0.00865801	0.025974	0.333333	0.00714286	0.025	0.285714	LRR	Core	WGD/Segmental
N0.HOG0000308	0	0.0539906	0	0	0	NaN	0	0.0670554	0	RLCK	Core	WGD/Segmental
N0.HOG0000309	0.0176406	0.0264609	0.666667	0.0201005	0.0284757	0.705882	0.0129032	0.0225806	0.571429	MLRR	Core	Dispersed
N0.HOG0000310	0.0138504	0.0249307	0.555556	0.0133779	0.0367893	0.363636	0.0141844	0.0165485	0.857143	RLCK	Core	Dispersed
N0.HOG0000311	0.0045045	0.0225225	0.2	0	0.0434783	0	0.00568182	0.0170455	0.333333	RLCK	Core	Dispersed
N0.HOG0000312	0.00784314	0.0196078	0.4	0.00444444	0.0222222	0.2	0.0105263	0.0175439	0.6	RLCK	Core	Dispersed
N0.HOG0000313	0	0.0636943	0	0	0.0695364	0	0	0.0582822	0	LRR	Core	Tandem
N0.HOG0000314	0.0174731	0.0282258	0.619048	0.00628931	0.0146751	0.428571	0.0411985	0.0524345	0.785714	LRR	Core	WGD/Segmental
N0.HOG0000315	0.00320856	0.0149733	0.214286	0.00561798	0.00749064	0.75	0	0.0249377	0	LRR	Core	Dispersed
N0.HOG0000316	0.0145631	0.012945	1.125	0.0216606	0.00361011	6	0.00879765	0.0205279	0.428571	RLCK	Core	WGD/Segmental
N0.HOG0000317	0.00214592	0.027897	0.0769231	0	0	NaN	0.002457	0.031941	0.0769231	RLCK	Core	WGD/Segmental
N0.HOG0000318	0.00483092	0.0362319	0.133333	0	0.0229885	0	0.00611621	0.0397554	0.153846	RLCK	Core	WGD/Segmental
N0.HOG0000325	0.00156986	0.0172684	0.0909091	0.00347222	0.00694444	0.5	0	0.025788	0	PERKL	Core	WGD/Segmental
N0.HOG0000326	0	0.0229592	0	0	0.0294118	0	0	0.0216049	0	RLCK	Core	Dispersed
N0.HOG0000327	0.00722022	0.0216606	0.333333	0.00607287	0.0222672	0.272727	0.00890208	0.0207715	0.428571	SRK	Core	Dispersed
N0.HOG0000328	0.0124858	0.0238365	0.52381	0.0156794	0.0313589	0.5	0.00651466	0.00977199	0.666667	MLRR	Core	WGD/Segmental
N0.HOG0000330	0.0158151	0.0206813	0.764706	0.0282132	0.0438871	0.642857	0.00795229	0.00596421	1.33333	RLCK	Core	WGD/Segmental
N0.HOG0000333	0	0.0174731	0	0	0.00859599	0	0	0.0253165	0	Extensin	Core	Dispersed
N0.HOG0000336	0	0.0141935	0	0	0.0083682	0	0	0.023569	0	LRR	Core	Dispersed
N0.HOG0000337	0.00218579	0.0153005	0.142857	0.00353357	0.0194346	0.181818	0	0.00859599	0	CrRLK1L	Core	WGD/Segmental
N0.HOG0000341	0.00959233	0.0143885	0.666667	0.00819672	0.0143443	0.571429	0.0115607	0.0144509	0.8	CrRLK1L	Core	Dispersed
N0.HOG0000342	0	0.018018	0	0	0.0173536	0	0	0.0189873	0	LRR	Core	WGD/Segmental
N0.HOG0000343	0.0137174	0.0315501	0.434783	0.0143266	0.0229226	0.625	0.0131579	0.0394737	0.333333	WAKL	Core	Dispersed
N0.HOG0000344	0.00490196	0.00490196	1	0.00544959	0.0027248	2	0.00408163	0.00816327	0.5	LRK	Core	Dispersed
N0.HOG0000346	0	0.0126183	0	0	0.0133779	0	0	0.0119403	0	LRR	Core	WGD/Segmental
N0.HOG0000347	0.00200803	0.0120482	0.166667	0.0014771	0.0118168	0.125	0.0031348	0.0125392	0.25	LRR	Core	Dispersed
N0.HOG0000348	0.00468933	0.010551	0.444444	0.00549451	0.003663	1.5	0.00325733	0.0228013	0.142857	LRR	Core	Dispersed
N0.HOG0000350	0.00378788	0.0441919	0.0857143	0	0.0769231	0	0.00385109	0.0436457	0.0882353	RLCK	Core	WGD/Segmental
N0.HOG0000352	0.0045045	0.0292793	0.153846	0.0126582	0.0126582	1	0	0.0384615	0	RLCK	Core	WGD/Segmental
N0.HOG0000354	0.00520833	0.0114583	0.454545	0.00711238	0.0113798	0.625	0	0.0116732	0	LRR	Core	Dispersed
N0.HOG0000355	0.00235849	0.0283019	0.0833333	0	0.0568182	0	0.00297619	0.0238095	0.125	RLCK	Core	Dispersed
N0.HOG0000356	0.00323276	0.018319	0.176471	0.005	0.0166667	0.3	0	0.0213415	0	LRR	Core	Dispersed
N0.HOG0000358	0	0.0440729	0	0	0.031339	0	0	0.0586319	0	LRR	Core	Dispersed
N0.HOG0000359	0.00294118	0.0186275	0.157895	0.0051458	0.0205832	0.25	0	0.0160183	0	LRR	Core	Dispersed
N0.HOG0000360	0.00176991	0.0230088	0.0769231	0.0047619	0.0333333	0.142857	0	0.0169014	0	RLCK	Core	Dispersed
N0.HOG0000361	0.004662	0.020979	0.222222	0	0.0306122	0	0.0060423	0.0181269	0.333333	RLCK	Core	WGD/Segmental
N0.HOG0000362	0.0070922	0.0449173	0.157895	0.025	0.1	0.25	0.00291545	0.03207	0.0909091	RLCK	Core	WGD/Segmental
N0.HOG0000363	0.00212766	0.0361702	0.0588235	0	0.0761905	0	0.00273973	0.0246575	0.111111	RLCK	Core	Dispersed
N0.HOG0000364	0.0125	0.0329545	0.37931	0.0191638	0.0365854	0.52381	0	0.0261438	0	MLRR	Core	Proximal
N0.HOG0000365	0	0.00953895	0	0	0.00849858	0	0	0.0108696	0	LecRLK	Core	Tandem
N0.HOG0000371	0.00155763	0	Inf	0.00287356	0	Inf	0	0	NaN	LRR	Core	Dispersed
N0.HOG0000373	0.00350058	0.0431739	0.0810811	0.0162602	0.0569106	0.285714	0.0013624	0.0408719	0.0333333	LecRLK	Core	Dispersed
N0.HOG0000375	0	0.00978648	0	0	0.00976801	0	0	0.00983607	0	LRR	Core	Dispersed
N0.HOG0000376	0.0015015	0.0165165	0.0909091	0.00263158	0.0157895	0.166667	0	0.0174825	0	LRK	Core	Dispersed
N0.HOG0000380	0	0.0237691	0	0	0.0230263	0	0	0.0245614	0	LRR	Core	WGD/Segmental
N0.HOG0000383	0.00214133	0.0310493	0.0689655	0.00331126	0.0231788	0.142857	0	0.0454545	0	MLRR	Core	Dispersed
N0.HOG0000384	0.00884956	0.019174	0.461538	0.0171429	0.0314286	0.545455	0	0.00609756	0	LecRLK	Core	WGD/Segmental
N0.HOG0000388	0	0.0141753	0	0	0.00770713	0	0	0.0272374	0	CR4L	Core	Dispersed
N0.HOG0000390	0.00122699	0.0171779	0.0714286	0	0.0205339	0	0.00304878	0.0121951	0.25	CrRLK1L	Core	Dispersed
N0.HOG0000391	0	0.0101266	0	0	0	NaN	0	0.0121951	0	RLCK	Core	WGD/Segmental
N0.HOG0000394	0.00204499	0.0224949	0.0909091	0	0.00995025	0	0.00347222	0.03125	0.111111	LRR	Core	WGD/Segmental
N0.HOG0000402	0	0.0202247	0	0	0.0167598	0	0	0.0254958	0	LRR	Core	Dispersed
N0.HOG0000404	0	0.00260417	0	0	0.00389864	0	0	0	NaN	SRK	Core	Dispersed
N0.HOG0000406	0	0.030137	0	0	0.0273973	0	0	0.0308219	0	RLCK	Core	Dispersed
N0.HOG0000407	0.00152207	0.00913242	0.166667	0	0.0115607	0	0.00321543	0.00643087	0.5	LRR	Core	WGD/Segmental
N0.HOG0000410	0.00198807	0.0298211	0.0666667	0	0.0163934	0	0.003125	0.0375	0.0833333	RLCK	Core	Dispersed
N0.HOG0000411	0.013544	0.0225734	0.6	0.027027	0.027027	1	0.00677966	0.020339	0.333333	RLCK	Core	WGD/Segmental
N0.HOG0000412	0.00444444	0.00592593	0.75	0.00297619	0.00595238	0.5	0.00589971	0.00589971	1	LecRLK	Core	WGD/Segmental
N0.HOG0000413	0.00303951	0.0106383	0.285714	0.00298507	0.0119403	0.25	0.00309598	0.00928793	0.333333	LecRLK	Core	Tandem
N0.HOG0000416	0.00433526	0.0144509	0.3	0.00717703	0.0167464	0.428571	0	0.0109489	0	LRR	Core	WGD/Segmental
N0.HOG0000418	0.00146413	0.0219619	0.0666667	0	0.0326087	0	0.00169205	0.0203046	0.0833333	RLCK	Core	Dispersed
N0.HOG0000419	0	0.028777	0	0	0.0243309	0	0	0.0330969	0	RLCK	Core	WGD/Segmental
N0.HOG0000423	0.00156986	0.032967	0.047619	0.00278552	0.0278552	0.1	0	0.0395683	0	RLCK	Core	Dispersed
N0.HOG0000424	0.0174564	0.0074813	2.33333	0	0	NaN	0.0213415	0.00914634	2.33333	RLCK	Core	WGD/Segmental
N0.HOG0000425	0	0.0145631	0	0	0.0211268	0	0	0.00898204	0	RKF3L	Core	Dispersed
N0.HOG0000426	0	0.0346232	0	0	0	NaN	0	0.0350515	0	RLCK	Core	WGD/Segmental
N0.HOG0000428	0.00152905	0.0152905	0.1	0.00284091	0.0198864	0.142857	0	0.00993377	0	LRK	Core	Dispersed
N0.HOG0000429	0	0.0337662	0	0	0.0261959	0	0	0.0577617	0	LRR	Core	Dispersed
N0.HOG0000430	0.00318979	0.0255183	0.125	0.00578035	0.0317919	0.181818	0	0.0177936	0	LRR	Core	WGD/Segmental
N0.HOG0000431	0	0.014944	0	0	0.0146444	0	0	0.0153846	0	LRR	Core	Dispersed
N0.HOG0000433	0.00117647	0.0294118	0.04	0	0.0290135	0	0.003003	0.03003	0.1	CrRLK1L	Core	WGD/Segmental
N0.HOG0000436	0.00787402	0.0275591	0.285714	0.0104712	0.0157068	0.666667	0.00630915	0.0347003	0.181818	RLCK	Core	Dispersed
N0.HOG0000441	0.00241546	0.0628019	0.0384615	0	0.0253165	0	0.00298507	0.0716418	0.0416667	RLCK	Core	WGD/Segmental
N0.HOG0000443	0	0.0125	0	0	0.00879765	0	0	0.0167224	0	LRR	Core	Dispersed
N0.HOG0000446	0.005386	0.02693	0.2	0.00549451	0.00549451	1	0.00533333	0.0373333	0.142857	RLCK	Core	Dispersed
N0.HOG0000447	0.00656168	0.019685	0.333333	0.00869565	0	Inf	0.00618238	0.0231839	0.266667	LecRLK	Core	Dispersed
N0.HOG0000448	0	0.0127226	0	0	0	NaN	0	0.0144092	0	MLRR	Core	Dispersed
N0.HOG0000449	0.00203252	0.0264228	0.0769231	0	0.028169	0	0.0023753	0.0261283	0.0909091	RLCK	Core	WGD/Segmental
N0.HOG0000450	0.00256739	0.0256739	0.1	0.00381679	0.0305344	0.125	0	0.0156863	0	CR4L	Core	Dispersed
N0.HOG0000451	0	0.0406699	0	0	0.0119048	0	0	0.0479042	0	RLCK	Core	WGD/Segmental
N0.HOG0000456	0.00436047	0.0334302	0.130435	0.00721154	0.0240385	0.3	0	0.0477941	0	LRR	Core	WGD/Segmental
N0.HOG0000459	0.00265604	0.0398406	0.0666667	0.00486618	0.0559611	0.0869565	0	0.0204678	0	PERKL	Core	WGD/Segmental
N0.HOG0000460	0	0.0669456	0	0	0.0787589	0	0	0.0503356	0	LRR	Core	WGD/Segmental
N0.HOG0000463	0.00200803	0.0120482	0.166667	0.00308642	0.0108025	0.285714	0	0.0143678	0	MLRR	Core	WGD/Segmental
N0.HOG0000466	0	0.00831025	0	0	0.025641	0	0	0.00621118	0	RLCK	Core	WGD/Segmental
N0.HOG0000467	0	0.021978	0	0	0.0434783	0	0	0.0169492	0	RLCK	Core	WGD/Segmental
N0.HOG0000468	0	0.0171306	0	0	0.00649351	0	0	0.0223642	0	RLCK	Core	Dispersed
N0.HOG0000471	0.00309119	0.0139104	0.222222	0	0.0136986	0	0.0070922	0.0141844	0.5	LRR	Core	WGD/Segmental
N0.HOG0000474	0.00414365	0.00690608	0.6	0.00831025	0.0110803	0.75	0	0.00275482	0	PERKL	Core	WGD/Segmental
N0.HOG0000476	0	0.0165913	0	0	0.00917431	0	0	0.0238095	0	URK	Core	WGD/Segmental
N0.HOG0000477	0.00504541	0.00605449	0.833333	0.00745156	0.00447094	1.66667	0	0.009375	0	LRR	Core	Dispersed
N0.HOG0000478	0	0.00736377	0	0	0.00806452	0	0	0.00651466	0	LRR	Core	WGD/Segmental
N0.HOG0000479	0	0.0179487	0	0	0.0154525	0	0	0.0214067	0	RLCK	Core	Dispersed
N0.HOG0000481	0	0.0128866	0	0	0	NaN	0	0.0131926	0	RLCK	Core	Dispersed
N0.HOG0000485	0.00660066	0.0154015	0.428571	0.0132159	0.0220264	0.6	0.00439883	0.0131965	0.333333	MLRR	Core	WGD/Segmental
N0.HOG0000487	0.00162075	0.0648298	0.025	0.00310559	0.068323	0.0454545	0	0.0610169	0	LRK	Core	Dispersed
N0.HOG0000492	0.00215517	0.0118534	0.181818	0.0017301	0.0155709	0.111111	0.00285714	0.00571429	0.5	LRR	Core	Dispersed
N0.HOG0000494	0	0.0175285	0	0	0.0114504	0	0	0.0309859	0	LRR	Core	Dispersed
N0.HOG0000495	0.0188172	0.0349462	0.538462	0.0183727	0.0209974	0.875	0.0192837	0.0495868	0.388889	PERKL	Core	Dispersed
N0.HOG0000496	0.00153374	0.059816	0.025641	0.00357143	0.0678571	0.0526316	0	0.0537634	0	PERKL	Core	Proximal
N0.HOG0000497	0.00296736	0.0474777	0.0625	0.00531915	0.0398936	0.133333	0	0.057047	0	LRR	Core	Dispersed
N0.HOG0000499	0.00262467	0.0341207	0.0769231	0.0153846	0.0153846	1	0	0.0379747	0	RLCK	Core	WGD/Segmental
N0.HOG0000502	0	0.0315789	0	0	0.0126582	0	0	0.0365449	0	RLCK	Core	Dispersed
N0.HOG0000503	0.00230947	0.0138568	0.166667	0.0135135	0.0405405	0.333333	0	0.00835655	0	RLCK	Core	Dispersed
N0.HOG0000505	0.00492126	0.0354331	0.138889	0.00688705	0.0358127	0.192308	0	0.0344828	0	LRR	Core	Dispersed
N0.HOG0000506	0.00165289	0.00826446	0.2	0	0.00325733	0	0.0033557	0.0134228	0.25	LRR	Core	Dispersed
N0.HOG0000507	0.00210084	0.0546218	0.0384615	0.00793651	0.0396825	0.2	0	0.06	0	RLCK	Core	Dispersed
N0.HOG0000513	0.0180723	0.0406627	0.444444	0.0175439	0.0350877	0.5	0.0186335	0.0465839	0.4	LecRLK	Core	Tandem
N0.HOG0000514	0	0.011994	0	0	0.0171429	0	0	0.00630915	0	LecRLK	Core	Tandem
N0.HOG0000515	0.0100575	0.0258621	0.388889	0.0174419	0.0261628	0.666667	0.00284091	0.0255682	0.111111	LecRLK	Core	Tandem
N0.HOG0000519	0.00361446	0.0421687	0.0857143	0.00412371	0.0536082	0.0769231	0.00289855	0.026087	0.111111	CrRLK1L	Core	WGD/Segmental
N0.HOG0000520	0.0176471	0.0682353	0.258621	0.0224299	0.0654206	0.342857	0.00952381	0.0730159	0.130435	MLRR	Core	Tandem
N0.HOG0000521	0.00296736	0.0504451	0.0588235	0	0.08	0	0.00348432	0.0452962	0.0769231	LecRLK	Core	WGD/Segmental
N0.HOG0000524	0.00097561	0.00487805	0.2	0.00139082	0.00417246	0.333333	0	0.00653595	0	LRR	Core	Proximal
N0.HOG0000528	0.00199601	0.0359281	0.0555556	0.00289855	0.026087	0.111111	0	0.0576923	0	LRR	Core	WGD/Segmental
N0.HOG0000530	0.00291971	0.0306569	0.0952381	0.00250627	0.0350877	0.0714286	0.0034965	0.0244755	0.142857	LRR	Core	WGD/Segmental
N0.HOG0000535	0.00111483	0.0657748	0.0169492	0.00380228	0.0608365	0.0625	0	0.0678233	0	CrRLK1L	Core	Dispersed
N0.HOG0000537	0	0.027512	0	0	0.018622	0	0	0.0434783	0	LRR	Core	Dispersed
N0.HOG0000539	0.00276243	0.0248619	0.111111	0.0169492	0.0338983	0.5	0	0.0231023	0	CR4L	Core	Dispersed
N0.HOG0000542	0.00139276	0.0236769	0.0588235	0	0.0290237	0	0.00294985	0.0176991	0.166667	LecRLK	Core	Dispersed
N0.HOG0000544	0.00208986	0.00626959	0.333333	0.00315457	0.00473186	0.666667	0	0.00928793	0	MLRR	Core	Dispersed
N0.HOG0000546	0.00295421	0.0339734	0.0869565	0	0.0432277	0	0.00606061	0.0242424	0.25	LecRLK	Core	WGD/Segmental
N0.HOG0000548	0	0.0346939	0	0	0.0983607	0	0	0.025641	0	RLCK	Core	WGD/Segmental
N0.HOG0000549	0.00461894	0.0138568	0.333333	0.0194175	0.0194175	1	0	0.0121212	0	RLCK	Core	WGD/Segmental
N0.HOG0000550	0.00584795	0.00438596	1.33333	0.00289017	0	Inf	0.00887574	0.00887574	1	LecRLK	Core	Dispersed
N0.HOG0000551	0.00243902	0.0243902	0.1	0.00398406	0.0258964	0.153846	0	0.0220126	0	CR4L	Core	Dispersed
N0.HOG0000552	0	0.0260521	0	0	0.0143541	0	0	0.0344828	0	LRR	Core	WGD/Segmental
N0.HOG0000553	0.00103734	0.00518672	0.2	0.00147493	0.00589971	0.25	0	0.0034965	0	LRR	Core	Dispersed
N0.HOG0000557	0	0.00561798	0	0	0.0128205	0	0	0.00359712	0	RLCK	Core	Dispersed
N0.HOG0000558	0.00557103	0.0278552	0.2	0	0.0361446	0	0.00724638	0.0253623	0.285714	RLCK	Core	Tandem
N0.HOG0000559	0	0.0338028	0	0	0.0123457	0	0	0.040146	0	RLCK	Core	Tandem
N0.HOG0000561	0.0025	0.0025	1	0	0.0114943	0	0.00319489	0	Inf	Extensin	Core	Dispersed
N0.HOG0000563	0	0.0253906	0	0	0.0315789	0	0	0.0217391	0	RLCK	Core	Dispersed
N0.HOG0000564	0	0.0283688	0	0	0.0234375	0	0	0.0305085	0	RLCK	Core	WGD/Segmental
N0.HOG0000566	0	0.0256983	0	0	0.03125	0	0	0.0182768	0	CR4L	Core	Dispersed
N0.HOG0000567	0.00377834	0.0100756	0.375	0.003003	0.00900901	0.333333	0.00433839	0.010846	0.4	LecRLK	Core	Tandem
N0.HOG0000568	0.00312989	0.00312989	1	0.00319489	0	Inf	0.00306748	0.00613497	0.5	LecRLK	Core	Tandem
N0.HOG0000575	0.00729927	0.0486618	0.15	0.0168067	0.0756303	0.222222	0.00342466	0.0376712	0.0909091	RLCK	Core	Dispersed
N0.HOG0000576	0.00121951	0.0304878	0.04	0.00206186	0.043299	0.047619	0	0.0119403	0	SRK	Core	Dispersed
N0.HOG0000577	0	0.0286299	0	0	0.015873	0	0	0.0305164	0	RLCK	Core	Dispersed
N0.HOG0000579	0.0103734	0.0373444	0.277778	0.00609756	0.0365854	0.166667	0.0125786	0.0377358	0.333333	RLCK	Core	WGD/Segmental
N0.HOG0000581	0.00445104	0.0637982	0.0697674	0.0084507	0.0676056	0.125	0	0.0595611	0	LecRLK	Core	Tandem
N0.HOG0000582	0	0.0328358	0	0	0.022792	0	0	0.0438871	0	LecRLK	Core	Tandem
N0.HOG0000583	0	0.0283976	0	0	0.0308642	0	0	0.0271903	0	RLCK	Core	Dispersed
N0.HOG0000584	0.0029703	0.00891089	0.333333	0.00289855	0.00869565	0.333333	0.003125	0.009375	0.333333	SRK	Core	Dispersed
N0.HOG0000585	0	0.0180412	0	0	0.014433	0	0	0.024055	0	LRR	Core	Dispersed
N0.HOG0000586	0.010101	0.017316	0.583333	0.0109589	0.0136986	0.8	0.00914634	0.0213415	0.428571	CRK	Core	WGD/Segmental
N0.HOG0000587	0.00437318	0.03207	0.136364	0.00576369	0.037464	0.153846	0.00294985	0.0265487	0.111111	LecRLK	Core	Dispersed
N0.HOG0000591	0.0186246	0.02149	0.866667	0.0287206	0.0287206	1	0.00634921	0.0126984	0.5	CRK	Core	Tandem
N0.HOG0000592	0.0307692	0.0476923	0.645161	0.0410557	0.0439883	0.933333	0.0194175	0.0517799	0.375	CRK	Core	Tandem
N0.HOG0000593	0.0214724	0.0398773	0.538462	0.0909091	0	Inf	0.0218409	0.0405616	0.538462	CRK	Core	Tandem
N0.HOG0000594	0.0129683	0.0446686	0.290323	0.0147059	0.05	0.294118	0.0112994	0.039548	0.285714	CRK	Core	Tandem
N0.HOG0000596	0.00861244	0.0114833	0.75	0.00774194	0.0103226	0.75	0.0111111	0.0148148	0.75	LRR	Core	Dispersed
N0.HOG0000600	0.00584795	0.0380117	0.153846	0	0.0487805	0	0.00664452	0.0365449	0.181818	RLCK	Core	WGD/Segmental
N0.HOG0000604	0.0568655	0.0582524	0.97619	0.0601719	0.0573066	1.05	0.0537634	0.0591398	0.909091	CRK	Core	Tandem
N0.HOG0000605	0.014881	0.0416667	0.357143	0.0115942	0.0492754	0.235294	0.0183486	0.0336391	0.545455	CRK	Core	Tandem
N0.HOG0000606	0.0091047	0.0318665	0.285714	0.00925926	0.0277778	0.333333	0.00895522	0.0358209	0.25	CRK	Core	Tandem
N0.HOG0000607	0.0136157	0.0786687	0.173077	0.017341	0.0549133	0.315789	0.00952381	0.104762	0.0909091	CRK	Core	Proximal
N0.HOG0000608	0.0254237	0.059322	0.428571	0	0.0487805	0	0.028754	0.0607029	0.473684	CRK	Core	Dispersed
N0.HOG0000609	0.0286697	0.0332569	0.862069	0.0268336	0.0161002	1.66667	0.0319489	0.0638978	0.5	SRK	Core	Dispersed
N0.HOG0000610	0.00740741	0.0345679	0.214286	0	0.056338	0	0.00898204	0.0299401	0.3	RLCK	Core	WGD/Segmental
N0.HOG0000616	0.00515464	0.0231959	0.222222	0	0.021978	0	0.00673401	0.023569	0.285714	RLCK	Core	WGD/Segmental
N0.HOG0000617	0.00294985	0.0235988	0.125	0.00506329	0.0202532	0.25	0	0.0282686	0	LRR	Core	WGD/Segmental
N0.HOG0000621	0.00640512	0.0552442	0.115942	0.0084122	0.0546793	0.153846	0	0.057047	0	LRR	Core	WGD/Segmental
N0.HOG0000622	0.00100806	0.0131048	0.0769231	0.00140845	0.0140845	0.1	0	0.0106383	0	LRR	Core	Dispersed
N0.HOG0000623	0	0.0115718	0	0	0.010596	0	0	0.0141844	0	LRR	Core	Dispersed
N0.HOG0000624	0.00465116	0.00310078	1.5	0.00895522	0.00298507	3	0	0.00322581	0	CRK	Core	WGD/Segmental
N0.HOG0000625	0.00350877	0.0619883	0.0566038	0.00373832	0.0523364	0.0714286	0.003125	0.078125	0.04	SRK	Core	WGD/Segmental
N0.HOG0000626	0.00548697	0.0178326	0.307692	0.00808625	0.0188679	0.428571	0.0027933	0.0167598	0.166667	CRK	Core	Tandem
N0.HOG0000627	0.00294118	0.0338235	0.0869565	0.0027933	0.0502793	0.0555556	0.00310559	0.015528	0.2	CRK	Core	Tandem
N0.HOG0000628	0	0.0225989	0	0	0.0202532	0	0	0.0255591	0	LRR	Core	Dispersed
N0.HOG0000629	0.00145349	0.0276163	0.0526316	0.00240964	0.0361446	0.0666667	0	0.014652	0	LRR	Core	WGD/Segmental
N0.HOG0000632	0.00710227	0.0142045	0.5	0.0104439	0.0156658	0.666667	0.00311526	0.0124611	0.25	CRK	Core	Proximal
N0.HOG0000633	0.00749625	0.0209895	0.357143	0.00857143	0.0228571	0.375	0.00630915	0.0189274	0.333333	CRK	Core	Tandem
N0.HOG0000634	0.00148368	0.0296736	0.05	0	0.00854701	0	0.00309598	0.0526316	0.0588235	CRK	Core	Tandem
N0.HOG0000635	0.0237037	0.0177778	1.33333	0.0222222	0.0277778	0.8	0.0253968	0.00634921	4	CRK	Core	Tandem
N0.HOG0000636	0.000959693	0.0105566	0.0909091	0.0027933	0.00558659	0.5	0	0.0131579	0	CRK	Core	Tandem
N0.HOG0000637	0.0178306	0.0222883	0.8	0.01983	0.0254958	0.777778	0.015625	0.01875	0.833333	CRK	Core	Tandem
N0.HOG0000638	0.00296736	0.0178042	0.166667	0.00569801	0.011396	0.5	0	0.0247678	0	CRK	Core	Proximal
N0.HOG0000639	0.0203593	0.00239521	8.5	0.0272904	0.00389864	7	0.00931677	0	Inf	CRK	Core	Proximal
N0.HOG0000641	0.0015674	0.0877743	0.0178571	0.00296736	0.0830861	0.0357143	0	0.0930233	0	LRR	Core	WGD/Segmental
N0.HOG0000647	0	0.0285714	0	0	0.018595	0	0	0.0421348	0	RLCK	Core	WGD/Segmental
N0.HOG0000648	0.00764526	0.0183486	0.416667	0	0.010101	0	0.00900901	0.0198198	0.454545	RLCK	Core	WGD/Segmental
N0.HOG0000651	0.00274977	0.0247479	0.111111	0.00263158	0.0289474	0.0909091	0.00302115	0.0151057	0.2	LRR	Core	WGD/Segmental
N0.HOG0000654	0.00120627	0.0108565	0.111111	0.00195695	0.0117417	0.166667	0	0.0125786	0	SRK	Core	WGD/Segmental
N0.HOG0000655	0.00603136	0.0156815	0.384615	0.00588235	0.0137255	0.428571	0.00626959	0.0188088	0.333333	SRK	Core	Tandem
N0.HOG0000656	0.00293255	0.0234604	0.125	0.00285714	0.02	0.142857	0.00301205	0.0271084	0.111111	LecRLK	Core	Dispersed
N0.HOG0000657	0.008	0.027	0.296296	0.00878477	0.0351391	0.25	0.00630915	0.00946372	0.666667	LRR	Core	Dispersed
N0.HOG0000659	0	0.0908193	0	0	0.0958512	0	0	0.0796178	0	LRR	Core	Dispersed
N0.HOG0000660	0.0032	0.0064	0.5	0	0.00302115	0	0.00680272	0.0102041	0.666667	CRK	Core	Dispersed
N0.HOG0000663	0.00144509	0.00289017	0.5	0.0027248	0.0027248	1	0	0.00307692	0	LecRLK	Core	Dispersed
N0.HOG0000664	0	0.0437637	0	0	0.0334507	0	0	0.0606936	0	MLRR	Core	Dispersed
N0.HOG0000666	0.00924855	0.0150289	0.615385	0.0123023	0.0105448	1.16667	0.00337838	0.0236486	0.142857	MLRR	Core	Dispersed
N0.HOG0000668	0	0.0240385	0	0	0.0358423	0	0	0.0144928	0	LRR	Core	WGD/Segmental
N0.HOG0000670	0.00253807	0.00380711	0.666667	0	0.00225225	0	0.00581395	0.00581395	1	WAKL	Core	Tandem
N0.HOG0000671	0.00500626	0.0175219	0.285714	0.00657895	0.00877193	0.75	0.00291545	0.0291545	0.1	WAKL	Core	Tandem
N0.HOG0000674	0	0.0207101	0	0	0.0191257	0	0	0.0225806	0	LRR	Core	Dispersed
N0.HOG0000676	0.00847458	0.0233051	0.363636	0	0.027027	0	0.0100503	0.0226131	0.444444	RLCK	Core	WGD/Segmental
N0.HOG0000677	0	0.0280146	0	0	0.034413	0	0	0.0214067	0	SRK	Core	Dispersed
N0.HOG0000679	0.0149457	0.0285326	0.52381	0.0228426	0.0329949	0.692308	0.00584795	0.0233918	0.25	PERKL	Core	Dispersed
N0.HOG0000682	0	0.0392749	0	0	0.0446429	0	0	0.0337423	0	LRR	Core	Dispersed
N0.HOG0000684	0.00528402	0.0184941	0.285714	0.00635593	0.0211864	0.3	0.00350877	0.0140351	0.25	LRR	Core	WGD/Segmental
N0.HOG0000685	0	0.0164179	0	0	0.0160256	0	0	0.0167598	0	PERKL	Core	WGD/Segmental
N0.HOG0000686	0	0.00681818	0	0	0.0206897	0	0	0	NaN	RLCK	Core	Dispersed
N0.HOG0000687	0	0.00892857	0	0	0.00961538	0	0	0.00872093	0	RLCK	Core	WGD/Segmental
N0.HOG0000688	0.00194175	0.0776699	0.025	0.0117647	0.0470588	0.25	0	0.0837209	0	RLCK	Core	WGD/Segmental
N0.HOG0000691	0.0047619	0.0214286	0.222222	0.0114943	0.0114943	1	0.003003	0.024024	0.125	RLCK	Core	Dispersed
N0.HOG0000693	0	0.00837521	0	0	0.00770925	0	0	0.0104895	0	LRR	Core	WGD/Segmental
N0.HOG0000696	0.00260417	0.0325521	0.08	0.00221729	0.0354767	0.0625	0.00315457	0.0283912	0.111111	LRR	Core	WGD/Segmental
N0.HOG0000699	0	0.00150376	0	0	0.00290698	0	0	0	NaN	CRK	Core	Dispersed
N0.HOG0000700	0.0022779	0.00341686	0.666667	0.00190114	0.00190114	1	0.00284091	0.00568182	0.5	CrRLK1L	Core	WGD/Segmental
N0.HOG0000701	0.00347222	0.0127315	0.272727	0.00598802	0.011976	0.5	0	0.0137741	0	LRR	Core	Dispersed
N0.HOG0000702	0.00334448	0.0225753	0.148148	0.00339751	0.0249151	0.136364	0.00319489	0.0159744	0.2	LRR	Core	Dispersed
N0.HOG0000703	0.00243902	0.0219512	0.111111	0	0.0289855	0	0.00293255	0.0205279	0.142857	RLCK	Core	Dispersed
N0.HOG0000704	0.00584795	0.0190058	0.307692	0.00817439	0.0190736	0.428571	0.00315457	0.0189274	0.166667	LecRLK	Core	Tandem
N0.HOG0000705	0.00283286	0.0155807	0.181818	0.00263852	0.0131926	0.2	0.0030581	0.0183486	0.166667	LecRLK	Core	Tandem
N0.HOG0000706	0.00288184	0.0345821	0.0833333	0.0434783	0.0652174	0.666667	0	0.0324074	0	LecRLK	Core	Tandem
N0.HOG0000710	0.00310238	0.00723888	0.428571	0.00436681	0.0101892	0.428571	0	0.00357143	0	LRR	Core	Dispersed
N0.HOG0000712	0.00214592	0.0257511	0.0833333	0.00166113	0.0232558	0.0714286	0.0030303	0.030303	0.1	MLRR	Core	Dispersed
N0.HOG0000713	0	0.0395738	0	0	0.043771	0	0	0.0361111	0	WAKL	Core	Dispersed
N0.HOG0000714	0.00771208	0.0308483	0.25	0	0.0294118	0	0.00934579	0.0342679	0.272727	RLCK	Core	WGD/Segmental
N0.HOG0000715	0	0.0529101	0	0	0.0136986	0	0	0.0622951	0	RLCK	Core	WGD/Segmental
N0.HOG0000716	0.00140647	0.0225035	0.0625	0.00404858	0.0161943	0.25	0	0.0258621	0	LecRLK	Core	Dispersed
N0.HOG0000717	0	0.0857143	0	0	0.111111	0	0	0.079646	0	RLCK	Core	WGD/Segmental
N0.HOG0000722	0	0.0296875	0	0	0.0114943	0	0	0.0513699	0	LRR	Core	Dispersed
N0.HOG0000723	0.00150602	0.0165663	0.0909091	0.00292398	0.0204678	0.142857	0	0.0124224	0	LecRLK	Core	Dispersed
N0.HOG0000724	0	0.0258503	0	0	0.0289157	0	0	0.021875	0	LRR	Core	Dispersed
N0.HOG0000725	0.00229358	0.00802752	0.285714	0.0033389	0.0066778	0.5	0	0.010989	0	LRR	Core	Dispersed
N0.HOG0000728	0.00977199	0.00488599	2	0.0084507	0.0028169	3	0.011583	0.00772201	1.5	LRR	Core	Dispersed
N0.HOG0000729	0.00206825	0.0299897	0.0689655	0.0015361	0.0291859	0.0526316	0.00316456	0.0316456	0.1	LRR	Core	WGD/Segmental
N0.HOG0000730	0.00557103	0.0445682	0.125	0	0	NaN	0.0070922	0.0567376	0.125	LRR	Core	WGD/Segmental
N0.HOG0000734	0	0.0181298	0	0	0.0208062	0	0	0.0107527	0	LRR	Core	Dispersed
N0.HOG0000736	0.00338409	0.035533	0.0952381	0.00746269	0.0223881	0.333333	0	0.0464396	0	LRR	Core	WGD/Segmental
N0.HOG0000737	0.00642398	0.0192719	0.333333	0.0130719	0.0261438	0.5	0.00318471	0.0159236	0.2	RLCK	Core	WGD/Segmental
N0.HOG0000738	0.00299401	0.00449102	0.666667	0.00298507	0.00298507	1	0.003003	0.00600601	0.5	LecRLK	Core	WGD/Segmental
N0.HOG0000740	0.00230947	0.0207852	0.111111	0.0070922	0.0141844	0.5	0	0.0239726	0	RLCK	Core	WGD/Segmental
N0.HOG0000741	0	0	NaN	0	0	NaN	0	0	NaN	RLCK	Core	Tandem
N0.HOG0000745	0	0.0131579	0	0	0	NaN	0	0.0162162	0	RLCK	Core	Dispersed
N0.HOG0000746	0	0.00498753	0	0	0.00840336	0	0	0.0035461	0	LRR	Core	Dispersed
N0.HOG0000747	0	0.0210918	0	0	0.0163265	0	0	0.028481	0	LRR	Core	Dispersed
N0.HOG0000750	0	0.0263158	0	0	0.034965	0	0	0.022792	0	RLCK	Core	WGD/Segmental
N0.HOG0000752	0	0.0203443	0	0	0.00958466	0	0	0.0306748	0	LRR	Core	Dispersed
N0.HOG0000753	0.00938967	0.0219092	0.428571	0.0135135	0.0675676	0.2	0.00884956	0.0159292	0.555556	RLCK	Core	WGD/Segmental
N0.HOG0000754	0.0048	0.0528	0.0909091	0.00581395	0.0377907	0.153846	0.00355872	0.0711744	0.05	LRR	Core	WGD/Segmental
N0.HOG0000756	0.0259887	0.019209	1.35294	0.0337838	0.0253378	1.33333	0.0102389	0.00682594	1.5	MLRR	Core	Dispersed
N0.HOG0000758	0.00206612	0.0330579	0.0625	0.0060241	0.0542169	0.111111	0	0.0220126	0	RLCK	Core	Dispersed
N0.HOG0000760	0	0.0272904	0	0	0.0240964	0	0	0.027907	0	RLCK	Core	Dispersed
N0.HOG0000762	0	0.00978474	0	0	0.015625	0	0	0.00626959	0	RLCK	Core	Dispersed
N0.HOG0000766	0.00663717	0.050885	0.130435	0.0285714	0.047619	0.6	0	0.0518732	0	SRK	Core	Dispersed
N0.HOG0000767	0	0.0136571	0	0	0.0155844	0	0	0.0109489	0	LRR	Core	Dispersed
N0.HOG0000773	0	0.0206311	0	0	0.0204499	0	0	0.0208955	0	CrRLK1L	Core	Dispersed
N0.HOG0000774	0.00458716	0.0389908	0.117647	0.00564972	0.039548	0.142857	0.00293255	0.0381232	0.0769231	SRK	Core	Dispersed
N0.HOG0000775	0.00810373	0.0162075	0.5	0.0145349	0.0174419	0.833333	0	0.014652	0	LRR	Core	Dispersed
N0.HOG0000779	0	0.00295858	0	0	0	NaN	0	0.00358423	0	RLCK	Core	WGD/Segmental
N0.HOG0000780	0.0139303	0.0348259	0.4	0.0189781	0.0408759	0.464286	0.003125	0.021875	0.142857	LRR	Core	Proximal
N0.HOG0000784	0.00114548	0.0297824	0.0384615	0.00193424	0.0232108	0.0833333	0	0.0393258	0	SRK	Core	Dispersed
N0.HOG0000785	0.00820793	0.00683995	1.2	0.00966184	0.00724638	1.33333	0.00630915	0.00630915	1	RLCK	Core	Dispersed
N0.HOG0000786	0.0135952	0.00302115	4.5	0.0251397	0	Inf	0	0.00657895	0	LRR	Core	Dispersed
N0.HOG0000788	0.013834	0.0573123	0.241379	0	0.0454545	0	0.0167464	0.0598086	0.28	RLCK	Core	Dispersed
N0.HOG0000789	0.0159817	0.0136986	1.16667	0.037037	0.00740741	5	0.00660066	0.0165017	0.4	RLCK	Core	Dispersed
N0.HOG0000791	0.0178891	0.0715564	0.25	0.0229358	0.0642202	0.357143	0.0146628	0.0762463	0.192308	RLCK	Core	WGD/Segmental
N0.HOG0000792	0.011274	0.0315671	0.357143	0.0169492	0.0225989	0.75	0.00280899	0.0449438	0.0625	CrRLK1L	Core	Tandem
N0.HOG0000793	0	0.0264317	0	0	0.0294985	0	0	0.0233918	0	PERKL	Core	Dispersed
N0.HOG0000794	0.00707214	0.039604	0.178571	0.0131579	0.0473684	0.277778	0	0.030581	0	LRK10L	Core	WGD/Segmental
N0.HOG0000796	0.0168712	0.0260736	0.647059	0.0285714	0.0222222	1.28571	0.00593472	0.0296736	0.2	CRK	Core	Dispersed
N0.HOG0000799	0.00404858	0.00134953	3	0.00529101	0.0026455	2	0.00275482	0	Inf	LRR	Core	WGD/Segmental
N0.HOG0000800	0.00205339	0.0574949	0.0357143	0	0.031746	0	0.00235849	0.0613208	0.0384615	RLCK	Core	WGD/Segmental
N0.HOG0000801	0.00278552	0.0278552	0.1	0.0169492	0.0169492	1	0	0.03	0	LRR	Core	WGD/Segmental
N0.HOG0000804	0.0115774	0.0144718	0.8	0.010929	0.0163934	0.666667	0.0123077	0.0123077	1	LecRLK	Core	Dispersed
N0.HOG0000805	0.00554017	0.0360111	0.153846	0	0.0120482	0	0.00719424	0.0431655	0.166667	LRR	Core	Dispersed
N0.HOG0000806	0.00742942	0.0594354	0.125	0.00527704	0.0422164	0.125	0.0102041	0.0816327	0.125	LRR	Core	Dispersed
N0.HOG0000810	0.0103751	0.0622506	0.166667	0.00842993	0.0558483	0.150943	0.0164474	0.0822368	0.2	LRR	Core	WGD/Segmental
N0.HOG0000812	0	0.0260586	0	0	0.0333333	0	0	0.0191083	0	LRR	Core	Dispersed
N0.HOG0000813	0.00145985	0.0160584	0.0909091	0	0.0125	0	0.00350877	0.0210526	0.166667	LRR	Core	Dispersed
N0.HOG0000816	0.00281294	0.00281294	1	0.002331	0.004662	0.5	0.0035461	0	Inf	LRR	Core	WGD/Segmental
N0.HOG0000817	0.0120482	0.0331325	0.363636	0.0151515	0.0606061	0.25	0.0112782	0.0300752	0.375	RLCK	Core	Dispersed
N0.HOG0000818	0.0136286	0.0315162	0.432432	0.0149425	0.0367816	0.40625	0.00986842	0.0164474	0.6	LRR	Core	Dispersed
N0.HOG0000819	0	0.0449898	0	0	0.031746	0	0	0.0469484	0	RLCK	Core	Dispersed
N0.HOG0000820	0.00485437	0.0364078	0.133333	0	0.0116279	0	0.00613497	0.0429448	0.142857	RLCK	Core	WGD/Segmental
N0.HOG0000822	0.00265604	0.0385126	0.0689655	0.00449438	0.0359551	0.125	0	0.0422078	0	CR4L	Core	Dispersed
N0.HOG0000823	0.00322581	0.0403226	0.08	0	0.0264026	0	0.00630915	0.0536278	0.117647	LRR	Core	Dispersed
N0.HOG0000824	0.0201117	0.0413408	0.486486	0.0247525	0.0346535	0.714286	0.0103806	0.0553633	0.1875	MLRR	Core	Dispersed
N0.HOG0000825	0.00440141	0.0272887	0.16129	0.00509554	0.0178344	0.285714	0.002849	0.048433	0.0588235	LRR	Core	Dispersed
N0.HOG0000827	0.0010352	0.00931677	0.111111	0	0.010327	0	0.0025974	0.00779221	0.333333	LRR	Core	Dispersed
N0.HOG0000828	0.0104932	0.0493179	0.212766	0.0142631	0.0348653	0.409091	0.00310559	0.0776398	0.04	MLRR	Core	Tandem
N0.HOG0000833	0	0.0335404	0	0	0.0201794	0	0	0.0501393	0	RLCK	Core	WGD/Segmental
N0.HOG0000834	0.00111732	0.0189944	0.0588235	0.00153846	0.0153846	0.1	0	0.0285714	0	LRR	Core	Dispersed
N0.HOG0000835	0.00294118	0.00882353	0.333333	0.00490196	0.0122549	0.4	0	0.00367647	0	LRR	Core	Dispersed
N0.HOG0000836	0.00305344	0.0137405	0.222222	0.0111111	0.0111111	1	0.00176991	0.0141593	0.125	RLCK	Core	WGD/Segmental
N0.HOG0000838	0.00166389	0.0183028	0.0909091	0.00324675	0.0162338	0.2	0	0.0204778	0	LRR	Core	Dispersed
N0.HOG0000840	0.000965251	0.00868726	0.111111	0.00132626	0.00928382	0.142857	0	0.0070922	0	LRR	Core	Dispersed
N0.HOG0000841	0.00116959	0.0619883	0.0188679	0	0.0509804	0	0.00289855	0.0811594	0.0357143	CrRLK1L	Core	Dispersed
N0.HOG0000844	0.00293255	0.0513196	0.0571429	0.00546448	0.0601093	0.0909091	0	0.0411392	0	LecRLK	Core	Dispersed
N0.HOG0000846	0.00183486	0.0550459	0.0333333	0.00263852	0.0461741	0.0571429	0	0.0753012	0	LRR	Core	WGD/Segmental
N0.HOG0000847	0	0.0196078	0	0	0.0263158	0	0	0.0180723	0	RLCK	Core	Dispersed
N0.HOG0000849	0	0.0164425	0	0	0.0128205	0	0	0.0215054	0	PERKL	Core	WGD/Segmental
N0.HOG0000850	0.00269542	0.00628931	0.428571	0.00138313	0.00414938	0.333333	0.00512821	0.0102564	0.5	Extensin	Core	Dispersed
N0.HOG0000855	0.00679117	0.0118846	0.571429	0.0105263	0.00701754	1.5	0.00328947	0.0164474	0.2	RLCK	Core	Dispersed
N0.HOG0000857	0.00254777	0.0203822	0.125	0.00383877	0.0191939	0.2	0	0.0227273	0	LRR	Core	Dispersed
N0.HOG0000858	0	0.0167173	0	0	0.0139665	0	0	0.02	0	LRR	Core	Dispersed
N0.HOG0000861	0.00206612	0.0103306	0.2	0.00492611	0.00985222	0.5	0	0.0106762	0	LRR	Core	Dispersed
N0.HOG0000862	0.00425532	0.00851064	0.5	0.00680272	0.00680272	1	0.00309598	0.00928793	0.333333	RLCK	Core	Dispersed
N0.HOG0000864	0	0.0347648	0	0	0.046875	0	0	0.0329412	0	RLCK	Core	WGD/Segmental
N0.HOG0000865	0.0100287	0.0558739	0.179487	0.0131926	0.0474934	0.277778	0.00626959	0.0658307	0.0952381	LecRLK	Core	WGD/Segmental
N0.HOG0000866	0.0104322	0.0372578	0.28	0.0142045	0.0284091	0.5	0.00626959	0.0470219	0.133333	LecRLK	Core	Tandem
N0.HOG0000869	0	0.0209581	0	0	0.0293255	0	0	0.0122324	0	LecRLK	Core	WGD/Segmental
N0.HOG0000870	0.00152207	0.00608828	0.25	0.00342466	0.00684932	0.5	0	0.00547945	0	LecRLK	Core	Tandem
N0.HOG0000871	0.00323625	0.00809061	0.4	0.0058309	0.00874636	0.666667	0	0.00727273	0	LecRLK	Core	Tandem
N0.HOG0000872	0	0.00296296	0	0	0.00287356	0	0	0.0030581	0	LecRLK	Core	WGD/Segmental
N0.HOG0000874	0.0023753	0.0356295	0.0666667	0.00380952	0.0304762	0.125	0	0.044164	0	CrRLK1L	Core	Dispersed
N0.HOG0000875	0.00384246	0.0182517	0.210526	0.00556328	0.0194715	0.285714	0	0.015528	0	LRR	Core	Dispersed
N0.HOG0000876	0.00121803	0.0219245	0.0555556	0.00304878	0.0243902	0.125	0	0.020284	0	RLCK	Core	Tandem
N0.HOG0000877	0	0.0110803	0	0	0.0240964	0	0	0.00719424	0	LRR	Core	WGD/Segmental
N0.HOG0000878	0.00229885	0.00689655	0.333333	0.00362319	0.00724638	0.5	0	0.00628931	0	LRR	Core	WGD/Segmental
N0.HOG0000880	0	0.0248344	0	0	0.0224359	0	0	0.0273973	0	LRR	Core	Dispersed
N0.HOG0000882	0.00292398	0.0365497	0.08	0.00492611	0.0295567	0.166667	0	0.0467626	0	LRR	Core	Dispersed
N0.HOG0000885	0.00161812	0.0307443	0.0526316	0.00341297	0.0341297	0.1	0	0.0276923	0	LRR	Core	Dispersed
N0.HOG0000886	0.000907441	0.0317604	0.0285714	0	0.0236318	0	0.0033557	0.0536913	0.0625	LRR	Core	Dispersed
N0.HOG0000887	0.00141844	0.022695	0.0625	0	0.0284553	0	0.00217865	0.0196078	0.111111	RLCK	Core	Dispersed
N0.HOG0000889	0.00375469	0.00625782	0.6	0.00647948	0.00863931	0.75	0	0.00297619	0	RLCK	Core	Dispersed
N0.HOG0000890	0	0.00739645	0	0	0.0103093	0	0	0.00519481	0	LecRLK	Core	WGD/Segmental
N0.HOG0000891	0	0.0209372	0	0	0.0230548	0	0	0.0161812	0	LRR	Core	WGD/Segmental
N0.HOG0000892	0.0020141	0.0171198	0.117647	0.00145773	0.0204082	0.0714286	0.00325733	0.00977199	0.333333	LRR	Core	Tandem
N0.HOG0000896	0.00149031	0.0193741	0.0769231	0.00253165	0.0151899	0.166667	0	0.0253623	0	LRR	Core	WGD/Segmental
N0.HOG0000897	0.00211864	0.0487288	0.0434783	0.00649351	0.0584416	0.111111	0	0.0440252	0	RLCK	Almost Core	WGD/Segmental
N0.HOG0000898	0	0.00948509	0	0	0.00735294	0	0	0.0121212	0	WAKL	Almost Core	Dispersed
N0.HOG0000902	0.00773694	0.032882	0.235294	0.0136054	0.0340136	0.4	0.00540541	0.0324324	0.166667	PERKL	Almost Core	Dispersed
N0.HOG0000903	0.00369914	0.0160296	0.230769	0.0060241	0.0100402	0.6	0	0.0255591	0	SRK	Almost Core	Tandem
N0.HOG0000904	0.0277986	0.0383171	0.72549	0.034965	0.042957	0.813953	0.00606061	0.0242424	0.25	LRK10L	Almost Core	WGD/Segmental
N0.HOG0000906	0.0125698	0.0195531	0.642857	0.00511509	0.0204604	0.25	0.0215385	0.0184615	1.16667	RLCK	Almost Core	WGD/Segmental
N0.HOG0000907_1	0.000904159	0.0424955	0.0212766	0.0012285	0.044226	0.0277778	0	0.0376712	0	LRR	Almost Core	Dispersed
N0.HOG0000908	0.00531915	0	Inf	0.00473934	0	Inf	0.00606061	0	Inf	WAKL	Almost Core	WGD/Segmental
N0.HOG0000909	0.0120482	0	Inf	0	0	NaN	0.0148699	0	Inf	RLCK	Almost Core	Tandem
N0.HOG0000912	0	0.0482759	0	0	0.0555556	0	0	0.0463768	0	RLCK	Almost Core	Dispersed
N0.HOG0000916	0.00179211	0.00537634	0.333333	0	0.03125	0	0.00202429	0.00202429	1	RLCK	Almost Core	WGD/Segmental
N0.HOG0000919	0.0205882	0.0284314	0.724138	0.022792	0.0270655	0.842105	0.0157233	0.0314465	0.5	LRR	Almost Core	Tandem
N0.HOG0000921	0.00156495	0.0156495	0.1	0.00282486	0.0141243	0.2	0	0.0175439	0	WAKL	Almost Core	Dispersed
N0.HOG0000922	0.00255102	0.0204082	0.125	0.00409836	0.0163934	0.25	0	0.027027	0	LRR	Almost Core	Dispersed
N0.HOG0000923	0.00151286	0.00302572	0.5	0.00295858	0	Inf	0	0.00619195	0	LecRLK	Almost Core	WGD/Segmental
N0.HOG0000924	0.0060698	0.0106222	0.571429	0.00597015	0.00895522	0.666667	0.00617284	0.0123457	0.5	LecRLK	Almost Core	Tandem
N0.HOG0000925	0.00542005	0.0216802	0.25	0	0.0289855	0	0.00666667	0.02	0.333333	RLCK	Almost Core	WGD/Segmental
N0.HOG0000927	0	0.0248276	0	0	0.0342105	0	0	0.0144928	0	Extensin	Almost Core	Dispersed
N0.HOG0000929	0.00593472	0.0400593	0.148148	0.0108696	0.0434783	0.25	0	0.0359477	0	CRK	Almost Core	Proximal
N0.HOG0000932	0.00757576	0.00378788	2	0.010274	0	Inf	0.00423729	0.00847458	0.5	LRR	Almost Core	Dispersed
N0.HOG0000933	0.0103858	0.0445104	0.233333	0.0201729	0.0461095	0.4375	0	0.0428135	0	CRK	Almost Core	Proximal
N0.HOG0000935	0	0.00227015	0	0	0.00172712	0	0	0.00331126	0	MLRR	Almost Core	WGD/Segmental
N0.HOG0000936	0.00416089	0.0332871	0.125	0.00678733	0.0339367	0.2	0	0.0322581	0	RLCK	Almost Core	WGD/Segmental
N0.HOG0000937	0.00573066	0.017192	0.333333	0	0	NaN	0.00600601	0.018018	0.333333	CR4L	Almost Core	Dispersed
N0.HOG0000939	0.00139665	0.0363128	0.0384615	0	0.0395349	0	0.0034965	0.0314685	0.111111	RLCK	Almost Core	WGD/Segmental
N0.HOG0000941	0.00464576	0.0255517	0.181818	0.00575816	0.0268714	0.214286	0.00294118	0.0264706	0.111111	CrRLK1L	Almost Core	WGD/Segmental
N0.HOG0000942	0.0130178	0.035503	0.366667	0.0189753	0.0246679	0.769231	0.00314465	0.0534591	0.0588235	CrRLK1L	Almost Core	Tandem
N0.HOG0000945	0.00844391	0.0434258	0.194444	0.0145228	0.0497925	0.291667	0	0.0345821	0	CrRLK1L	Almost Core	WGD/Segmental
N0.HOG0000946	0.0016	0.016	0.1	0	0.0114943	0	0.00274725	0.0192308	0.142857	WAKL	Almost Core	Dispersed
N0.HOG0000949	0	0.0159787	0	0	0.0198238	0	0	0.010101	0	LRR	Almost Core	WGD/Segmental
N0.HOG0000952	0.00207039	0.00828157	0.25	0	0.0172414	0	0.00235294	0.00705882	0.333333	RLCK	Almost Core	Dispersed
N0.HOG0000953	0	0.0312125	0	0	0.0349515	0	0	0.0251572	0	SRK	Almost Core	Proximal
N0.HOG0000954	0.00120337	0.00722022	0.166667	0.00194932	0.00779727	0.25	0	0.00628931	0	SRK	Almost Core	Proximal
N0.HOG0000957	0	0.021025	0	0	0	NaN	0	0.021419	0	RLCK	Almost Core	WGD/Segmental
N0.HOG0000958	0	0.00817439	0	0	0.0277778	0	0	0.00338983	0	RLCK	Almost Core	Tandem
N0.HOG0000959	0.00641026	0.0149573	0.428571	0.0060241	0.0120482	0.5	0.00662252	0.0165563	0.4	RLCK	Almost Core	Dispersed
N0.HOG0000961	0.00789889	0.0300158	0.263158	0.0111421	0.0194986	0.571429	0.00364964	0.0437956	0.0833333	LRR	Almost Core	WGD/Segmental
N0.HOG0000962	0.00277008	0.0124654	0.222222	0	0.0126582	0	0.00611621	0.0122324	0.5	LecRLK	Almost Core	WGD/Segmental
N0.HOG0000964	0	0.0449102	0	0	0.031746	0	0	0.0479705	0	RLCK	Almost Core	Tandem
N0.HOG0000967	0.00754717	0.00377358	2	0.00487805	0	Inf	0.00923077	0.00615385	1.5	CRK	Almost Core	Proximal
N0.HOG0000969	0.00325733	0.00325733	1	0	0	NaN	0.004329	0.004329	1	RLCK	Almost Core	Tandem
N0.HOG0000970	0.0286944	0.0559541	0.512821	0.0204082	0.0437318	0.466667	0.0367232	0.0677966	0.541667	PR5L	Almost Core	Proximal
N0.HOG0000973	0	0.0244186	0	0	0.0230769	0	0	0.0255319	0	RLCK	Almost Core	Tandem
N0.HOG0000974	0.00612557	0.00765697	0.8	0	0.00704225	0	0.0108401	0.00813008	1.33333	LRR	Almost Core	WGD/Segmental
N0.HOG0000975	0.00120919	0.00483676	0.25	0.00198413	0.00396825	0.5	0	0.00619195	0	SRK	Almost Core	Proximal
N0.HOG0000976	0.0200308	0.0323575	0.619048	0.0235988	0.0324484	0.727273	0.016129	0.0322581	0.5	LRR	Almost Core	Dispersed
N0.HOG0000978	0.019337	0.0165746	1.16667	0.0684932	0.0410959	1.66667	0.00692042	0.0103806	0.666667	RLCK	Almost Core	Tandem
N0.HOG0000979	0.0116788	0.0233577	0.5	0.010989	0.010989	1	0.0124611	0.0373832	0.333333	CRK	Almost Core	Tandem
N0.HOG0000981	0.0102639	0.0381232	0.269231	0.0140056	0.0308123	0.454545	0.00615385	0.0461538	0.133333	CRK	Almost Core	Tandem
N0.HOG0000982	0.0169492	0.0149551	1.13333	0.111111	0.0277778	4	0.0134436	0.0144778	0.928571	MLRR	Almost Core	Tandem
N0.HOG0000987	0.0187431	0.0231533	0.809524	0.0249584	0.0216306	1.15385	0.00653595	0.0261438	0.25	MLRR	Almost Core	Tandem
N0.HOG0000988	0.0260973	0.0510083	0.511628	0.0231214	0.0385356	0.6	0.0308642	0.0709877	0.434783	SRK	Almost Core	Tandem
N0.HOG0000990	0	0.0153453	0	0	0.0175439	0	0	0.0149701	0	RLCK	Almost Core	WGD/Segmental
N0.HOG0000991	0.00561798	0.0238764	0.235294	0.00527704	0.0211082	0.25	0.00600601	0.027027	0.222222	PR5L	Almost Core	Tandem
N0.HOG0000993	0.0172786	0.0431965	0.4	0.019802	0.0528053	0.375	0.0125	0.025	0.5	MLRR	Almost Core	Tandem
N0.HOG0000994	0.00262467	0.00787402	0.333333	0	0.0144928	0	0.00320513	0.00641026	0.5	RLCK	Almost Core	Tandem
N0.HOG0000995	0.0401891	0.0271868	1.47826	0.0458015	0.0209924	2.18182	0.0310559	0.0372671	0.833333	SRK	Almost Core	Dispersed
N0.HOG0000996_1	0.00271739	0.290761	0.00934579	0	0	NaN	0.003125	0.334375	0.00934579	MLRR	Shell	Tandem
N0.HOG0000996_2	0.0129032	0.332258	0.038835	0	0.5	0	0.0130719	0.330065	0.039604	MLRR	Cloud	Tandem
N0.HOG0000997	0.01059	0.0196672	0.538462	0.0178042	0.0148368	1.2	0.00308642	0.0246914	0.125	CRK	Almost Core	Tandem
N0.HOG0000998	0.00356295	0.00831354	0.428571	0.00596421	0.00397614	1.5	0	0.0147493	0	SRK	Almost Core	Proximal
N0.HOG0001000	0.00498753	0.00997506	0.5	0.0327869	0	Inf	0	0.0117647	0	MLRR	Almost Core	Tandem
N0.HOG0001001	0	0.00963855	0	0	0.0101833	0	0	0.00884956	0	SRK	Almost Core	Tandem
N0.HOG0001002_1	0.0705394	0.0352697	2	0.0972222	0.0694444	1.4	0.0658537	0.0292683	2.25	RLCK	Almost Core	Dispersed
N0.HOG0001005	0.00722892	0.00843373	0.857143	0.00582524	0.00776699	0.75	0.00952381	0.00952381	1	SRK	Almost Core	WGD/Segmental
N0.HOG0001006	0.0135802	0.0185185	0.733333	0.0235294	0.027451	0.857143	0.0108108	0.0144144	0.75	CrRLK1L	Almost Core	Tandem
N0.HOG0001007	0	0.0274151	0	0	0.0319767	0	0	0.0236967	0	LecRLK	Almost Core	Tandem
N0.HOG0001008	0.0013089	0.0209424	0.0625	0.00224215	0.00896861	0.25	0	0.0377358	0	WAKL	Almost Core	Tandem
N0.HOG0001009_1	0.021028	0.0724299	0.290323	0.0188679	0.0471698	0.4	0.0245399	0.113497	0.216216	SRK	Shell	Tandem
N0.HOG0001009_2	0.00236128	0.0448642	0.0526316	0.00191205	0.0344168	0.0555556	0.00308642	0.0617284	0.05	SRK	Cloud	Tandem
N0.HOG0001010	0.00907716	0.0408472	0.222222	0	0.0253968	0	0.017341	0.0549133	0.315789	LRK10L	Almost Core	Tandem
N0.HOG0001011	0.0101124	0.0247191	0.409091	0.010274	0.0222603	0.461538	0.00980392	0.0294118	0.333333	MLRR	Shell	Tandem
N0.HOG0001012	0.0111483	0.0222965	0.5	0.0152284	0.0236887	0.642857	0.00326797	0.0196078	0.166667	MLRR	Shell	WGD/Segmental
N0.HOG0001013	0	0	NaN	0	0	NaN	0	0	NaN	MLRR	Cloud	Tandem
N0.HOG0001014	0.0101925	0.0169875	0.6	0.0155979	0.0155979	1	0	0.0196078	0	MLRR	Shell	Tandem
N0.HOG0001015_1	0.00821355	0.0287474	0.285714	0.0209424	0.0157068	1.33333	0	0.0371622	0	PERKL	Shell	Proximal
N0.HOG0001018	0.00801068	0.0133511	0.6	0.0118765	0.00475059	2.5	0.00304878	0.0243902	0.125	WAKL	Shell	Proximal
N0.HOG0001019	0.00778816	0.029595	0.263158	0.00297619	0.0327381	0.0909091	0.0130719	0.0261438	0.5	LRK10L	Shell	WGD/Segmental
N0.HOG0001021	0.00757576	0.0227273	0.333333	0.00566572	0.0396601	0.142857	0.00977199	0.00325733	3	CRK	Shell	Proximal
N0.HOG0001022	0.0149457	0.00679348	2.2	0.0245098	0.00245098	10	0.00304878	0.0121951	0.25	WAKL	Shell	Proximal
N0.HOG0001023	0.00370028	0.0222017	0.166667	0.0014771	0.0162482	0.0909091	0.00742574	0.0321782	0.230769	MLRR	Shell	Tandem
N0.HOG0001024	0.00711744	0.0106762	0.666667	0.0105263	0.0105263	1	0.00537634	0.0107527	0.5	RLCK	Shell	Proximal
N0.HOG0001025	0.00110742	0.0531561	0.0208333	0.00168634	0.0556492	0.030303	0	0.0483871	0	MLRR	Shell	Tandem
N0.HOG0001026	0.00702247	0.00421348	1.66667	0.0078329	0.00261097	3	0.00607903	0.00607903	1	CRK	Shell	Proximal
N0.HOG0001027	0.00248139	0.00372208	0.666667	0	0.00204499	0	0.00630915	0.00630915	1	SRK	Shell	Tandem
N0.HOG0001028	0.0091954	0.0229885	0.4	0	0.0277778	0	0.0122324	0.0214067	0.571429	WAKL	Shell	Dispersed
N0.HOG0001029	0.00508475	0.0101695	0.5	0	0	NaN	0.00562852	0.011257	0.5	CRK	Shell	Tandem
N0.HOG0001032	0.00334821	0.0178571	0.1875	0.00506757	0.0236486	0.214286	0	0.00657895	0	MLRR	Shell	WGD/Segmental
N0.HOG0001034	0.0147493	0.00589971	2.5	0.0141643	0.00566572	2.5	0.0153846	0.00615385	2.5	CRK	Shell	Dispersed
N0.HOG0001035_1	0.00818331	0.0294599	0.277778	0.00701754	0.00701754	1	0.00920245	0.0490798	0.1875	LRR	Shell	Tandem
N0.HOG0001035_2	0.00332779	0.0232945	0.142857	0.00727273	0.00727273	1	0	0.0368098	0	LRR	Cloud	Tandem
N0.HOG0001035_3	0.00166389	0.0216306	0.0769231	0.00363636	0.00363636	1	0	0.0368098	0	LRR	Cloud	Tandem
N0.HOG0001036	0.00136986	0.00547945	0.25	0.002331	0.004662	0.5	0	0.00664452	0	WAKL	Shell	Tandem
N0.HOG0001037	0.0013369	0.0040107	0.333333	0	0.00480769	0	0.00301205	0.00301205	1	WAKL	Shell	Tandem
N0.HOG0001038	0.00416089	0.0124827	0.333333	0.00857143	0.0171429	0.5	0	0.00808625	0	PR5L	Shell	Tandem
N0.HOG0001039_1	0.00282486	0.0353107	0.08	0.00510204	0.0229592	0.222222	0	0.0506329	0	LRK10L	Shell	WGD/Segmental
N0.HOG0001040	0.00885827	0.0374016	0.236842	0.00984529	0.0421941	0.233333	0.00655738	0.0262295	0.25	LRR	Shell	Dispersed
N0.HOG0001041	0.0134529	0.0123318	1.09091	0.0153846	0.0136752	1.125	0.00977199	0.00977199	1	MLRR	Shell	Tandem
N0.HOG0001043_1	0.013468	0.0190797	0.705882	0.015411	0.0205479	0.75	0.00977199	0.0162866	0.6	MLRR	Shell	Proximal
N0.HOG0001043_2	0.00679502	0.00339751	2	0.00520833	0.00520833	1	0.00977199	0	Inf	MLRR	Cloud	WGD/Segmental
N0.HOG0001046_1	0.00226501	0.00566251	0.4	0	0.00547445	0	0.00597015	0.00597015	1	SRK	Shell	Tandem
N0.HOG0001046_2	0.00114943	0.00229885	0.5	0	0	NaN	0.00304878	0.00609756	0.5	SRK	Cloud	Proximal
N0.HOG0001046_3	0	0.00120192	0	0	0.0019802	0	0	0	NaN	SRK	Cloud	Proximal
N0.HOG0001046_4	0	0	NaN	0	0	NaN	0	0	NaN	SRK	Cloud	Tandem
N0.HOG0001047	0	0.00225225	0	0	0.00171233	0	0	0.00328947	0	MLRR	Shell	Tandem
N0.HOG0001051	0.00224719	0.0921348	0.0243902	0.00342466	0.0890411	0.0384615	0	0.0980392	0	MLRR	Shell	WGD/Segmental
N0.HOG0001054	0.00768049	0.0276498	0.277778	0.00613497	0.0214724	0.285714	0.00923077	0.0338462	0.272727	CRK	Shell	Tandem
N0.HOG0001055	0.00837321	0.0143541	0.583333	0	0	NaN	0.00880503	0.0150943	0.583333	SRK	Shell	Dispersed
N0.HOG0001056_1	0.00287356	0.00574713	0.5	0	0	NaN	0.002886	0.00577201	0.5	MLRR	Shell	Tandem
N0.HOG0001057	0.0126336	0.00874636	1.44444	0.0069808	0.0069808	1	0.0197368	0.0109649	1.8	MLRR	Shell	WGD/Segmental
N0.HOG0001058	0.00110865	0.0232816	0.047619	0.00170358	0.0204429	0.0833333	0	0.0285714	0	MLRR	Shell	Tandem
N0.HOG0001059	0.00214823	0.00644468	0.333333	0.00338409	0.00676819	0.5	0	0.00588235	0	MLRR	Shell	WGD/Segmental
N0.HOG0001060	0.00577478	0.00384986	1.5	0	0	NaN	0.00604839	0.00403226	1.5	MLRR	Shell	Dispersed
N0.HOG0001061	0.00674916	0.00112486	6	0.00956023	0	Inf	0.00273224	0.00273224	1	MLRR	Shell	Tandem
N0.HOG0001062	0.002849	0.00569801	0.5	0	0	NaN	0.00350877	0.00701754	0.5	RLCK	Shell	Dispersed
N0.HOG0001063	0	0.0123762	0	0	0.00809717	0	0	0.0191083	0	SRK	Shell	WGD/Segmental
N0.HOG0001064	0.00642055	0.00160514	4	0	0	NaN	0.00743494	0.00185874	4	CRK	Shell	Tandem
N0.HOG0001065	0.00413223	0.00929752	0.444444	0	0.005997	0	0.013289	0.0166113	0.8	LRR	Shell	Dispersed
N0.HOG0001067	0.00591716	0.0276134	0.214286	0	0	NaN	0.00663717	0.0309735	0.214286	RLCK	Shell	Tandem
N0.HOG0001068	0.0111111	0.0111111	1	0.0120482	0.0240964	0.5	0.0108303	0.00722022	1.5	RLCK	Shell	Dispersed
N0.HOG0001069	0	0.00274725	0	0	0	NaN	0	0.0031348	0	RLCK	Cloud	Dispersed
N0.HOG0001071	0.00274348	0.00411523	0.666667	0.00496278	0.00248139	2	0	0.00613497	0	WAKL	Cloud	Proximal
N0.HOG0001072	0	0	NaN	0	0	NaN	0	0	NaN	LecRLK	Cloud	Dispersed
N0.HOG0001073	0.016129	0.00537634	3	0	0	NaN	0.0179641	0.00598802	3	RLCK	Cloud	Tandem
N0.HOG0001074	0.003125	0.00625	0.5	0.00655738	0.00983607	0.666667	0	0.00597015	0	LRK10L	Cloud	Tandem
N0.HOG0001075	0	0.0262346	0	0	0.0191693	0	0	0.0328358	0	LRR	Cloud	Dispersed
N0.HOG0001076_1	0.00146199	0.0497076	0.0294118	0	0.0472222	0	0.00308642	0.0524691	0.0588235	SRK	Cloud	Tandem
N0.HOG0001076_2	0	0.0277778	0	0	0	NaN	0	0.058642	0	SRK	Cloud	Proximal
N0.HOG0001076_3	0	0	NaN	0	0	NaN	0	0	NaN	SRK	Cloud	Proximal
N0.HOG0001077	0.00297619	0	Inf	0.0144928	0	Inf	0	0	NaN	RLCK	Cloud	Tandem
N0.HOG0001078	0.00111857	0.0145414	0.0769231	0.00170358	0.0204429	0.0833333	0	0.00325733	0	MLRR	Cloud	Tandem
N0.HOG0001080	0.00404313	0.00134771	3	0.00481928	0.00240964	2	0.0030581	0	Inf	WAKL	Cloud	Tandem
N0.HOG0001081	0.00506329	0	Inf	0.008	0	Inf	0	0	NaN	CRK	Cloud	Proximal
N0.HOG0001082	0	0	NaN	0	0	NaN	0	0	NaN	WAKL	Cloud	Tandem
N0.HOG0001083	0.00246914	0	Inf	0	0	NaN	0.00307692	0	Inf	RLCK	Cloud	Tandem
N0.HOG0001084	0	0.00882353	0	0	0.00490196	0	0	0.0147059	0	MLRR	Cloud	Dispersed
N0.HOG0001085	0.000902527	0.0126354	0.0714286	0.00105932	0.0095339	0.111111	0	0.0304878	0	CRK	Cloud	Tandem
N0.HOG0001086	0.00454545	0.00227273	2	0.00775194	0.00775194	1	0.00321543	0	Inf	CRK	Cloud	Proximal
N0.HOG0001087	0.00469484	0.00312989	1.5	0	0.00308642	0	0.00952381	0.0031746	3	LecRLK	Cloud	Dispersed
N0.HOG0001088	0	0	NaN	0	0	NaN	0	0	NaN	WAKL	Cloud	Dispersed
N0.HOG0001089	0.00297619	0.0238095	0.125	0	0	NaN	0.00364964	0.0291971	0.125	CRK	Cloud	WGD/Segmental
N0.HOG0001090	0.00260417	0.00260417	1	0	0	NaN	0.003125	0.003125	1	RLCK	Cloud	Dispersed
N0.HOG0001091	0.0106952	0.0106952	1	0	0	NaN	0.0108696	0.0108696	1	MLRR	Cloud	Dispersed
N0.HOG0001093_1	0	0.0349493	0	0	0.0275387	0	0	0.0490196	0	MLRR	Cloud	Tandem
N0.HOG0001093_2	0	0.00114811	0	0	0	NaN	0	0.00327869	0	MLRR	Cloud	Tandem
N0.HOG0001094	0	0	NaN	0	0	NaN	0	0	NaN	CRK	Cloud	Dispersed
N0.HOG0001096	0	0	NaN	0	0	NaN	0	0	NaN	CRK	Cloud	Proximal
N0.HOG0001097	0.00198216	0.00297324	0.666667	0.0030722	0.0030722	1	0	0.0027933	0	MLRR	Cloud	Dispersed
N0.HOG0001098	0.00183486	0.00183486	1	0.00221729	0	Inf	0	0.0106383	0	WAKL	Cloud	Dispersed
N0.HOG0001099	0	0	NaN	0	0	NaN	0	0	NaN	MLRR	Cloud	Tandem
N0.HOG0001104	0	0	NaN	0	0	NaN	0	0	NaN	CrRLK1L	Core	Tandem
N0.HOG0001105	0	0	NaN	0	0	NaN	0	0	NaN	PERKL	Core	Tandem
N0.HOG0001107	0	0	NaN	0	0	NaN	0	0	NaN	MLRR	Core	Dispersed
N0.HOG0001108	0	0	NaN	0	0	NaN	0	0	NaN	LecRLK	Core	WGD/Segmental
N0.HOG0001112	0	0	NaN	0	0	NaN	0	0	NaN	SRK	Core	Proximal

## Sheet: Supplemental Table 8
Average ratio of non-syn/syn substitutions gene wide across genes of each OG.
OG	Syn_rate	NonSyn_Rate	Syn_ECD	NonSyn_ECD	Syn_Kinase	NonSyn_Kinase	Subfamily	Pagenome	Duplication
N0.HOG0000000_1	2.29953	1.25721	2.497	1.64671	2.08333	0.834292	CRK	Core	Proximal
N0.HOG0000000_2	1.96367	1.16267	2.08054	1.45426	1.83892	0.855998	CRK	Almost Core	Tandem
N0.HOG0000001_1	2.61701	0.986135	2.45962	1.1198	2.78704	0.835173	CRK	Almost Core	Tandem
N0.HOG0000001_2	2.77952	1.50875	2.43288	1.7106	3.148	1.28936	CRK	Shell	Tandem
N0.HOG0000001_3	3.29632	1.74199	3.75328	2.11752	2.8053	1.33796	CRK	Cloud	Tandem
N0.HOG0000002_1	1.74155	1.52517	1.39584	1.69115	1.82426	1.4843	RLCK	Almost Core	Proximal
N0.HOG0000002_2	1.73325	1.60837	1.55296	1.6802	1.77832	1.59531	RLCK	Shell	Proximal
N0.HOG0000002_3	2.53402	2.88229	2.23831	1.81269	2.63168	3.13298	RLCK	Cloud	Proximal
N0.HOG0000002_4	3.85843	2.38793	3.80288	2.49822	3.86959	2.37455	RLCK	Cloud	Proximal
N0.HOG0000003	0	0	0	0	0	0	RLCK	Cloud	Proximal
N0.HOG0000004	0	0	0	0	0	0	RLCK	Cloud	Proximal
N0.HOG0000005	4.43567	3.45974	4.35346	3.11843	4.45501	3.53657	RLCK	Cloud	Proximal
N0.HOG0000006	2.85737	2.63618	2.09081	0.933819	3.03401	3.02519	RLCK	Cloud	Proximal
N0.HOG0000007_1	1.54447	1.06786	1.37847	1.22144	1.57802	1.03664	RLCK	Almost Core	Dispersed
N0.HOG0000007_2	1.73455	1.11288	1.38268	1.03319	1.80232	1.12983	RLCK	Shell	Proximal
N0.HOG0000007_3	2.81042	2.44238	3.02189	2.30361	2.77261	2.46343	RLCK	Cloud	Proximal
N0.HOG0000007_4	4.71246	2.87988	5.0352	3.84676	4.68076	2.78492	RLCK	Cloud	Dispersed
N0.HOG0000008	1.84892	1.0753	1.46177	0.861914	2.4328	1.39082	SRK	Almost Core	Tandem
N0.HOG0000009	1.97824	0.806492	1.75725	0.710478	2.32404	0.957189	SRK	Shell	WGD/Segmental
N0.HOG0000010	2.28801	1.22375	2.25068	1.32922	2.3448	1.05477	SRK	Almost Core	Proximal
N0.HOG0000011	5.53076	5.02511	5.53052	5.04083	5.53128	4.99558	MLRR	Cloud	Dispersed
N0.HOG0000012_1	2.19533	0.99572	2.11793	1.02686	2.33316	0.936243	MLRR	Almost Core	Proximal
N0.HOG0000012_2	2.72656	1.59581	2.8891	1.8077	2.39918	1.16993	MLRR	Cloud	Proximal
N0.HOG0000012_3	4.81088	3.08116	5.29895	3.73979	3.14677	0.839646	MLRR	Cloud	Proximal
N0.HOG0000013_1	1.71731	1.07693	1.76777	1.20267	1.62159	0.844144	MLRR	Shell	Proximal
N0.HOG0000013_2	3.02868	1.69988	2.9941	1.91632	3.08966	1.29673	MLRR	Cloud	Proximal
N0.HOG0000013_3	0	0	0	0	0	0	MLRR	Cloud	Proximal
N0.HOG0000014	2.13362	1.04879	2.15159	1.15994	2.09108	0.806865	LRR	Core	Proximal
N0.HOG0000015	2.47359	1.14546	2.62027	1.31575	2.15543	0.756046	LRR	Almost Core	Tandem
N0.HOG0000018_1	2.38287	0.806431	2.59523	1.00082	1.97703	0.439141	MLRR	Almost Core	Tandem
N0.HOG0000018_2	2.60121	1.27462	2.75567	1.48709	2.29752	0.859745	MLRR	Shell	Tandem
N0.HOG0000019_1	2.25161	1.05814	2.32374	1.28218	2.12405	0.673465	SRK	Core	Dispersed
N0.HOG0000019_2	3.13276	1.42884	3.13355	1.54404	3.12894	1.23764	SRK	Shell	Tandem
N0.HOG0000020_1	1.62537	1.09711	1.60386	1.35761	1.66364	0.603643	MLRR	Almost Core	Tandem
N0.HOG0000020_2	1.4902	1.12094	1.42657	1.38816	1.60982	0.606173	MLRR	Shell	Tandem
N0.HOG0000021_1	2.26203	1.46731	2.38077	1.86636	2.03541	0.711602	MLRR	Shell	Tandem
N0.HOG0000021_2	3.96118	1.67691	4.08867	1.98971	3.73033	1.08819	MLRR	Cloud	Tandem
N0.HOG0000022_1	2.33538	1.1634	2.13454	1.41315	2.73827	0.672249	MLRR	Shell	Tandem
N0.HOG0000022_2	3.24391	1.20303	2.81472	1.26114	4.03849	1.09417	MLRR	Cloud	Tandem
N0.HOG0000022_3	7.27395	3.08708	7.14185	3.58655	7.51221	2.16199	MLRR	Cloud	Dispersed
N0.HOG0000023	3.39916	1.04193	2.88089	1.02962	4.37483	1.06439	MLRR	Shell	WGD/Segmental
N0.HOG0000024	4.42189	4.0966	4.39127	4.12704	4.48013	4.03882	MLRR	Cloud	Proximal
N0.HOG0000025	2.32021	1.28327	2.23625	1.35928	2.47386	1.14104	MLRR	Shell	Tandem
N0.HOG0000026	2.49117	1.55225	2.09736	1.20431	3.24082	2.21348	MLRR	Shell	Tandem
N0.HOG0000027_1	2.0291	0.758197	1.8824	0.900096	2.27026	0.523554	SRK	Almost Core	WGD/Segmental
N0.HOG0000027_2	2.50126	0.730372	2.57098	0.845574	2.38997	0.541498	SRK	Shell	WGD/Segmental
N0.HOG0000027_3	5.15443	1.9964	5.41536	2.48204	4.74429	1.19668	SRK	Cloud	Proximal
N0.HOG0000028	2.38166	1.34343	2.09899	1.60417	2.85343	0.900977	LRK10L	Shell	WGD/Segmental
N0.HOG0000029	1.96732	1.36123	1.94073	1.57314	1.98499	1.19742	LRK10L	Shell	Tandem
N0.HOG0000030_1	2.08207	0.957173	2.05682	1.06	2.14452	0.681352	LRK10L	Almost Core	Tandem
N0.HOG0000030_2	2.06766	0.805413	2.09139	0.879568	1.9996	0.605951	LRK10L	Shell	Proximal
N0.HOG0000031	3.29282	1.28437	2.99353	1.25456	3.62945	1.3169	LecRK	Cloud	Tandem
N0.HOG0000032_1	2.6086	1.27823	1.68448	1.17688	3.65071	1.40577	LecRK	Shell	WGD/Segmental
N0.HOG0000032_2	3.96756	1.80539	3.7896	1.76316	4.16741	1.85295	LecRK	Cloud	Tandem
N0.HOG0000033	2.9023	1.15678	2.44544	1.07689	3.41949	1.24661	LecRK	Shell	Tandem
N0.HOG0000034	2.39024	1.11231	2.06481	1.30791	2.75661	0.888728	LecRK	Shell	WGD/Segmental
N0.HOG0000035_1	1.78465	1.08219	1.7176	1.384	1.94798	0.489761	MLRR	Core	Dispersed
N0.HOG0000035_2	2.19434	1.12512	1.83352	1.24127	2.90327	0.906939	MLRR	Cloud	Tandem
N0.HOG0000036_1	2.84281	1.02067	2.24791	0.978662	3.71558	1.08136	CrRLK1L	Core	Tandem
N0.HOG0000036_2	2.51108	1.10997	2.52599	1.25727	2.48669	0.891807	CrRLK1L	Cloud	Tandem
N0.HOG0000036_3	3.17219	1.23205	3.00965	1.30655	3.40783	1.12144	CrRLK1L	Cloud	Tandem
N0.HOG0000036_4	4.82457	3.57895	4.80634	3.6078	4.85092	3.53668	CrRLK1L	Cloud	Tandem
N0.HOG0000037_1	2.77079	0.924072	2.78216	0.911298	2.74978	0.942943	SRK	Almost Core	Tandem
N0.HOG0000037_2	4.52791	2.92352	4.47901	2.88347	4.60318	2.9846	SRK	Cloud	Tandem
N0.HOG0000038_1	2.24828	1.23205	2.267	1.3213	2.21557	1.08178	SRK	Almost Core	Tandem
N0.HOG0000038_2	3.94958	3.47605	3.92729	3.49063	3.98634	3.45091	SRK	Cloud	Tandem
N0.HOG0000039_1	2.02351	1.25889	1.97318	1.38237	2.29196	0.580043	LRR	Core	Dispersed
N0.HOG0000039_2	3.10532	1.5005	3.05697	1.59861	3.32209	1.04738	LRR	Cloud	Proximal
N0.HOG0000039_3	5.43633	5.21818	5.43879	5.22918	5.42934	5.18656	LRR	Cloud	Proximal
N0.HOG0000040_1	2.4048	0.678472	2.13775	0.681652	2.90389	0.671877	MLRR	Core	Tandem
N0.HOG0000040_2	2.72411	1.12838	2.70586	1.0151	2.75645	1.33553	MLRR	Cloud	Tandem
N0.HOG0000041_1	1.95136	1.15191	1.72373	1.7157	2.2599	0.374285	WAKL	Core	Dispersed
N0.HOG0000041_2	2.84588	1.72111	2.73865	1.94762	2.98102	1.43166	WAKL	Cloud	Proximal
N0.HOG0000042_1	1.877	1.16482	2.40671	1.66541	1.33696	0.655991	LRK10L	Shell	WGD/Segmental
N0.HOG0000042_2	2.71563	1.80866	3.20681	2.84373	2.18942	0.708415	LRK10L	Shell	WGD/Segmental
N0.HOG0000043_1	2.83189	0.826561	2.74214	0.74639	3.01183	0.988661	MLRR	Almost Core	Tandem
N0.HOG0000043_2	2.39574	1.71108	2.18352	1.32035	2.82639	2.50178	MLRR	Cloud	Tandem
N0.HOG0000044_1	2.68092	1.19957	2.43426	1.42819	3.15312	0.753781	MLRR	Shell	Tandem
N0.HOG0000044_2	3.07966	1.68077	3.18171	2.09046	2.87798	0.889545	MLRR	Shell	Tandem
N0.HOG0000045_1	3.10971	1.19671	2.93143	1.123	3.46671	1.34473	LRR	Almost Core	Dispersed
N0.HOG0000045_2	3.20259	1.50562	3.1766	1.52711	3.25504	1.45502	LRR	Cloud	Dispersed
N0.HOG0000046_1	1.99133	1.14977	1.91851	1.32994	2.08268	0.913888	WAKL	Almost Core	Tandem
N0.HOG0000046_2	2.29898	1.66437	2.52622	2.26803	2.00475	0.881987	WAKL	Cloud	Proximal
N0.HOG0000047_1	2.96615	1.49449	2.98882	1.5952	2.88896	1.15816	LRR	Core	Dispersed
N0.HOG0000047_2	5.50914	5.10209	5.5082	5.08032	5.51233	5.17428	LRR	Cloud	Proximal
N0.HOG0000048	0	0	0	0	0	0	RLCK	Cloud	Proximal
N0.HOG0000049	2.61464	1.64231	2.84366	1.20865	2.57459	1.71344	RLCK	Core	WGD/Segmental
N0.HOG0000050_1	3.2397	1.65819	3.22991	1.6519	3.2563	1.6699	LRR	Core	WGD/Segmental
N0.HOG0000052_1	3.44995	1.97159	3.35044	2.07727	3.51121	1.90442	RLCK	Core	WGD/Segmental
N0.HOG0000053_1	2.43897	1.27606	2.45587	1.32477	2.40328	1.17546	MLRR	Core	Tandem
N0.HOG0000054_1	2.34285	1.18799	2.35024	1.18983	2.32149	1.18164	LRR	Core	Dispersed
N0.HOG0000055_1	2.87153	1.17779	2.52368	1.14599	3.40271	1.22498	SRK	Core	Proximal
N0.HOG0000056_1	2.69105	1.28173	2.55724	1.43617	2.81409	1.14196	LRK10L	Core	Proximal
N0.HOG0000057_1	2.74268	1.00442	2.05182	1.195	2.89923	0.959605	RLCK	Core	Dispersed
N0.HOG0000058_1	2.70845	1.19624	2.89227	1.17808	2.36121	1.22812	MLRR	Core	Proximal
N0.HOG0000059_1	3.02306	1.20848	3.24806	1.32037	2.77277	1.06426	LecRK	Core	WGD/Segmental
N0.HOG0000060_1	2.72632	0.868327	2.7092	0.998106	2.76013	0.720025	LRR	Core	Dispersed
N0.HOG0000063_1	2.77257	1.44186	2.78246	1.50845	2.74393	1.25426	LRR	Core	WGD/Segmental
N0.HOG0000066_1	2.2987	0.716977	2.28899	0.738688	2.30576	0.69358	LecRK	Core	Tandem
N0.HOG0000067_1	1.99989	0.736681	2.09403	0.757342	1.83556	0.700458	MLRR	Core	Tandem
N0.HOG0000070_1	2.72529	1.73866	2.24836	1.37986	2.84745	1.82956	RLCK	Almost Core	Tandem
N0.HOG0000070_2	6.43013	4.71135	6.72897	6.10985	6.36749	4.40622	RLCK	Cloud	Dispersed
N0.HOG0000071_1	3.08371	1.54256	3.9897	1.31261	2.84311	1.60069	RLCK	Core	Tandem
N0.HOG0000072_1	2.24563	1.37036	2.2274	0.883504	2.26566	1.95704	LRR	Core	WGD/Segmental
N0.HOG0000075_1	2.80172	1.40442	2.59922	3.81217	2.82112	1.14542	CRK	Core	Proximal
N0.HOG0000078_1	2.76739	1.24831	2.60192	1.3263	3.08208	1.0974	MLRR	Core	Dispersed
N0.HOG0000079_1	2.6647	1.26432	2.59841	1.45524	2.79689	0.876062	MLRR	Core	Tandem
N0.HOG0000080_1	1.88993	1.18785	1.92525	1.41036	1.81755	0.736327	MLRR	Core	Tandem
N0.HOG0000081_1	3.39565	1.93991	3.80144	2.42194	3.20879	1.7162	RLCK	Core	WGD/Segmental
N0.HOG0000092	2.53844	1.32872	2.47396	1.26792	2.67501	1.45685	MLRR	Core	Dispersed
N0.HOG0000094	4.50583	1.96894	4.65084	1.99116	4.55519	1.96305	RLCK	Core	WGD/Segmental
N0.HOG0000095	3.34373	1.69343	3.40539	1.79086	3.22681	1.50794	MLRR	Core	Dispersed
N0.HOG0000097	2.24609	1.22145	2.04876	1.22165	2.59556	1.21923	MLRR	Core	Tandem
N0.HOG0000098	1.94151	1.2529	2.19402	1.42929	1.45315	0.916692	MLRR	Core	WGD/Segmental
N0.HOG0000099	2.57604	1.85881	3.28848	5.52791	2.41141	1.01052	RLCK	Core	WGD/Segmental
N0.HOG0000100	2.40927	1.0026	2.45118	1.10033	2.32165	0.803323	MLRR	Core	Dispersed
N0.HOG0000101	2.86048	1.4145	3.1626	1.45743	2.78764	1.40314	RLCK	Core	WGD/Segmental
N0.HOG0000103	2.71624	1.66873	2.70308	1.70789	2.74369	1.5791	LRR	Core	Dispersed
N0.HOG0000107	2.82946	1.61662	2.87455	1.43782	2.80459	1.70514	RLCK	Core	WGD/Segmental
N0.HOG0000110	2.76273	0.765394	3.03015	0.80134	2.18547	0.687812	LRR	Core	Dispersed
N0.HOG0000112	2.86317	1.48111	2.73927	1.6019	2.99306	1.35172	PERKL	Core	Dispersed
N0.HOG0000113	2.57946	0.897027	1.94983	0.983824	3.32244	0.793459	LRR	Core	WGD/Segmental
N0.HOG0000115	3.06908	1.00448	2.8984	1.02988	3.21774	0.981115	RKF3L	Core	Dispersed
N0.HOG0000116	2.91223	1.70725	3.07164	1.8766	2.62001	1.39621	LRR	Core	Dispersed
N0.HOG0000117	2.61977	1.04799	2.86876	1.04264	2.21125	1.05586	SRK	Core	WGD/Segmental
N0.HOG0000118	2.46666	1.48984	2.53802	1.4669	2.35378	1.54514	SRK	Core	Tandem
N0.HOG0000119	2.89128	0.841173	2.9231	0.973029	2.83378	0.623674	SRK	Core	Proximal
N0.HOG0000120	2.33067	1.39821	2.2536	1.33361	2.51012	1.50287	SRK	Core	WGD/Segmental
N0.HOG0000123	3.54123	1.8081	3.30427	1.65682	3.60042	1.84441	RLCK	Core	WGD/Segmental
N0.HOG0000124	2.99859	1.65316	2.73921	1.4847	3.42738	1.96691	LRR	Core	WGD/Segmental
N0.HOG0000125	3.04256	1.01503	3.19344	1.09235	2.85508	0.919782	LecRK	Core	Dispersed
N0.HOG0000126	2.06	1.00902	2.00236	1.16639	2.13942	0.779361	WAKL	Core	Tandem
N0.HOG0000127	2.37753	1.38565	2.2903	1.37101	2.48588	1.40261	WAKL	Core	Tandem
N0.HOG0000128	2.47009	1.25752	2.42114	1.32179	2.53924	1.1735	WAKL	Core	Tandem
N0.HOG0000131	4.05003	1.98455	4.06291	2.59458	4.04581	1.91207	MLRR	Core	Dispersed
N0.HOG0000132	3.10348	1.5749	3.09612	1.92065	3.10785	1.30332	RLCK	Core	WGD/Segmental
N0.HOG0000133	2.06199	1.51997	1.45285	0.814585	3.47051	3.15096	LRR	Core	Dispersed
N0.HOG0000134	2.53166	1.26099	2.55999	1.24145	2.45207	1.31147	LRR	Core	WGD/Segmental
N0.HOG0000135	1.77763	1.1212	1.7376	1.4768	1.83474	0.584377	WAKL	Core	Dispersed
N0.HOG0000139	3.0147	1.9994	2.92507	2.08897	3.11287	1.89857	LRK10L	Core	Dispersed
N0.HOG0000142	1.78744	1.16197	1.67007	1.28835	1.89306	1.04445	CRK	Core	Dispersed
N0.HOG0000143	1.67013	1.33549	1.64912	1.47252	1.69637	1.15075	WAKL	Core	Dispersed
N0.HOG0000144	4.0365	1.27948	3.6761	1.45012	4.12321	1.23455	RLCK	Core	WGD/Segmental
N0.HOG0000146	2.59389	1.16947	2.92841	1.34099	2.17145	0.953291	WAKL	Core	Tandem
N0.HOG0000147	1.63293	1.33199	1.65828	1.74221	1.59952	0.815208	WAKL	Core	Tandem
N0.HOG0000148	3.13519	1.28537	3.32573	1.45632	2.9408	1.08308	RLCK	Core	WGD/Segmental
N0.HOG0000149	2.72927	1.22756	2.69652	1.45146	2.76243	0.988778	PERKL	Core	WGD/Segmental
N0.HOG0000150	3.66616	1.11071	3.43595	1.02748	3.71959	1.13097	RLCK	Core	Dispersed
N0.HOG0000151	2.0443	1.24158	2.27121	1.26257	1.79192	1.2172	LRR	Core	Dispersed
N0.HOG0000152	3.15869	1.67035	2.95147	1.70554	3.44248	1.62008	LRR	Core	Dispersed
N0.HOG0000153	2.9723	1.49224	3.10422	1.73737	2.85685	1.28036	LRK10L	Core	Dispersed
N0.HOG0000154	2.17228	1.41653	2.1883	1.62671	2.14967	1.14328	PERKL	Core	Dispersed
N0.HOG0000155	2.87775	1.71214	3.51259	2.50621	2.71659	1.51082	RLCK	Core	WGD/Segmental
N0.HOG0000156	3.809	1.04484	3.86246	1.06206	3.74728	1.02581	LRR	Core	WGD/Segmental
N0.HOG0000157	2.0263	1.38462	1.97172	0.769808	2.03145	1.45847	CR4L	Core	Dispersed
N0.HOG0000158	2.62222	0.75003	2.53095	0.805937	2.8103	0.631955	LRR	Core	Dispersed
N0.HOG0000160	2.87733	1.32479	2.89988	1.31328	2.83107	1.34558	MLRR	Core	Tandem
N0.HOG0000162	2.53264	0.921619	2.46681	1.01335	2.63464	0.776233	CrRLK1L	Core	Dispersed
N0.HOG0000164	2.41756	0.928264	2.37464	1.01271	2.45911	0.838062	LRR	Core	WGD/Segmental
N0.HOG0000166	3.2347	1.49383	3.31041	1.48087	3.2186	1.49366	RLCK	Core	WGD/Segmental
N0.HOG0000167	2.62017	1.21871	2.37576	1.26554	3.2431	1.09727	LRR	Core	Dispersed
N0.HOG0000168	2.78622	0.917273	2.66823	1.02346	2.89358	0.816616	LRR	Core	WGD/Segmental
N0.HOG0000169	2.11035	0.749336	2.09615	0.821801	2.12744	0.646097	SRK	Core	Dispersed
N0.HOG0000172	3.54063	1.14994	3.98871	1.1789	3.43358	1.14266	RLCK	Core	WGD/Segmental
N0.HOG0000173	1.65527	1.32456	1.46374	0.859859	1.69428	1.4199	RLCK	Core	Tandem
N0.HOG0000175	2.82189	1.56652	2.96354	1.59561	2.6348	1.52674	LRR	Core	WGD/Segmental
N0.HOG0000177	2.27683	1.26754	2.12387	1.34781	2.56322	1.11409	MLRR	Core	Dispersed
N0.HOG0000180	2.22173	1.33554	2.19818	1.37637	2.24291	1.29446	PERKL	Core	WGD/Segmental
N0.HOG0000182	3.09128	1.36	3.22709	1.39713	2.94462	1.31907	URK	Core	WGD/Segmental
N0.HOG0000184	2.67254	1.2885	2.58639	1.38917	2.77304	1.16593	LRR	Core	WGD/Segmental
N0.HOG0000186	2.74147	1.35169	2.94278	1.87406	2.69727	1.29651	RLCK	Core	Dispersed
N0.HOG0000188	2.00671	1.22072	4.88916	3.93573	1.51505	0.758162	MLRR	Core	Dispersed
N0.HOG0000190	2.13054	0.81034	2.60364	0.882553	2.10587	0.806457	MLRR	Core	Proximal
N0.HOG0000191	2.56359	0.809458	2.72383	0.873259	2.25532	0.687782	MLRR	Core	WGD/Segmental
N0.HOG0000192	2.25933	0.783023	2.39457	0.879274	2.00175	0.600917	MLRR	Core	Tandem
N0.HOG0000193_1	2.03732	1.25255	2.07936	1.46433	1.95212	0.841038	MLRR	Almost Core	Tandem
N0.HOG0000194	2.04296	1.27004	1.93524	1.43025	2.24788	0.961893	MLRR	Core	Tandem
N0.HOG0000195	2.14007	0.802975	2.15733	0.920908	2.10611	0.596615	MLRR	Core	Tandem
N0.HOG0000196	1.95617	0.764975	1.95971	0.879856	1.94641	0.548784	MLRR	Core	Proximal
N0.HOG0000197	2.45805	0.885282	2.15295	0.967216	2.79044	0.794654	LRK	Core	Dispersed
N0.HOG0000198	3.13304	1.03201	3.20584	1.22488	3.06228	0.848339	LecRK	Core	Dispersed
N0.HOG0000199	3.69235	1.68896	5.59494	1.24147	3.44621	1.7446	RLCK	Core	WGD/Segmental
N0.HOG0000203	2.32577	1.30453	2.4205	1.46417	2.14438	1.00012	MLRR	Core	WGD/Segmental
N0.HOG0000204	2.13219	0.867219	2.26187	0.979047	1.89613	0.664279	MLRR	Core	Tandem
N0.HOG0000205	2.00685	0.823374	1.93025	0.894624	2.14285	0.69407	MLRR	Core	Tandem
N0.HOG0000209	2.81939	0.874808	2.64837	0.844476	3.04965	0.915581	LRR	Core	WGD/Segmental
N0.HOG0000212	3.00921	1.36758	2.74696	1.6516	3.1279	1.23327	Extensin	Core	Dispersed
N0.HOG0000214	3.12495	1.38106	2.91186	1.0878	3.18319	1.46157	PERKL	Core	WGD/Segmental
N0.HOG0000215	2.54735	0.807858	2.58062	0.817187	2.45086	0.78096	LRR	Core	WGD/Segmental
N0.HOG0000216	2.3574	1.40336	2.52653	1.52523	1.98115	1.1309	MLRR	Core	Tandem
N0.HOG0000217	2.92966	1.68833	2.85299	1.60245	3.07849	1.85413	MLRR	Core	Tandem
N0.HOG0000218	3.7421	0.636418	4.3357	0.781372	3.39451	0.553293	RLCK	Core	WGD/Segmental
N0.HOG0000221	2.25907	0.748909	2.42149	0.874729	2.06522	0.601622	LRR	Core	WGD/Segmental
N0.HOG0000222	3.5303	0.788265	2.91427	0.812553	4.08317	0.765958	LRR	Core	Dispersed
N0.HOG0000224	2.20977	0.878198	1.94972	0.730339	2.6068	1.10459	SRK	Core	Tandem
N0.HOG0000225	2.95486	1.18442	3.00112	1.29819	2.87865	1.0016	SRK	Core	Tandem
N0.HOG0000226	3.15206	0.758943	2.86036	0.727439	3.23463	0.767856	RLCK	Core	Dispersed
N0.HOG0000227	2.37564	1.13088	2.12914	0.917075	2.55353	1.27499	SRK	Core	Dispersed
N0.HOG0000228	3.12882	0.769945	4.69092	0.824032	3.03071	0.766306	RLCK	Core	Dispersed
N0.HOG0000231	2.57506	1.3019	2.53209	1.38428	2.65978	1.13051	LRR	Core	WGD/Segmental
N0.HOG0000232	2.92543	1.02367	2.9433	0.975621	2.90306	1.07586	LRR	Core	WGD/Segmental
N0.HOG0000233	4.93084	1.56022	4.29177	1.73743	5.02242	1.53394	RLCK	Core	WGD/Segmental
N0.HOG0000235	2.3441	0.751229	1.9801	0.827561	2.7285	0.668425	LRR	Core	WGD/Segmental
N0.HOG0000239	3.06302	0.821204	2.8403	0.862309	3.42686	0.752531	LRR	Core	WGD/Segmental
N0.HOG0000240	3.01637	1.39819	2.95337	1.51509	3.0428	1.34431	RLCK	Core	WGD/Segmental
N0.HOG0000242	2.4378	1.24271	2.6505	1.31776	2.14107	1.13807	LRR	Core	Dispersed
N0.HOG0000243	2.30843	1.25614	1.84339	1.0143	3.07542	1.65537	LRK10L	Core	Tandem
N0.HOG0000244	2.31745	0.947045	2.1011	1.04097	2.60239	0.821265	LRR	Core	Dispersed
N0.HOG0000246	2.91086	1.56319	2.87795	1.57414	3.03475	1.54175	MLRR	Core	Dispersed
N0.HOG0000248	3.19957	1.59115	3.14844	1.54345	3.25592	1.64566	LRR	Core	Dispersed
N0.HOG0000249	2.94267	1.66242	2.9673	1.78307	2.91437	1.52168	PERKL	Core	Dispersed
N0.HOG0000252	2.96686	0.894094	2.5325	1.04524	3.43275	0.752896	LRR	Core	Dispersed
N0.HOG0000253	2.51331	1.50822	2.39605	1.31384	2.58158	1.55929	RLCK	Core	WGD/Segmental
N0.HOG0000254	2.38123	0.739218	2.70729	0.847174	2.0385	0.626448	LRK10L	Core	Dispersed
N0.HOG0000255	2.95006	1.29233	2.93748	1.18032	2.95934	1.40954	LRR	Core	WGD/Segmental
N0.HOG0000256	2.40525	1.31096	2.64056	1.61455	2.14244	0.973793	LecRK	Core	WGD/Segmental
N0.HOG0000257	2.0326	0.776164	1.88387	0.676198	2.17892	0.875982	LecRK	Core	Proximal
N0.HOG0000258	3.11229	1.20194	2.60839	1.22044	3.77835	1.17619	PR5L	Core	Dispersed
N0.HOG0000259	2.45274	1.02111	2.45882	1.9079	2.45174	0.894254	PERKL	Core	WGD/Segmental
N0.HOG0000260	2.6578	0.874067	2.6699	1.16464	2.67868	0.580269	PERKL	Core	Tandem
N0.HOG0000261	3.37025	1.72776	3.22326	1.71939	3.51616	1.7353	CRK	Core	Tandem
N0.HOG0000262	2.84437	1.77372	2.71223	2.00848	3.0234	1.53816	CRK	Core	Tandem
N0.HOG0000263	3.95183	1.06742	3.37266	0.924161	4.04354	1.09007	CRK	Core	Dispersed
N0.HOG0000267	4.76517	1.03689	4.29665	1.04471	5.1981	1.02926	LRR	Core	WGD/Segmental
N0.HOG0000268	2.93482	1.44675	2.81381	1.44125	3.2121	1.45883	LRR	Core	Dispersed
N0.HOG0000269	2.66754	1.42787	2.63399	1.38443	2.7575	1.54537	LRR	Core	WGD/Segmental
N0.HOG0000270	2.93671	1.54921	2.97944	1.46571	2.8796	1.65567	LRR	Core	Dispersed
N0.HOG0000271	3.10428	1.26131	2.86824	1.24493	3.1567	1.264	RLCK	Core	Dispersed
N0.HOG0000273	3.21231	1.35355	4.50194	1.9346	2.43949	1.00581	LRR	Core	Tandem
N0.HOG0000281	2.89076	1.61712	4.1252	1.93047	2.52525	1.54196	RLCK	Core	Dispersed
N0.HOG0000283	2.23861	0.736704	2.08478	0.795097	2.66283	0.573769	LRR	Core	WGD/Segmental
N0.HOG0000284	2.74908	0.842423	2.55162	0.870929	3.21762	0.773664	LRR	Core	Dispersed
N0.HOG0000286	2.6369	0.912333	3.02885	1.08878	2.43486	0.822041	RLCK	Core	WGD/Segmental
N0.HOG0000287	3.74583	1.29542	3.55812	1.3602	3.78862	1.27869	RLCK	Core	WGD/Segmental
N0.HOG0000289	3.60621	1.80199	3.48309	1.87583	3.74764	1.71539	RLCK	Core	WGD/Segmental
N0.HOG0000292	3.60133	1.44033	3.40916	1.39238	3.6471	1.4533	LRR	Core	Dispersed
N0.HOG0000293	1.68532	1.45055	1.40746	1.08149	2.06076	1.94911	LRR	Core	WGD/Segmental
N0.HOG0000297	2.69327	1.60519	2.82505	1.71654	2.43072	1.38322	MLRR	Core	Dispersed
N0.HOG0000299	2.27437	1.44158	2.09096	1.15958	2.48732	1.76953	WAKL	Core	Dispersed
N0.HOG0000300	3.78841	2.02929	3.87682	2.10089	3.74128	1.98878	RLCK	Core	WGD/Segmental
N0.HOG0000302	2.16465	1.00922	2.32573	0.892963	1.95162	1.16025	LRR	Core	Dispersed
N0.HOG0000304	2.30594	0.909257	2.13354	1.03741	2.60795	0.69977	LRR	Core	WGD/Segmental
N0.HOG0000305	2.18966	0.941203	2.17168	0.974199	2.23727	0.850248	LRR	Core	Dispersed
N0.HOG0000306	2.01912	0.878979	1.83509	0.879214	2.50844	0.877621	LRR	Core	Dispersed
N0.HOG0000307	1.88655	0.818222	1.85339	0.843764	1.93671	0.775411	LRR	Core	WGD/Segmental
N0.HOG0000308	3.85804	0.786858	1.98208	0.801253	4.30673	0.782934	RLCK	Core	WGD/Segmental
N0.HOG0000309	2.02093	1.19045	2.12289	1.28872	1.82155	0.999658	MLRR	Core	Dispersed
N0.HOG0000310	1.79854	1.03824	1.94158	0.96321	1.69582	1.09014	RLCK	Core	Dispersed
N0.HOG0000311	3.12396	1.12757	4.17315	1.03052	2.84658	1.15166	RLCK	Core	Dispersed
N0.HOG0000312	2.4815	1.26562	2.6015	1.12633	2.38558	1.37336	RLCK	Core	Dispersed
N0.HOG0000313	2.68291	0.815974	2.99231	1.15187	2.39361	0.504573	LRR	Core	Tandem
N0.HOG0000314	1.91699	1.08383	1.44144	0.878352	2.75977	1.50988	LRR	Core	WGD/Segmental
N0.HOG0000315	2.08004	0.912742	1.9629	1.09036	2.23364	0.675984	LRR	Core	Dispersed
N0.HOG0000316	2.47507	1.34108	2.19405	1.62393	2.69983	1.11027	RLCK	Core	WGD/Segmental
N0.HOG0000317	2.53865	0.866655	2.17042	0.890293	2.59047	0.862706	RLCK	Core	WGD/Segmental
N0.HOG0000318	3.06035	1.12001	2.48706	0.88865	3.20885	1.18022	RLCK	Core	WGD/Segmental
N0.HOG0000325	2.42878	0.848859	2.14589	0.950417	2.65978	0.764687	PERKL	Core	WGD/Segmental
N0.HOG0000326	3.73344	1.84822	3.66148	2.20766	3.74716	1.77272	RLCK	Core	Dispersed
N0.HOG0000327	2.61951	1.24567	2.53754	1.29158	2.73564	1.17723	SRK	Core	Dispersed
N0.HOG0000328	2.68707	1.21057	2.76124	1.25062	2.54618	1.13449	MLRR	Core	WGD/Segmental
N0.HOG0000330	2.49722	1.12879	3.06937	1.39091	2.13278	0.962199	RLCK	Core	WGD/Segmental
N0.HOG0000333	2.94563	1.38934	2.61568	1.33256	3.23429	1.43846	Extensin	Core	Dispersed
N0.HOG0000336	2.62899	1.2756	2.44227	1.19037	2.92734	1.41122	LRR	Core	Dispersed
N0.HOG0000337	2.27126	0.901667	2.32801	0.986346	2.20195	0.76406	CrRLK1L	Core	WGD/Segmental
N0.HOG0000341	2.57243	1.30468	2.49502	1.30448	2.67892	1.30356	CrRLK1L	Core	Dispersed
N0.HOG0000342	2.2919	0.944754	2.1908	0.854455	2.46877	1.07568	LRR	Core	WGD/Segmental
N0.HOG0000343	3.11841	1.50328	2.80495	1.57545	3.40221	1.43521	WAKL	Core	Dispersed
N0.HOG0000344	2.49009	1.49853	2.33065	1.57598	2.78662	1.38273	LRK	Core	Dispersed
N0.HOG0000346	3.2027	1.81003	3.02787	2.00889	3.35679	1.63171	LRR	Core	WGD/Segmental
N0.HOG0000347	2.59636	1.23723	2.66631	1.22865	2.4457	1.25393	LRR	Core	Dispersed
N0.HOG0000348	2.6474	1.33742	2.41701	1.38894	3.05263	1.24472	LRR	Core	Dispersed
N0.HOG0000350	2.91054	0.780466	4.41583	0.564219	2.88415	0.783817	RLCK	Core	WGD/Segmental
N0.HOG0000352	2.77624	1.03035	2.49188	1.38488	2.93081	0.834091	RLCK	Core	WGD/Segmental
N0.HOG0000354	2.64406	1.24055	2.76493	1.30279	2.31275	1.0696	LRR	Core	Dispersed
N0.HOG0000355	3.30205	1.61635	4.31672	1.52639	3.0931	1.63842	RLCK	Core	Dispersed
N0.HOG0000356	2.24985	0.846947	2.26453	0.902339	2.21915	0.745686	LRR	Core	Dispersed
N0.HOG0000358	3.40031	1.17057	3.0198	1.25313	3.83148	1.07581	LRR	Core	Dispersed
N0.HOG0000359	2.7845	1.24272	2.84037	1.39446	2.70796	1.03975	LRR	Core	Dispersed
N0.HOG0000360	3.06621	1.42037	3.23326	1.44702	3.00749	1.40369	RLCK	Core	Dispersed
N0.HOG0000361	2.99967	1.46734	2.87311	1.60759	3.03513	1.42358	RLCK	Core	WGD/Segmental
N0.HOG0000362	3.42398	0.886991	5.45533	1.35125	2.94815	0.778267	RLCK	Core	WGD/Segmental
N0.HOG0000363	2.77663	0.896955	3.25878	0.920696	2.63372	0.889213	RLCK	Core	Dispersed
N0.HOG0000364	1.92317	0.788802	2.05064	0.895223	1.68186	0.58864	MLRR	Core	Proximal
N0.HOG0000365	2.24048	1.11885	2.53363	1.11425	1.86327	1.12276	LecRK	Core	Tandem
N0.HOG0000371	2.65302	1.69594	2.83223	2.06286	2.43884	1.26167	LRR	Core	Dispersed
N0.HOG0000373	2.66417	0.764093	3.17524	1.03433	2.57674	0.718602	LecRK	Core	Dispersed
N0.HOG0000375	2.58262	1.04356	2.44172	1.0653	2.95816	0.984747	LRR	Core	Dispersed
N0.HOG0000376	3.28005	1.87272	3.2353	1.83699	3.33768	1.91829	LRK	Core	Dispersed
N0.HOG0000380	3.64415	1.67118	3.57918	1.71703	3.70988	1.62159	LRR	Core	WGD/Segmental
N0.HOG0000383	2.66383	0.94028	2.54478	1.02728	2.87924	0.793545	MLRR	Core	Dispersed
N0.HOG0000384	2.34237	0.968753	2.40237	1.23609	2.27619	0.683251	LecRK	Core	WGD/Segmental
N0.HOG0000388	3.191	1.57285	3.05496	1.5715	3.46116	1.57442	CR4L	Core	Dispersed
N0.HOG0000390	3.69084	2.07411	3.71821	2.12158	3.64995	2.00272	CrRLK1L	Core	Dispersed
N0.HOG0000391	3.29857	1.64671	3.06318	1.48665	3.34276	1.67794	RLCK	Core	WGD/Segmental
N0.HOG0000394	3.00882	1.5195	2.59908	1.51308	3.29349	1.52164	LRR	Core	WGD/Segmental
N0.HOG0000402	3.12971	1.63781	3.15758	1.64776	3.08441	1.62173	LRR	Core	Dispersed
N0.HOG0000404	2.61004	1.90215	2.60964	1.91489	2.60955	1.87546	SRK	Core	Dispersed
N0.HOG0000406	3.89257	1.75676	4.06208	2.09849	3.84754	1.67089	RLCK	Core	Dispersed
N0.HOG0000407	2.602	1.29105	2.71624	1.23317	2.47215	1.35394	LRR	Core	WGD/Segmental
N0.HOG0000410	3.57684	1.48822	3.29437	1.26389	3.73687	1.61447	RLCK	Core	Dispersed
N0.HOG0000411	2.88101	1.5552	3.45914	2.81598	2.58951	0.921773	RLCK	Core	WGD/Segmental
N0.HOG0000412	2.4821	1.31223	2.26982	1.101	2.68873	1.51935	LecRK	Core	WGD/Segmental
N0.HOG0000413	2.6182	1.56156	2.73809	1.53588	2.49213	1.58669	LecRK	Core	Tandem
N0.HOG0000416	2.30554	0.938605	2.38068	0.960767	2.18807	0.903932	LRR	Core	WGD/Segmental
N0.HOG0000418	3.16283	1.35061	3.43382	1.36146	3.11957	1.34849	RLCK	Core	Dispersed
N0.HOG0000419	2.85482	1.12131	2.82292	1.17228	2.88393	1.07139	RLCK	Core	WGD/Segmental
N0.HOG0000423	3.14927	1.45183	2.8497	1.44742	3.53162	1.45589	RLCK	Core	Dispersed
N0.HOG0000424	2.50249	1.66608	2.1369	0.970572	2.58309	1.81758	RLCK	Core	WGD/Segmental
N0.HOG0000425	2.81181	1.11628	3.18985	1.26802	2.48908	0.986572	RKF3L	Core	Dispersed
N0.HOG0000426	3.85985	1.38645	2.86329	1.19581	3.86943	1.38847	RLCK	Core	WGD/Segmental
N0.HOG0000428	3.06532	1.85782	3.17341	1.91724	2.93951	1.7877	LRK	Core	Dispersed
N0.HOG0000429	2.83084	1.07472	2.68797	1.09519	3.27901	1.00942	LRR	Core	Dispersed
N0.HOG0000430	2.83267	0.985174	2.90173	1.07076	2.74341	0.87938	LRR	Core	WGD/Segmental
N0.HOG0000431	3.331	1.76606	3.28589	1.77392	3.39715	1.75356	LRR	Core	Dispersed
N0.HOG0000433	3.26707	1.47439	3.22045	1.47175	3.3362	1.47705	CrRLK1L	Core	WGD/Segmental
N0.HOG0000436	2.38109	0.889438	1.94647	1.04841	2.63808	0.792961	RLCK	Core	Dispersed
N0.HOG0000441	4.34809	1.32562	3.57939	1.29034	4.52501	1.3331	RLCK	Core	WGD/Segmental
N0.HOG0000443	2.7676	1.34582	2.76278	1.42108	2.77206	1.25981	LRR	Core	Dispersed
N0.HOG0000446	2.99769	1.07707	2.4619	1.02917	3.25346	1.09947	RLCK	Core	Dispersed
N0.HOG0000447	2.55556	1.29558	2.14396	1.89276	2.62661	1.18856	LecRK	Core	Dispersed
N0.HOG0000448	3.17922	1.49958	2.49837	1.18471	3.26649	1.53931	MLRR	Core	Dispersed
N0.HOG0000449	3.29918	1.47019	3.6871	1.66118	3.23275	1.43704	RLCK	Core	WGD/Segmental
N0.HOG0000450	3.21288	1.49562	3.3937	1.52321	2.84157	1.43732	CR4L	Core	Dispersed
N0.HOG0000451	3.61111	1.38292	2.91582	1.58013	3.78294	1.33263	RLCK	Core	WGD/Segmental
N0.HOG0000456	3.08854	1.38931	2.95886	1.50347	3.28221	1.2137	LRR	Core	WGD/Segmental
N0.HOG0000459	3.03621	1.21168	3.34326	1.33988	2.66756	1.05729	PERKL	Core	WGD/Segmental
N0.HOG0000460	3.9803	1.04739	4.26655	1.16049	3.575	0.888191	LRR	Core	WGD/Segmental
N0.HOG0000463	2.55018	1.07682	2.63081	1.18932	2.39982	0.867031	MLRR	Core	WGD/Segmental
N0.HOG0000466	3.13149	1.8989	3.18114	2.3875	3.12228	1.83827	RLCK	Core	WGD/Segmental
N0.HOG0000467	3.58255	1.8554	3.90761	2.28017	3.50574	1.75551	RLCK	Core	WGD/Segmental
N0.HOG0000468	4.19886	2.11326	3.95287	2.23515	4.31813	2.05344	RLCK	Core	Dispersed
N0.HOG0000471	2.87473	1.74143	2.78142	1.6846	2.99369	1.81334	LRR	Core	WGD/Segmental
N0.HOG0000474	2.70026	1.40574	3.05103	1.80679	2.34938	1.00626	PERKL	Core	WGD/Segmental
N0.HOG0000476	3.02978	1.83284	2.84912	1.74642	3.20457	1.91545	URK	Core	WGD/Segmental
N0.HOG0000477	2.49611	1.38033	2.382	1.3874	2.77507	1.36475	LRR	Core	Dispersed
N0.HOG0000478	2.52664	1.38017	2.59268	1.38614	2.44477	1.37167	LRR	Core	WGD/Segmental
N0.HOG0000479	2.90272	1.63053	2.87973	1.63794	2.93305	1.61889	RLCK	Core	Dispersed
N0.HOG0000481	3.18379	1.41452	2.39776	1.20328	3.19996	1.41905	RLCK	Core	Dispersed
N0.HOG0000485	2.62913	1.23977	2.7494	1.3735	2.58781	1.19464	MLRR	Core	WGD/Segmental
N0.HOG0000487	3.05691	0.763812	3.20129	0.841907	2.89466	0.678328	LRK	Core	Dispersed
N0.HOG0000492	2.68423	1.20289	2.68854	1.23347	2.67483	1.15173	LRR	Core	Dispersed
N0.HOG0000494	2.5776	1.10027	2.46504	1.1231	2.82396	1.04978	LRR	Core	Dispersed
N0.HOG0000495	2.71924	1.24725	2.24246	1.34599	3.21379	1.14203	PERKL	Core	Dispersed
N0.HOG0000496	3.55068	0.72371	3.60038	0.825087	3.50788	0.647265	PERKL	Core	Proximal
N0.HOG0000497	2.96372	0.898587	2.81879	1.02546	3.14082	0.738204	LRR	Core	Dispersed
N0.HOG0000499	2.65211	0.90627	2.33642	0.969267	2.71464	0.89247	RLCK	Core	WGD/Segmental
N0.HOG0000502	3.56889	1.48176	3.11144	1.33697	3.6887	1.51803	RLCK	Core	Dispersed
N0.HOG0000503	2.75523	1.5062	3.42416	2.37939	2.61609	1.3251	RLCK	Core	Dispersed
N0.HOG0000505	2.19973	0.725115	2.17223	0.784929	2.26367	0.575056	LRR	Core	Dispersed
N0.HOG0000506	2.48021	0.951596	2.30671	0.847172	2.65418	1.05792	LRR	Core	Dispersed
N0.HOG0000507	3.43982	1.13032	3.16738	1.32038	3.53332	1.06133	RLCK	Core	Dispersed
N0.HOG0000513	1.89548	0.805981	1.8241	0.843555	1.96877	0.765064	LecRK	Core	Tandem
N0.HOG0000514	2.76031	1.26619	3.22002	1.41549	2.25295	1.10025	LecRK	Core	Tandem
N0.HOG0000515	2.57996	1.13808	2.27577	1.28389	2.87284	0.994686	LecRK	Core	Tandem
N0.HOG0000519	2.91929	0.931362	3.11291	0.937417	2.64547	0.922317	CrRLK1L	Core	WGD/Segmental
N0.HOG0000520	2.07786	0.671784	2.03583	0.726651	2.14417	0.577676	MLRR	Core	Tandem
N0.HOG0000521	3.79901	1.01723	4.47929	1.12161	3.67368	0.998274	LecRK	Core	WGD/Segmental
N0.HOG0000524	1.85977	1.14305	1.80305	1.13811	1.99075	1.15314	LRR	Core	Proximal
N0.HOG0000528	2.34047	0.744169	2.21804	0.788767	2.62091	0.645227	LRR	Core	WGD/Segmental
N0.HOG0000530	2.01847	0.773488	2.08261	0.769987	1.92558	0.777432	LRR	Core	WGD/Segmental
N0.HOG0000535	3.48372	0.896339	3.41369	1.01079	3.51045	0.848734	CrRLK1L	Core	Dispersed
N0.HOG0000537	3.09127	1.26579	2.92941	1.30922	3.37774	1.18697	LRR	Core	Dispersed
N0.HOG0000539	4.14332	2.20812	4.32573	2.64329	4.10759	2.12181	CR4L	Core	Dispersed
N0.HOG0000542	2.53724	0.960675	2.72811	0.999762	2.32242	0.916298	LecRK	Core	Dispersed
N0.HOG0000544	2.26824	1.4384	2.55656	1.7838	1.70232	0.760088	MLRR	Core	Dispersed
N0.HOG0000546	3.45153	1.62761	3.58816	1.62507	3.30659	1.62916	LecRK	Core	WGD/Segmental
N0.HOG0000548	3.20362	1.07561	4.36129	1.32784	3.0376	1.0394	RLCK	Core	WGD/Segmental
N0.HOG0000549	2.561	1.61724	2.97337	3.46803	2.4305	1.0385	RLCK	Core	WGD/Segmental
N0.HOG0000550	2.5548	1.53591	2.38341	1.39433	2.72887	1.67891	LecRK	Core	Dispersed
N0.HOG0000551	2.29997	0.8832	2.34752	0.876988	2.22226	0.89207	CR4L	Core	Dispersed
N0.HOG0000552	2.8729	1.0715	2.61584	1.11817	3.0562	1.03709	LRR	Core	WGD/Segmental
N0.HOG0000553	2.37977	1.07268	2.4415	1.11668	2.23186	0.967924	LRR	Core	Dispersed
N0.HOG0000557	3.99851	2.63135	4.07031	2.97016	3.9774	2.53618	RLCK	Core	Dispersed
N0.HOG0000558	3.15135	1.53276	3.29323	1.4178	3.10456	1.56558	RLCK	Core	Tandem
N0.HOG0000559	3.47614	1.73826	3.1901	1.85708	3.56283	1.70271	RLCK	Core	Tandem
N0.HOG0000561	3.60268	2.30402	4.2241	2.22229	3.43048	2.32544	Extensin	Core	Dispersed
N0.HOG0000563	3.33979	1.41869	3.35432	1.43172	3.33019	1.41066	RLCK	Core	Dispersed
N0.HOG0000564	3.51358	1.56446	3.45583	1.81447	3.53752	1.45508	RLCK	Core	WGD/Segmental
N0.HOG0000566	3.70218	1.5499	3.81807	1.61342	3.54616	1.46454	CR4L	Core	Dispersed
N0.HOG0000567	2.43655	1.34329	1.75567	0.919967	2.92496	1.64686	LecRK	Core	Tandem
N0.HOG0000568	2.04027	1.2343	1.8077	1.17843	2.26168	1.28659	LecRK	Core	Tandem
N0.HOG0000575	2.99681	0.778152	4.05875	1.03424	2.5592	0.673344	RLCK	Core	Dispersed
N0.HOG0000576	2.41804	0.737724	2.68233	0.814934	2.05617	0.625944	SRK	Core	Dispersed
N0.HOG0000577	4.32642	1.82297	4.07702	1.62148	4.36162	1.85189	RLCK	Core	Dispersed
N0.HOG0000579	2.54512	0.859765	2.5222	0.731137	2.55202	0.924912	RLCK	Core	WGD/Segmental
N0.HOG0000581	3.05086	0.746697	2.77461	0.792087	3.35159	0.695709	LecRK	Core	Tandem
N0.HOG0000582	2.34304	0.740944	2.00346	0.683831	2.71213	0.802876	LecRK	Core	Tandem
N0.HOG0000583	4.2505	1.72129	4.17325	1.88849	4.28682	1.63843	RLCK	Core	Dispersed
N0.HOG0000584	2.63261	1.33651	2.70869	1.39399	2.46671	1.21159	SRK	Core	Dispersed
N0.HOG0000585	2.65789	1.1212	2.67184	1.13095	2.63262	1.10416	LRR	Core	Dispersed
N0.HOG0000586	2.50734	1.26188	2.46103	1.37553	2.55586	1.13435	CRK	Core	WGD/Segmental
N0.HOG0000587	2.70629	0.854823	2.75222	0.878142	2.65797	0.830299	LecRK	Core	Dispersed
N0.HOG0000591	2.15322	1.21313	2.45725	1.43783	1.78118	0.938749	CRK	Core	Tandem
N0.HOG0000592	2.44066	1.12888	2.04938	1.26756	2.86631	0.974453	CRK	Core	Tandem
N0.HOG0000593	2.45489	1.17269	1.27251	2.69246	2.47295	1.18204	CRK	Core	Tandem
N0.HOG0000594	2.13845	0.781306	2.0476	0.76097	2.22141	0.799919	CRK	Core	Tandem
N0.HOG0000596	2.48241	1.21858	2.37093	1.15789	2.79839	1.39062	LRR	Core	Dispersed
N0.HOG0000600	2.9293	0.790161	3.31509	0.830233	2.87013	0.784134	RLCK	Core	WGD/Segmental
N0.HOG0000604	1.8694	1.15774	1.82517	1.1786	1.90767	1.13597	CRK	Core	Tandem
N0.HOG0000605	1.96509	0.747805	1.82851	0.716447	2.10521	0.779783	CRK	Core	Tandem
N0.HOG0000606	2.02803	0.746347	1.85128	0.770137	2.19577	0.722646	CRK	Core	Tandem
N0.HOG0000607	2.20698	1.17435	1.85802	1.83828	2.58409	0.444499	CRK	Core	Proximal
N0.HOG0000608	2.57576	1.09836	2.53186	0.61763	2.57682	1.15925	CRK	Core	Dispersed
N0.HOG0000609	1.73107	1.08092	1.25769	1.20856	2.57007	0.851537	SRK	Core	Dispersed
N0.HOG0000610	2.57096	1.15335	3.08827	0.795107	2.45682	1.22757	RLCK	Core	WGD/Segmental
N0.HOG0000616	3.22757	1.51136	2.62199	1.42287	3.40888	1.53579	RLCK	Core	WGD/Segmental
N0.HOG0000617	2.70244	1.13427	2.52532	1.24679	2.94619	0.976561	LRR	Core	WGD/Segmental
N0.HOG0000621	2.59798	0.693836	2.63797	0.729723	2.46444	0.579028	LRR	Core	WGD/Segmental
N0.HOG0000622	2.86626	1.49975	2.83722	1.5947	2.9371	1.2604	LRR	Core	Dispersed
N0.HOG0000623	2.79196	1.20952	2.79372	1.25938	2.7839	1.07593	LRR	Core	Dispersed
N0.HOG0000624	1.96987	1.35978	1.96349	1.29005	1.9755	1.4326	CRK	Core	WGD/Segmental
N0.HOG0000625	3.07702	0.703844	2.93593	0.761141	3.3061	0.607759	SRK	Core	WGD/Segmental
N0.HOG0000626	2.12283	1.17456	1.89251	1.1891	2.39284	1.15806	CRK	Core	Tandem
N0.HOG0000627	2.65047	0.873698	2.93739	0.901173	2.32993	0.842458	CRK	Core	Tandem
N0.HOG0000628	3.84178	1.99864	3.8272	2.23198	3.85968	1.70352	LRR	Core	Dispersed
N0.HOG0000629	2.9822	1.3553	3.18174	1.47168	2.67745	1.17769	LRR	Core	WGD/Segmental
N0.HOG0000632	2.06917	1.16717	2.25725	1.48656	1.84325	0.785533	CRK	Core	Proximal
N0.HOG0000633	3.12693	1.62219	3.04833	1.65219	3.21297	1.5874	CRK	Core	Tandem
N0.HOG0000634	2.33924	1.11234	2.25363	1.33743	2.42873	0.866751	CRK	Core	Tandem
N0.HOG0000635	2.05918	1.2795	2.41984	1.2019	1.64562	1.36566	CRK	Core	Tandem
N0.HOG0000636	2.3239	1.33542	1.53261	0.861366	2.73604	1.582	CRK	Core	Tandem
N0.HOG0000637	2.0933	1.22765	2.11041	1.30248	2.07199	1.14328	CRK	Core	Tandem
N0.HOG0000638	2.33905	1.35428	2.21486	1.62015	2.47059	1.06386	CRK	Core	Proximal
N0.HOG0000639	1.73303	1.50942	1.78972	1.69852	1.64219	1.20682	CRK	Core	Proximal
N0.HOG0000641	3.50508	0.869766	3.3285	0.92894	3.69803	0.803067	LRR	Core	WGD/Segmental
N0.HOG0000647	2.94402	1.14511	2.78708	1.12401	3.15396	1.1728	RLCK	Core	WGD/Segmental
N0.HOG0000648	2.93986	1.46279	2.3347	1.10284	3.04691	1.52591	RLCK	Core	WGD/Segmental
N0.HOG0000651	2.24927	0.830918	2.42839	0.862855	1.83569	0.757321	LRR	Core	WGD/Segmental
N0.HOG0000654	4.00016	2.32218	4.00175	2.36821	4.07126	2.24819	SRK	Core	WGD/Segmental
N0.HOG0000655	2.70729	1.32948	2.62566	1.38237	2.83666	1.24391	SRK	Core	Tandem
N0.HOG0000656	2.71326	1.09181	2.43365	1.09199	3.00506	1.09105	LecRK	Core	Dispersed
N0.HOG0000657	2.8075	1.13255	3.01729	1.19642	2.35213	0.994026	LRR	Core	Dispersed
N0.HOG0000659	3.15116	0.787554	3.24114	0.822178	2.94725	0.710296	LRR	Core	Dispersed
N0.HOG0000660	2.65354	1.49307	2.872	1.50181	2.40483	1.48141	CRK	Core	Dispersed
N0.HOG0000663	2.03934	1.35186	2.31715	1.82904	1.72464	0.812507	LecRK	Core	Dispersed
N0.HOG0000664	3.30438	1.07536	3.08506	1.07189	3.66089	1.08036	MLRR	Core	Dispersed
N0.HOG0000666	1.98813	1.28397	1.8747	1.42331	2.2025	1.01503	MLRR	Core	Dispersed
N0.HOG0000668	3.5303	1.88949	3.75424	1.879	3.3484	1.89671	LRR	Core	WGD/Segmental
N0.HOG0000670	2.67397	1.56534	2.50715	1.46233	2.8869	1.69664	WAKL	Core	Tandem
N0.HOG0000671	2.21563	0.858455	1.97459	0.985872	2.53216	0.688761	WAKL	Core	Tandem
N0.HOG0000674	2.74539	1.24049	2.66516	1.34523	2.83673	1.11649	LRR	Core	Dispersed
N0.HOG0000676	3.25881	1.52083	3.55327	1.19228	3.20149	1.58039	RLCK	Core	WGD/Segmental
N0.HOG0000677	3.29056	1.38763	3.36202	1.47914	3.24239	1.2494	SRK	Core	Dispersed
N0.HOG0000679	2.67429	1.2334	2.78755	1.43769	2.54229	0.997006	PERKL	Core	Dispersed
N0.HOG0000682	4.2291	1.48684	4.33761	1.55395	4.11589	1.41729	LRR	Core	Dispersed
N0.HOG0000684	2.72775	1.36869	2.83044	1.40283	2.55448	1.31083	LRR	Core	WGD/Segmental
N0.HOG0000685	3.23778	1.74088	3.14452	1.96649	3.3165	1.54322	PERKL	Core	WGD/Segmental
N0.HOG0000686	2.825	1.93067	3.27987	2.03005	2.60066	1.87966	RLCK	Core	Dispersed
N0.HOG0000687	3.2223	2.20042	3.19943	2.12259	3.2279	2.22172	RLCK	Core	WGD/Segmental
N0.HOG0000688	3.54276	0.93937	2.9503	1.6993	3.65715	0.788845	RLCK	Core	WGD/Segmental
N0.HOG0000691	2.73981	1.17557	2.79619	1.55671	2.72341	1.07516	RLCK	Core	Dispersed
N0.HOG0000693	2.56762	1.39206	2.57573	1.47356	2.53919	1.13279	LRR	Core	WGD/Segmental
N0.HOG0000696	2.52122	0.885109	2.62047	0.914133	2.37693	0.843414	LRR	Core	WGD/Segmental
N0.HOG0000699	2.27906	1.60525	2.30945	1.51288	2.24642	1.70191	CRK	Core	Dispersed
N0.HOG0000700	2.91157	1.83144	2.92179	1.89104	2.89475	1.74135	CrRLK1L	Core	WGD/Segmental
N0.HOG0000701	2.3831	1.06073	2.33204	1.19057	2.45226	0.894442	LRR	Core	Dispersed
N0.HOG0000702	2.45678	0.960356	2.51538	0.965855	2.28908	0.944259	LRR	Core	Dispersed
N0.HOG0000703	3.50434	1.60045	3.545	1.5044	3.49345	1.6186	RLCK	Core	Dispersed
N0.HOG0000704	2.87208	1.48017	2.79493	1.51392	2.95992	1.43992	LecRK	Core	Tandem
N0.HOG0000705	2.32666	0.867106	2.26076	0.884689	2.4004	0.846127	LecRK	Core	Tandem
N0.HOG0000706	2.73814	0.901727	4.03806	2.41245	2.64528	0.811179	LecRK	Core	Tandem
N0.HOG0000710	2.08302	0.905473	2.17105	0.962298	1.9591	0.766363	LRR	Core	Dispersed
N0.HOG0000712	3.21393	1.50319	3.14704	1.49793	3.33405	1.51175	MLRR	Core	Dispersed
N0.HOG0000713	2.8167	0.754106	2.71375	0.784433	2.89729	0.728972	WAKL	Core	Dispersed
N0.HOG0000714	3.52767	1.6832	3.38806	1.57322	3.61192	1.70457	RLCK	Core	WGD/Segmental
N0.HOG0000715	3.82147	1.30358	2.93243	1.4868	4.02954	1.25894	RLCK	Core	WGD/Segmental
N0.HOG0000716	2.60577	0.878384	2.40056	0.966546	2.7131	0.831289	LecRK	Core	Dispersed
N0.HOG0000717	4.38997	0.689119	5.37045	0.72595	4.1499	0.680091	RLCK	Core	WGD/Segmental
N0.HOG0000722	3.50214	1.72744	3.08758	1.83361	3.9908	1.60031	LRR	Core	Dispersed
N0.HOG0000723	3.06902	1.86598	3.12562	2.00222	3.0079	1.71989	LecRK	Core	Dispersed
N0.HOG0000724	3.08781	1.47277	3.18481	1.40344	2.96053	1.56099	LRR	Core	Dispersed
N0.HOG0000725	2.83916	1.61396	2.80111	1.61358	2.91947	1.61344	LRR	Core	Dispersed
N0.HOG0000728	2.43505	1.64145	2.66688	2.05827	2.11589	1.06866	LRR	Core	Dispersed
N0.HOG0000729	3.22501	1.46534	3.18369	1.40778	3.35306	1.58276	LRR	Core	WGD/Segmental
N0.HOG0000730	3.7112	1.668	2.69377	1.89181	3.98268	1.60499	LRR	Core	WGD/Segmental
N0.HOG0000734	2.79112	1.06197	2.83342	1.08674	2.67254	0.993161	LRR	Core	Dispersed
N0.HOG0000736	3.39864	1.36834	2.95806	1.52994	3.75875	1.2337	LRR	Core	WGD/Segmental
N0.HOG0000737	2.87386	0.955404	2.77678	1.06551	2.9162	0.90106	RLCK	Core	WGD/Segmental
N0.HOG0000738	2.33353	1.33694	2.09039	1.08511	2.57516	1.58767	LecRK	Core	WGD/Segmental
N0.HOG0000740	3.37791	1.86871	3.35205	2.10769	3.3876	1.75155	RLCK	Core	WGD/Segmental
N0.HOG0000741	2.37108	1.65076	3.37997	2.61785	2.10507	1.39702	RLCK	Core	Tandem
N0.HOG0000745	4.34547	2.41679	3.99931	2.46585	4.4259	2.40594	RLCK	Core	Dispersed
N0.HOG0000746	3.87562	2.58948	4.03204	2.83668	3.81077	2.48317	LRR	Core	Dispersed
N0.HOG0000747	2.57309	0.97507	2.53483	0.99776	2.6307	0.939391	LRR	Core	Dispersed
N0.HOG0000750	3.50268	1.53496	3.73381	1.75202	3.40652	1.44571	RLCK	Core	WGD/Segmental
N0.HOG0000752	3.84938	2.00059	3.6572	2.13517	4.03066	1.87048	LRR	Core	Dispersed
N0.HOG0000753	2.77598	1.35798	4.24801	1.56052	2.58127	1.33041	RLCK	Core	WGD/Segmental
N0.HOG0000754	3.32467	0.962673	2.94936	1.01593	3.7774	0.89696	LRR	Core	WGD/Segmental
N0.HOG0000756	1.85357	1.20242	2.04188	1.41628	1.47241	0.769449	MLRR	Core	Dispersed
N0.HOG0000758	3.53932	1.47908	3.89109	1.55724	3.35573	1.43717	RLCK	Core	Dispersed
N0.HOG0000760	3.44888	1.47205	3.16793	1.72659	3.50191	1.42192	RLCK	Core	Dispersed
N0.HOG0000762	3.08414	2.02306	3.10869	2.25593	3.06912	1.88239	RLCK	Core	Dispersed
N0.HOG0000766	2.64757	0.809434	2.5282	1.07402	2.6791	0.728794	SRK	Core	Dispersed
N0.HOG0000767	2.99791	1.76361	3.05667	1.69547	2.91365	1.85714	LRR	Core	Dispersed
N0.HOG0000773	3.24305	1.61128	3.35223	1.70769	3.08276	1.46992	CrRLK1L	Core	Dispersed
N0.HOG0000774	3.03418	1.1587	2.91458	1.26996	3.21626	0.984809	SRK	Core	Dispersed
N0.HOG0000775	2.64282	1.28138	2.8631	1.47984	2.36466	1.03052	LRR	Core	Dispersed
N0.HOG0000779	2.09663	1.27181	1.49485	1.114	2.21912	1.30278	RLCK	Core	WGD/Segmental
N0.HOG0000780	2.84779	1.11852	2.9339	1.27898	2.65803	0.774872	LRR	Core	Proximal
N0.HOG0000784	2.77051	0.962946	2.57102	1.06675	3.05784	0.812048	SRK	Core	Dispersed
N0.HOG0000785	1.91512	1.16042	2.02437	1.26633	1.77022	1.02094	RLCK	Core	Dispersed
N0.HOG0000786	1.74877	1.20294	1.78991	1.44047	1.69862	0.922669	LRR	Core	Dispersed
N0.HOG0000788	2.74888	0.860977	2.99707	0.511511	2.6925	0.933425	RLCK	Core	Dispersed
N0.HOG0000789	2.48652	1.39293	3.03635	2.22006	2.23833	1.02311	RLCK	Core	Dispersed
N0.HOG0000791	2.71194	0.776066	3.02788	0.935459	2.50475	0.673416	RLCK	Core	WGD/Segmental
N0.HOG0000792	2.50932	1.18804	2.51225	1.48768	2.50149	0.740519	CrRLK1L	Core	Tandem
N0.HOG0000793	3.08501	1.22778	3.08145	1.36871	3.08604	1.08753	PERKL	Core	Dispersed
N0.HOG0000794	2.95879	1.38798	3.75308	2.14901	2.03316	0.503363	LRK10L	Core	WGD/Segmental
N0.HOG0000796	2.23109	1.17415	2.32168	1.48484	2.14322	0.88286	CRK	Core	Dispersed
N0.HOG0000799	2.19536	1.37889	2.2354	1.41186	2.1511	1.34303	LRR	Core	WGD/Segmental
N0.HOG0000800	3.50049	0.995667	3.32572	1.10339	3.52289	0.979321	RLCK	Core	WGD/Segmental
N0.HOG0000801	2.47451	1.0678	2.26014	1.12025	2.51186	1.05609	LRR	Core	WGD/Segmental
N0.HOG0000804	2.36301	1.25422	2.51543	1.30119	2.18893	1.1998	LecRK	Core	Dispersed
N0.HOG0000805	3.29341	0.906205	2.89866	0.979807	3.40597	0.883409	LRR	Core	Dispersed
N0.HOG0000806	2.80181	0.688511	2.23443	0.669018	3.52405	0.712793	LRR	Core	Dispersed
N0.HOG0000810	2.27726	0.676747	2.25263	0.645432	2.34904	0.773328	LRR	Core	WGD/Segmental
N0.HOG0000812	2.91752	1.13816	3.06126	1.19239	2.77927	1.08581	LRR	Core	Dispersed
N0.HOG0000813	2.63228	1.10255	2.61826	1.04049	2.67919	1.18805	LRR	Core	Dispersed
N0.HOG0000816	2.25639	1.32028	2.39894	1.53914	2.03784	0.986658	LRR	Core	WGD/Segmental
N0.HOG0000817	2.61676	1.2092	2.97731	1.12108	2.58181	1.22899	RLCK	Core	Dispersed
N0.HOG0000818	2.6039	1.07867	2.62446	1.09609	2.54129	1.02737	LRR	Core	Dispersed
N0.HOG0000819	4.06668	1.41862	3.83123	1.43561	4.09851	1.41551	RLCK	Core	Dispersed
N0.HOG0000820	2.87342	1.06767	2.4805	1.00186	2.97487	1.08428	RLCK	Core	WGD/Segmental
N0.HOG0000822	2.07496	0.697425	2.06204	0.785443	2.09036	0.569978	CR4L	Core	Dispersed
N0.HOG0000823	3.68136	1.74515	3.42138	1.53934	3.92547	1.94006	LRR	Core	Dispersed
N0.HOG0000824	2.38241	1.10673	2.10842	1.23176	2.95056	0.843443	MLRR	Core	Dispersed
N0.HOG0000825	2.11353	0.818423	1.90643	0.877363	2.57196	0.686358	LRR	Core	Dispersed
N0.HOG0000827	2.58516	1.61879	2.56378	1.64162	2.61847	1.58322	LRR	Core	Dispersed
N0.HOG0000828	2.93562	0.725762	2.3915	0.777502	3.99325	0.623939	MLRR	Core	Tandem
N0.HOG0000833	3.41032	1.37486	3.16322	1.40209	3.71414	1.34047	RLCK	Core	WGD/Segmental
N0.HOG0000834	3.10146	1.65946	2.99281	1.64424	3.38623	1.698	LRR	Core	Dispersed
N0.HOG0000835	2.37331	0.929679	2.36619	1.04018	2.37983	0.763562	LRR	Core	Dispersed
N0.HOG0000836	2.83527	1.14567	2.12995	1.60042	2.94641	1.0728	RLCK	Core	WGD/Segmental
N0.HOG0000838	2.76129	1.00853	2.84641	1.13937	2.6691	0.87064	LRR	Core	Dispersed
N0.HOG0000840	2.14171	0.821201	2.25066	0.876764	1.84829	0.672342	LRR	Core	Dispersed
N0.HOG0000841	3.24136	0.827002	2.78935	0.846135	3.9376	0.798436	CrRLK1L	Core	Dispersed
N0.HOG0000844	3.1696	0.919171	3.28825	0.988582	3.02985	0.838306	LecRK	Core	Dispersed
N0.HOG0000846	3.04494	0.699721	2.85385	0.753615	3.47418	0.576746	LRR	Core	WGD/Segmental
N0.HOG0000847	3.4004	1.59001	3.56286	1.44072	3.36344	1.62323	RLCK	Core	Dispersed
N0.HOG0000849	3.30364	1.53192	3.29147	1.67423	3.32092	1.3329	PERKL	Core	WGD/Segmental
N0.HOG0000850	2.65224	1.49132	2.70062	1.47478	2.56245	1.52067	Extensin	Core	Dispersed
N0.HOG0000855	2.54297	1.4288	2.27668	1.65425	2.79437	1.22162	RLCK	Core	Dispersed
N0.HOG0000857	2.95933	1.51467	3.00875	1.52035	2.86008	1.50185	LRR	Core	Dispersed
N0.HOG0000858	3.01152	1.21339	2.81363	1.19329	3.24436	1.23622	LRR	Core	Dispersed
N0.HOG0000861	3.21034	2.17572	3.08202	2.29633	3.3031	2.08661	LRR	Core	Dispersed
N0.HOG0000862	2.48334	1.50782	2.45046	1.88374	2.49865	1.33581	RLCK	Core	Dispersed
N0.HOG0000864	3.6002	1.5381	3.81558	1.68182	3.56645	1.5163	RLCK	Core	WGD/Segmental
N0.HOG0000865	3.03087	1.11332	3.07795	1.34728	2.96927	0.83439	LecRK	Core	WGD/Segmental
N0.HOG0000866	2.32192	1.15379	2.37409	1.44696	2.26026	0.829338	LecRK	Core	Tandem
N0.HOG0000869	3.56917	2.03565	3.71866	2.1808	3.41161	1.88318	LecRK	Core	WGD/Segmental
N0.HOG0000870	3.09704	1.9034	3.02738	1.82625	3.15057	1.96354	LecRK	Core	Tandem
N0.HOG0000871	2.72283	1.4576	2.75103	1.46814	2.68709	1.44249	LecRK	Core	Tandem
N0.HOG0000872	2.12759	1.18189	2.16431	1.22422	2.08758	1.13546	LecRK	Core	WGD/Segmental
N0.HOG0000874	3.08101	0.812514	2.92387	0.860435	3.33592	0.733003	CrRLK1L	Core	Dispersed
N0.HOG0000875	2.43333	0.972257	2.39554	1.01517	2.51495	0.87624	LRR	Core	Dispersed
N0.HOG0000876	2.88996	1.15279	3.05831	1.34186	2.77643	1.02665	RLCK	Core	Tandem
N0.HOG0000877	2.72133	1.74345	2.86834	2.0026	2.67456	1.66405	LRR	Core	WGD/Segmental
N0.HOG0000878	2.69989	1.63013	2.77895	1.6465	2.56076	1.60046	LRR	Core	WGD/Segmental
N0.HOG0000880	2.80955	1.23168	2.74567	1.07017	2.87518	1.40282	LRR	Core	Dispersed
N0.HOG0000882	2.91616	0.86636	2.83333	0.925401	3.03216	0.779692	LRR	Core	Dispersed
N0.HOG0000885	3.64883	1.50424	3.75681	1.5026	3.55048	1.50506	LRR	Core	Dispersed
N0.HOG0000886	3.2817	1.4892	3.14203	1.524	3.65495	1.39442	LRR	Core	Dispersed
N0.HOG0000887	2.73182	0.889814	2.99127	0.974092	2.59427	0.844553	RLCK	Core	Dispersed
N0.HOG0000889	2.54378	1.52052	2.6502	1.66171	2.39513	1.32507	RLCK	Core	Dispersed
N0.HOG0000890	2.71717	1.7087	2.74979	1.80013	2.69011	1.63849	LecRK	Core	WGD/Segmental
N0.HOG0000891	3.17153	1.63618	3.25562	1.63768	2.9801	1.63157	LRR	Core	WGD/Segmental
N0.HOG0000892	2.40925	0.940119	2.52794	0.950771	2.14189	0.915951	LRR	Core	Tandem
N0.HOG0000896	3.18567	1.48095	3.10761	1.52748	3.29369	1.41283	LRR	Core	WGD/Segmental
N0.HOG0000897	3.68789	1.29212	3.68706	1.34487	3.68392	1.26577	RLCK	Almost Core	WGD/Segmental
N0.HOG0000898	2.35679	1.10471	2.31885	1.26861	2.39974	0.900957	WAKL	Almost Core	Dispersed
N0.HOG0000902	2.45687	1.27809	2.76009	1.87636	2.33247	1.03893	PERKL	Almost Core	Dispersed
N0.HOG0000903	2.49368	1.05303	2.22604	1.12023	2.94728	0.945323	SRK	Almost Core	Tandem
N0.HOG0000904	1.80324	1.16386	2.01989	1.39878	1.14446	0.450957	LRK10L	Almost Core	WGD/Segmental
N0.HOG0000906	2.38718	1.30992	2.32322	1.04869	2.46222	1.62124	RLCK	Almost Core	WGD/Segmental
N0.HOG0000907_1	2.66031	0.852894	2.60716	0.823649	2.80486	0.933489	LRR	Almost Core	Dispersed
N0.HOG0000908	2.04891	1.31317	2.06752	1.35908	2.02371	1.25319	WAKL	Almost Core	WGD/Segmental
N0.HOG0000909	2.40414	1.55341	2.14614	1.26961	2.46441	1.6174	RLCK	Almost Core	Tandem
N0.HOG0000912	3.39456	1.06351	3.70339	1.29438	3.31095	1.00278	RLCK	Almost Core	Dispersed
N0.HOG0000916	1.83589	1.59657	2.38767	0.853762	1.76325	1.69069	RLCK	Almost Core	WGD/Segmental
N0.HOG0000919	2.16461	1.11863	2.20391	1.20341	2.0741	0.930162	LRR	Almost Core	Tandem
N0.HOG0000921	2.47408	1.32314	2.11261	1.06348	2.91836	1.64232	WAKL	Almost Core	Dispersed
N0.HOG0000922	2.73433	1.16401	2.58964	1.23308	2.97072	1.04954	LRR	Almost Core	Dispersed
N0.HOG0000923	1.97452	1.26879	1.69057	1.05007	2.26865	1.49526	LecRK	Almost Core	WGD/Segmental
N0.HOG0000924	2.34601	1.2475	2.14101	1.10584	2.55479	1.39977	LecRK	Almost Core	Tandem
N0.HOG0000925	2.83465	1.31648	2.67401	1.19697	2.87069	1.34181	RLCK	Almost Core	WGD/Segmental
N0.HOG0000927	3.42896	1.81906	3.57946	2.0607	3.2632	1.55199	Extensin	Almost Core	Dispersed
N0.HOG0000929	2.34068	0.732546	2.67256	0.874251	1.93737	0.561772	CRK	Almost Core	Proximal
N0.HOG0000932	2.43779	1.26962	2.44713	1.30893	2.42191	1.2193	LRR	Almost Core	Dispersed
N0.HOG0000933	2.18389	0.807876	2.19632	0.969585	2.16793	0.635943	CRK	Almost Core	Proximal
N0.HOG0000935	2.23457	1.33899	2.30119	1.48588	2.10792	1.06902	MLRR	Almost Core	WGD/Segmental
N0.HOG0000936	3.15824	1.14098	3.3554	1.29997	2.84526	0.888302	RLCK	Almost Core	WGD/Segmental
N0.HOG0000937	2.77123	1.33547	2.47432	1.03598	2.78372	1.3482	CR4L	Almost Core	Dispersed
N0.HOG0000939	2.59285	0.773704	2.60993	0.759708	2.56387	0.794003	RLCK	Almost Core	WGD/Segmental
N0.HOG0000941	2.8402	1.17666	2.72796	1.16518	3.08671	1.1933	CrRLK1L	Almost Core	WGD/Segmental
N0.HOG0000942	2.09582	1.13894	1.8229	1.23298	2.54253	0.98165	CrRLK1L	Almost Core	Tandem
N0.HOG0000945	2.23085	0.747006	2.30413	0.874669	2.1257	0.569301	CrRLK1L	Almost Core	WGD/Segmental
N0.HOG0000946	3.01998	1.69969	2.94428	1.63056	3.07233	1.77375	WAKL	Almost Core	Dispersed
N0.HOG0000949	2.97004	1.46934	3.10792	1.56363	2.75648	1.32505	LRR	Almost Core	WGD/Segmental
N0.HOG0000952	2.41787	1.50557	2.42472	1.12662	2.41537	1.55601	RLCK	Almost Core	Dispersed
N0.HOG0000953	3.43166	1.65457	3.4853	1.61155	3.34264	1.72286	SRK	Almost Core	Proximal
N0.HOG0000954	2.45077	1.63998	2.55671	1.74334	2.28014	1.47195	SRK	Almost Core	Proximal
N0.HOG0000957	3.10933	1.37123	2.73872	1.1275	3.1155	1.37547	RLCK	Almost Core	WGD/Segmental
N0.HOG0000958	2.59909	1.57283	4.90807	3.6771	2.03733	1.05796	RLCK	Almost Core	Tandem
N0.HOG0000959	2.66217	1.55667	2.13446	1.22979	2.95001	1.73341	RLCK	Almost Core	Dispersed
N0.HOG0000961	2.70623	1.0847	2.54382	1.2204	2.91288	0.905816	LRR	Almost Core	WGD/Segmental
N0.HOG0000962	2.22608	1.12983	2.28348	1.15415	2.15608	1.09954	LecRK	Almost Core	WGD/Segmental
N0.HOG0000964	3.2848	0.972473	3.05018	0.884463	3.34321	1.0099	RLCK	Almost Core	Tandem
N0.HOG0000967	2.05673	1.52713	1.89898	1.20868	2.1557	1.72477	CRK	Almost Core	Proximal
N0.HOG0000969	2.12049	1.41995	2.15106	1.24529	2.10539	1.47431	RLCK	Almost Core	Tandem
N0.HOG0000970	2.33778	1.14819	2.10702	0.931407	2.55599	1.3558	PR5L	Almost Core	Proximal
N0.HOG0000973	3.41259	1.48089	3.36112	1.61324	3.45435	1.3709	RLCK	Almost Core	Tandem
N0.HOG0000974	2.51966	1.72672	2.24691	1.12467	2.72707	2.18623	LRR	Almost Core	WGD/Segmental
N0.HOG0000975	1.55857	1.09974	1.35745	0.992193	1.86935	1.26535	SRK	Almost Core	Proximal
N0.HOG0000976	2.10459	1.08525	1.98108	1.19534	2.23522	0.963399	LRR	Almost Core	Dispersed
N0.HOG0000978	2.39619	1.63996	3.09012	2.76642	2.21995	1.35365	RLCK	Almost Core	Tandem
N0.HOG0000979	2.03287	1.16818	1.8118	1.24417	2.27963	1.08034	CRK	Almost Core	Tandem
N0.HOG0000981	2.56547	1.06784	2.56613	1.26207	2.56127	0.853464	CRK	Almost Core	Tandem
N0.HOG0000982	1.72827	1.10088	2.478	1.80307	1.69932	1.07417	MLRR	Almost Core	Tandem
N0.HOG0000987	1.97163	1.16395	2.01294	1.35228	1.88763	0.793197	MLRR	Almost Core	Tandem
N0.HOG0000988	1.7295	0.733926	1.42115	0.70196	2.21867	0.783683	SRK	Almost Core	Tandem
N0.HOG0000990	2.29399	2.07829	1.46389	0.688787	2.43245	2.30984	RLCK	Almost Core	WGD/Segmental
N0.HOG0000991	2.77713	1.18221	3.26412	1.50923	2.23079	0.809547	PR5L	Almost Core	Tandem
N0.HOG0000993	2.24266	1.05319	2.27194	1.07435	2.18276	1.01134	MLRR	Almost Core	Tandem
N0.HOG0000994	2.42712	1.32979	1.91298	0.864612	2.53659	1.43002	RLCK	Almost Core	Tandem
N0.HOG0000995	2.03748	1.25853	1.97062	1.40031	2.14263	1.02627	SRK	Almost Core	Dispersed
N0.HOG0000996_1	3.02127	1.13923	3.86792	2.57377	2.89602	0.922646	MLRR	Shell	Tandem
N0.HOG0000996_2	4.08453	1.23876	3.55592	0.261503	4.08438	1.24833	MLRR	Cloud	Tandem
N0.HOG0000997	2.53786	1.22609	2.58461	1.38133	2.48538	1.06305	CRK	Almost Core	Tandem
N0.HOG0000998	1.86309	1.28546	1.68922	1.32742	2.1184	1.22583	SRK	Almost Core	Proximal
N0.HOG0001000	2.36057	1.96121	6.21034	8.92843	1.66911	0.710492	MLRR	Almost Core	Tandem
N0.HOG0001001	2.26698	1.07586	2.11442	1.14256	2.48436	0.978161	SRK	Almost Core	Tandem
N0.HOG0001002_1	1.69621	1.27233	2.66976	1.3872	1.52314	1.25002	RLCK	Almost Core	Dispersed
N0.HOG0001005	2.10379	1.45913	2.11648	1.55771	2.08023	1.29569	SRK	Almost Core	WGD/Segmental
N0.HOG0001006	1.73371	1.14601	1.89068	1.3427	1.65999	1.09245	CrRLK1L	Almost Core	Tandem
N0.HOG0001007	3.41927	1.69549	3.46024	1.66655	3.38444	1.71803	LecRK	Almost Core	Tandem
N0.HOG0001008	2.19759	1.2078	2.16315	1.385	2.24171	0.957692	WAKL	Almost Core	Tandem
N0.HOG0001009_1	2.17193	0.736256	1.84331	0.744312	2.70052	0.72203	SRK	Shell	Tandem
N0.HOG0001009_2	3.17584	1.05639	2.97909	1.07646	3.49058	1.02322	SRK	Cloud	Tandem
N0.HOG0001010	1.92173	1.41293	1.14834	0.641152	2.62007	2.1108	LRK10L	Almost Core	Tandem
N0.HOG0001011	2.66076	1.51294	2.90689	1.80638	2.18783	0.951649	MLRR	Shell	Tandem
N0.HOG0001012	3.02795	1.59572	3.13844	1.9209	2.81272	0.96866	MLRR	Shell	WGD/Segmental
N0.HOG0001013	0	0	0	0	0	0	MLRR	Cloud	Tandem
N0.HOG0001014	2.39575	1.2769	2.3408	1.55319	2.49558	0.755694	MLRR	Shell	Tandem
N0.HOG0001015_1	2.13987	1.21067	1.93468	1.80626	2.2673	0.825153	PERKL	Shell	Proximal
N0.HOG0001018	2.13873	1.3976	1.87284	1.55319	2.47683	1.1965	WAKL	Shell	Proximal
N0.HOG0001019	2.05129	1.12154	1.89873	0.979916	2.21467	1.27502	LRK10L	Shell	WGD/Segmental
N0.HOG0001021	2.38274	1.27586	2.88127	1.07529	1.80865	1.5036	CRK	Shell	Proximal
N0.HOG0001022	2.23473	1.4563	2.02854	1.75977	2.48751	1.07756	WAKL	Shell	Proximal
N0.HOG0001023	2.57486	1.43333	2.08859	0.858753	3.38493	2.39163	MLRR	Shell	Tandem
N0.HOG0001024	2.59361	1.45402	2.51436	1.42891	2.62758	1.46269	RLCK	Shell	Proximal
N0.HOG0001025	2.26224	0.980306	2.26804	0.991562	2.24825	0.957331	MLRR	Shell	Tandem
N0.HOG0001026	1.84379	1.33032	1.6626	1.34916	2.05276	1.30629	CRK	Shell	Proximal
N0.HOG0001027	1.5368	1.25532	1.36495	0.932167	1.82305	1.75065	SRK	Shell	Tandem
N0.HOG0001028	2.18727	1.1462	2.03518	1.23885	2.23403	1.11385	WAKL	Shell	Dispersed
N0.HOG0001029	1.7351	1.20533	1.71044	1.16527	1.73703	1.20908	CRK	Shell	Tandem
N0.HOG0001032	3.03744	1.45442	3.3409	1.77785	2.44592	0.823817	MLRR	Shell	WGD/Segmental
N0.HOG0001034	1.72662	1.37594	1.72132	1.39844	1.73233	1.34966	CRK	Shell	Dispersed
N0.HOG0001035_1	2.66855	1.1186	2.0117	1.27688	3.23771	0.979005	LRR	Shell	Tandem
N0.HOG0001035_2	3.27565	1.60148	2.97266	1.94085	3.52891	1.31413	LRR	Cloud	Tandem
N0.HOG0001035_3	3.32557	1.49281	2.86397	1.61274	3.71316	1.39097	LRR	Cloud	Tandem
N0.HOG0001036	2.72172	1.97592	2.76491	2.17086	2.65928	1.69663	WAKL	Shell	Tandem
N0.HOG0001037	2.79094	2.01952	2.87466	1.86984	2.68506	2.2043	WAKL	Shell	Tandem
N0.HOG0001038	2.0626	1.29843	2.04416	1.36502	2.0769	1.23413	PR5L	Shell	Tandem
N0.HOG0001039_1	2.10269	1.18993	2.7986	1.86857	1.23703	0.347933	LRK10L	Shell	WGD/Segmental
N0.HOG0001040	2.32069	1.14551	2.5405	1.3472	1.80429	0.674236	LRR	Shell	Dispersed
N0.HOG0001041	1.95682	1.28276	2.08273	1.44501	1.76199	0.972643	MLRR	Shell	Tandem
N0.HOG0001043_1	2.5498	1.43855	2.68107	1.60598	2.29792	1.11825	MLRR	Shell	Proximal
N0.HOG0001043_2	2.46367	1.6136	2.41588	1.34673	2.5529	2.11082	MLRR	Cloud	WGD/Segmental
N0.HOG0001046_1	1.78653	1.44881	1.49142	1.03784	2.26488	2.11603	SRK	Shell	Tandem
N0.HOG0001046_2	2.54551	1.76288	2.6727	2.15059	2.33263	1.12041	SRK	Cloud	Proximal
N0.HOG0001046_3	2.55038	2.19097	2.85799	2.83056	2.07587	1.20225	SRK	Cloud	Proximal
N0.HOG0001046_4	0	0	0	0	0	0	SRK	Cloud	Tandem
N0.HOG0001047	2.27431	1.50994	2.49977	1.77093	1.83991	1.00748	MLRR	Shell	Tandem
N0.HOG0001051	1.9939	0.798513	2.04271	0.956484	1.89745	0.496535	MLRR	Shell	WGD/Segmental
N0.HOG0001054	2.8491	0.946651	2.40512	0.807366	3.28985	1.08483	CRK	Shell	Tandem
N0.HOG0001055	2.37166	1.83338	2.12569	1.27694	2.38401	1.86151	SRK	Shell	Dispersed
N0.HOG0001056_1	1.75222	2.00085	2.61794	2.81108	1.74972	1.99852	MLRR	Shell	Tandem
N0.HOG0001057	1.93063	1.40213	1.92669	1.30018	1.93395	1.52812	MLRR	Shell	WGD/Segmental
N0.HOG0001058	3.33016	1.69671	3.28568	1.7701	3.41204	1.55872	MLRR	Shell	Tandem
N0.HOG0001059	2.18253	1.45223	2.11631	1.48389	2.29493	1.39508	MLRR	Shell	WGD/Segmental
N0.HOG0001060	1.74361	1.50589	2.37106	2.17171	1.71455	1.47505	MLRR	Shell	Dispersed
N0.HOG0001061	2.23869	1.81369	2.39101	2.31934	2.02082	1.09038	MLRR	Shell	Tandem
N0.HOG0001062	2.17932	1.46911	1.60343	0.750441	2.30866	1.63217	RLCK	Shell	Dispersed
N0.HOG0001063	2.32607	0.883032	1.89629	0.828222	3.02111	0.96811	SRK	Shell	WGD/Segmental
N0.HOG0001064	1.62261	1.58214	1.23653	0.607707	1.68202	1.73391	CRK	Shell	Tandem
N0.HOG0001065	2.75217	2.20416	2.68851	2.15706	2.88587	2.30222	LRR	Shell	Dispersed
N0.HOG0001067	3.31802	1.59507	2.594	1.29711	3.40179	1.62931	RLCK	Shell	Tandem
N0.HOG0001068	2.61473	1.82946	2.26453	0.923675	2.71631	2.09559	RLCK	Shell	Dispersed
N0.HOG0001069	4.28354	3.3707	4.17627	3.02341	4.29825	3.41725	RLCK	Cloud	Dispersed
N0.HOG0001071	2.60968	1.60364	2.51022	1.91404	2.73065	1.2199	WAKL	Cloud	Proximal
N0.HOG0001072	4.51845	4.15268	4.49281	4.02721	4.55498	4.33261	LecRK	Cloud	Dispersed
N0.HOG0001073	2.6917	1.6121	2.81129	1.24314	2.67803	1.65204	RLCK	Cloud	Tandem
N0.HOG0001074	2.8767	1.96179	3.1291	2.63258	2.71424	1.35127	LRK10L	Cloud	Tandem
N0.HOG0001075	3.06138	1.24358	3.03376	1.34417	3.08356	1.14894	LRR	Cloud	Dispersed
N0.HOG0001076_1	3.64507	1.57284	3.65589	1.78649	3.62663	1.33278	SRK	Cloud	Tandem
N0.HOG0001076_2	4.19452	2.09729	4.11113	2.75627	4.28453	1.36404	SRK	Cloud	Proximal
N0.HOG0001076_3	5.41638	5.21064	5.41557	5.24354	5.41744	5.17449	SRK	Cloud	Proximal
N0.HOG0001077	3.81016	2.81712	4.36179	4.08135	3.66481	2.48885	RLCK	Cloud	Tandem
N0.HOG0001078	3.94844	2.13605	4.87079	2.92058	2.18739	0.635814	MLRR	Cloud	Tandem
N0.HOG0001080	2.70783	2.5301	3.64949	3.83667	1.51367	0.87165	WAKL	Cloud	Tandem
N0.HOG0001081	2.74039	2.37225	2.67152	2.55173	2.85743	2.05366	CRK	Cloud	Proximal
N0.HOG0001082	5.32842	4.30427	5.28184	4.20298	5.35167	4.35459	WAKL	Cloud	Tandem
N0.HOG0001083	2.39286	2.1136	3.06043	3.25674	2.22713	1.82877	RLCK	Cloud	Tandem
N0.HOG0001084	2.47142	1.8591	2.13017	1.22263	2.9723	2.79989	MLRR	Cloud	Dispersed
N0.HOG0001085	3.47164	1.87754	3.14367	1.59003	5.34199	3.51513	CRK	Cloud	Tandem
N0.HOG0001086	3.00839	5.06555	7.42919	15.5425	1.18318	0.734292	CRK	Cloud	Proximal
N0.HOG0001087	3.75449	2.47087	3.71003	2.16812	3.80027	2.77925	LecRK	Cloud	Dispersed
N0.HOG0001088	5.35983	5.18857	5.38815	5.18311	5.34838	5.19141	WAKL	Cloud	Dispersed
N0.HOG0001089	3.10648	2.0541	2.65367	1.77794	3.20531	2.12013	CRK	Cloud	WGD/Segmental
N0.HOG0001090	4.34354	3.14625	4.26029	2.8379	4.3608	3.20605	RLCK	Cloud	Dispersed
N0.HOG0001091	2.53308	1.74973	2.86163	1.16538	2.52807	1.75689	MLRR	Cloud	Dispersed
N0.HOG0001093_1	3.45654	1.24034	3.36558	1.33446	3.62265	1.06248	MLRR	Cloud	Tandem
N0.HOG0001093_2	4.50439	3.29367	4.48304	3.2785	4.54213	3.32223	MLRR	Cloud	Tandem
N0.HOG0001094	5.65472	5.10932	5.57939	5.11107	5.72425	5.10784	CRK	Cloud	Dispersed
N0.HOG0001096	5.27318	4.43149	5.3188	4.53232	5.22401	4.32317	CRK	Cloud	Proximal
N0.HOG0001097	3.90846	2.82471	3.91916	2.84799	3.88949	2.78179	MLRR	Cloud	Dispersed
N0.HOG0001098	3.64414	2.90296	3.7866	3.20199	2.96482	1.46342	WAKL	Cloud	Dispersed
N0.HOG0001099	0	0	0	0	0	0	MLRR	Cloud	Tandem
N0.HOG0001104	5.21203	4.73056	5.71057	4.6608	5.1405	4.74009	CrRLK1L	Core	Tandem
N0.HOG0001105	0	0	0	0	0	0	PERKL	Core	Tandem
N0.HOG0001107	0	0	0	0	0	0	MLRR	Core	Dispersed
N0.HOG0001108	5.49139	4.88477	5.54912	4.83365	5.49139	4.88477	LecRK	Core	WGD/Segmental
N0.HOG0001112	4.86474	4.17093	5.13348	4.68312	4.80747	4.06178	SRK	Core	Proximal
